# Supplementary material for: (2,4-Di­chloro­benzyl­idene)[2-(1H-indol-3-yl)eth­yl]amine
Source: IUCrdata. 2023 Sep 12;8(Pt 9):x230780. doi: 10.1107/S2414314623007800 (PMC10561229; doi:10.1107/S2414314623007800)
Supplement: Supplementary file 1 [file x-08-x230780-sup1.cif]

##############################################################################
#                                                                            #
# This CIF contains the data for a data article accepted for                 #
# publication in IUCrData. It conforms to the requirements of                #
# Notes for Authors for IUCrData, and has been                               #
# peer reviewed under the auspices of IUCrData.                              #
#                                                                            #
# Full details of the Crystallographic Information File format               #
# are given in the paper "The Crystallographic Information File (CIF):       #
# a New Standard Archive File for Crystallography" by S. R. Hall, F. H.      #
# Allen and I. D. Brown [Acta Cryst. (1991), A47, 655-685].                  #
#                                                                            #
# The current version of the core CIF dictionary is obtainable from          #
# ftp://ftp.iucr.org/pub/cif_core.dic.                                       #
#                                                                            #
# Software is freely available for graphical display of the structure(s)     #
# in this CIF. For information consult the CIF software page                 #
# http://www.iucr.org/resources/cif/software.                                #
#                                                                            #
# This file may be used for bona fide research purposes within the           #
# scientific community so long as proper attribution is given to the data    # 
# article from which it was obtained.                                        #
#                                                                            #
##############################################################################
data_global
_audit_creation_method     'form.cif (version 2.0)'
_journal_data_validation_number     ?
_journal_date_recd_electronic     2023-08-29
_journal_date_accepted     2023-09-06
_journal_name_full     'IUCrData'
_journal_year     2023
_journal_volume     8
_journal_issue      9
_journal_page_first     0
_journal_page_last     0
_journal_paper_category     HO
_journal_paper_doi     10.1107/S2414314623007800
_journal_coeditor_code     HB4446
_publ_contact_author_name     'Madhukar Hemamalini'
_publ_contact_author_address
;
      Department of Chemistry
      Mother Teresa Women's University
      Kodaikanal-620 101
      INDIA
;
_publ_contact_author_email     'hemamalini2k3@yahoo.com'
_publ_contact_author_fax     ?
_publ_contact_author_phone     ?
_publ_section_title
;
(2,4-Dichlorobenzylidene)[2-(1<i>H</i>-indol-3-yl)ethyl]amine
;
loop_
    _publ_author_name
    _publ_author_footnote
    _publ_author_address
    'Suganya Murugan' ?
;
Department of Chemistry
Government Arts and Science College for Women
Kodaikanal
Tamil Nadu
India
;
    'Anaglit Catherine Paul' ?
;
Department of Chemistry
Mother Teresa Women's University
Kodaikanal
Tamil Nadu
India
;
    'Themmila Khamrang' ?
;
Assistant Professor
Department of Chemistry
DM College of Science
Dhanamanjuri University
Imphal
Manipur-795 001
India
;
    'Savaridasan Jose Kavitha' ?
;
Department of Chemistry
Mother Teresa Women's University
Kodaikanal
Tamil Nadu, India
;
    'Venkatachalam Rajakannan' ?
;
Department of Crystallography and Biophysics
University of Madras
Guindy Campus
Chennai-600 025
Tamil Nadu
India
;
    'Madhukar Hemamalini' ?
;
Department of Chemistry
Mother Teresa Women's University
Kodaikanal
Tamil Nadu, India
;
_publ_section_synopsis
;
The molecules of the title compound are linked by N---H...N hydrogen bonds,
generating a <i>C</i>(7) chain extending along the <i>a</i>-axis direction.
;
data_I
_audit_creation_method     'SHELXL-2018/3'
_chemical_name_systematic
;
(2,4-Dichlorobenzylidene)[2-(1<i>H</i>-indol-3-yl)ethyl]amine
;
_chemical_name_common     ?
_chemical_formula_moiety     'C17 H14 Cl2 N2'
_chemical_formula_sum     'C17 H14 Cl2 N2'
_chemical_formula_iupac     'C17 H14 Cl2 N2'
_chemical_formula_weight     317.20
_chemical_melting_point     ?
_space_group_crystal_system     monoclinic
_space_group_name_H-M_alt     'P 21/n'
_space_group_name_Hall     '-P 2yn'
loop_
    _space_group_symop_operation_xyz
    'x, y, z'
    '-x+1/2, y+1/2, -z+1/2'
    '-x, -y, -z'
    'x-1/2, -y-1/2, z-1/2'
_cell_length_a     7.2107(8)
_cell_length_b     10.2179(13)
_cell_length_c     20.863(3)
_cell_angle_alpha     90
_cell_angle_beta     90.562(4)
_cell_angle_gamma     90
_cell_volume     1537.1(3)
_cell_formula_units_Z     4
_cell_measurement_reflns_used     3778
_cell_measurement_theta_min     2.62
_cell_measurement_theta_max     29.85
_cell_measurement_temperature     296(2)
_exptl_crystal_description     plate
_exptl_crystal_colour     colourless
_exptl_crystal_size_max     0.52
_exptl_crystal_size_mid     0.34
_exptl_crystal_size_min     0.13
_exptl_crystal_density_diffrn     1.371
_exptl_crystal_density_meas     ?
_exptl_crystal_density_method     'not measured'
_exptl_crystal_F_000     656
_exptl_absorpt_coefficient_mu     0.416
_exptl_absorpt_correction_type     multi-scan
_exptl_absorpt_process_details
;
(SADABS; Krause <i>et al.</i>,  2015)
;
_exptl_absorpt_correction_T_min     0.6310
_exptl_absorpt_correction_T_max     0.7460
_diffrn_ambient_temperature     296(2)
_diffrn_source     'fine-focus sealed tube'
_diffrn_radiation_type     MoK\a
_diffrn_radiation_wavelength     0.71073
_diffrn_measurement_device_type     'Agilent Xcalibur, Atlas, Gemini'
_diffrn_measurement_method     '\w scans'
_diffrn_detector_area_resol_mean     ?
_diffrn_reflns_number     68672
_diffrn_reflns_av_R_equivalents     0.0914
_diffrn_reflns_av_unetI/netI     0.0410
_diffrn_reflns_theta_min     1.952
_diffrn_reflns_theta_max     28.465
_diffrn_reflns_theta_full     25.242
_diffrn_measured_fraction_theta_max     0.995
_diffrn_measured_fraction_theta_full     1.000
_diffrn_reflns_limit_h_min     -9
_diffrn_reflns_limit_h_max     9
_diffrn_reflns_limit_k_min     -13
_diffrn_reflns_limit_k_max     13
_diffrn_reflns_limit_l_min     -27
_diffrn_reflns_limit_l_max     27
_diffrn_standards_number     0
_diffrn_standards_interval_count     0
_diffrn_standards_interval_time     0
_diffrn_standards_decay_%     0
_refine_special_details
;
 All the H atoms were located in a difference Fourier map and
allowed to refine freely (C---H = 0.93--0.96 and N---H = 0.83 \%A).
;
_reflns_number_total     3872
_reflns_number_gt     1946
_reflns_threshold_expression     'I > 2\s(I)'
_refine_ls_structure_factor_coef     Fsqd
_refine_ls_matrix_type     full
_refine_ls_R_factor_all     0.1223
_refine_ls_R_factor_gt     0.0482
_refine_ls_wR_factor_gt     0.1054
_refine_ls_wR_factor_ref     0.1344
_refine_ls_goodness_of_fit_ref     1.007
_refine_ls_restrained_S_all     1.007
_refine_ls_number_reflns     3872
_refine_ls_number_parameters     246
_refine_ls_number_restraints     0
_refine_ls_hydrogen_treatment     refall
_refine_ls_weighting_scheme     calc
_refine_ls_weighting_details
              'w=1/[\s^2^(Fo^2^)+(0.0498P)^2^+0.4436P] where P=(Fo^2^+2Fc^2^)/3'
_atom_sites_solution_hydrogens     difmap
_atom_sites_solution_primary     dual
_atom_sites_solution_secondary     ?
_refine_ls_shift/su_max     0.001
_refine_ls_shift/su_mean     0.000
_refine_diff_density_max     0.197
_refine_diff_density_min     -0.265
_refine_ls_extinction_method     none
_refine_ls_extinction_coef     .
loop_
    _atom_type_symbol
    _atom_type_description
    _atom_type_scat_dispersion_real
    _atom_type_scat_dispersion_imag
    _atom_type_scat_source
    'C' 'C' 0.0033 0.0016
                         'International Tables Vol C Tables 4.2.6.8 and 6.1.1.4'
    'H' 'H' 0.0000 0.0000
                         'International Tables Vol C Tables 4.2.6.8 and 6.1.1.4'
    'N' 'N' 0.0061 0.0033
                         'International Tables Vol C Tables 4.2.6.8 and 6.1.1.4'
    'O' 'O' 0.0106 0.0060
                         'International Tables Vol C Tables 4.2.6.8 and 6.1.1.4'
    'S' 'S' 0.1246 0.1234
                         'International Tables Vol C Tables 4.2.6.8 and 6.1.1.4'
    'Cl' 'Cl' 0.1484 0.1585
                         'International Tables Vol C Tables 4.2.6.8 and 6.1.1.4'
_computing_data_collection
;
CrysAlis PRO (Agilent, 2012)
;
_computing_cell_refinement
;
CrysAlis PRO (Agilent, 2012)
;
_computing_data_reduction
;
CrysAlis RED (Agilent, 2012)
;
_computing_structure_solution
;
<i>SHELXT2018/2</i> (Sheldrick, 2015a)
;
_computing_structure_refinement
;
<i>SHELXL2018/3</i> (Sheldrick, 2015b)
;
_computing_molecular_graphics
;
PLATON (Spek, 2020)
;
_computing_publication_material
;
PLATON (Spek, 2020)
;
loop_
    _atom_site_type_symbol
    _atom_site_label
    _atom_site_fract_x
    _atom_site_fract_y
    _atom_site_fract_z
    _atom_site_U_iso_or_equiv
    _atom_site_adp_type
    _atom_site_calc_flag
    _atom_site_occupancy
    _atom_site_disorder_assembly
    _atom_site_disorder_group
    Cl Cl2 0.82313(10) 0.46440(8) 0.37941(3) 0.0896(3) Uani d 1 . .
    Cl Cl1 0.65404(13) 0.74406(7) 0.58638(4) 0.1034(3) Uani d 1 . .
    N N2 0.6843(2) 0.3930(2) 0.69593(9) 0.0656(5) Uani d 1 . .
    N N1 0.0458(3) 0.2537(2) 0.70118(10) 0.0701(6) Uani d 1 . .
    C C5 0.3287(3) 0.1772(2) 0.68119(11) 0.0628(6) Uani d 1 . .
    C C8 0.3389(3) 0.2540(2) 0.73804(11) 0.0648(6) Uani d 1 . .
    C C6 0.1440(3) 0.1792(2) 0.65910(11) 0.0631(6) Uani d 1 . .
    C C12 0.6934(3) 0.4814(2) 0.58989(12) 0.0593(6) Uani d 1 . .
    C C7 0.1639(3) 0.2993(3) 0.74787(13) 0.0680(7) Uani d 1 . .
    C C13 0.6992(3) 0.5929(2) 0.55222(12) 0.0641(6) Uani d 1 . .
    C C14 0.7393(3) 0.5892(3) 0.48855(14) 0.0683(7) Uani d 1 . .
    C C15 0.7767(3) 0.4709(3) 0.46026(12) 0.0648(6) Uani d 1 . .
    C C17 0.7315(3) 0.3640(3) 0.55950(14) 0.0675(7) Uani d 1 . .
    C C11 0.6416(3) 0.4833(3) 0.65769(13) 0.0661(7) Uani d 1 . .
    C C16 0.7732(3) 0.3571(3) 0.49571(14) 0.0707(7) Uani d 1 . .
    C C4 0.4574(4) 0.1057(3) 0.64506(16) 0.0818(8) Uani d 1 . .
    C C10 0.6134(4) 0.4015(3) 0.76114(14) 0.0785(8) Uani d 1 . .
    C C1 0.0861(5) 0.1121(3) 0.60482(14) 0.0836(8) Uani d 1 . .
    C C3 0.4003(6) 0.0415(3) 0.59108(17) 0.0979(11) Uani d 1 . .
    C C9 0.5055(4) 0.2801(3) 0.77920(14) 0.0796(8) Uani d 1 . .
    C C2 0.2174(6) 0.0439(3) 0.57140(17) 0.0972(10) Uani d 1 . .
    H H12 0.720(3) 0.289(3) 0.5830(12) 0.082(8) Uiso d 1 . .
    H H11 0.573(3) 0.556(2) 0.6692(10) 0.065(7) Uiso d 1 . .
    H H10 0.543(4) 0.476(3) 0.7641(12) 0.081(9) Uiso d 1 . .
    H H9 0.726(4) 0.407(3) 0.7916(13) 0.099(9) Uiso d 1 . .
    H H8 0.586(4) 0.201(3) 0.7761(12) 0.091(9) Uiso d 1 . .
    H H4 0.579(4) 0.105(3) 0.6598(12) 0.083(9) Uiso d 1 . .
    H H13 0.797(3) 0.275(3) 0.4752(12) 0.076(8) Uiso d 1 . .
    H H14 0.743(3) 0.663(3) 0.4649(12) 0.082(8) Uiso d 1 . .
    H H7 0.470(3) 0.290(2) 0.8258(12) 0.078(7) Uiso d 1 . .
    H H6 0.126(3) 0.357(2) 0.7814(10) 0.068(7) Uiso d 1 . .
    H H1 -0.045(4) 0.108(3) 0.5888(13) 0.106(10) Uiso d 1 . .
    H H3 0.489(4) -0.005(3) 0.5634(15) 0.119(11) Uiso d 1 . .
    H H2 0.177(5) -0.006(4) 0.5331(17) 0.132(13) Uiso d 1 . .
    H H5 -0.060(4) 0.282(3) 0.6933(12) 0.082(9) Uiso d 1 . .
loop_
    _atom_site_aniso_label
    _atom_site_aniso_U_11
    _atom_site_aniso_U_22
    _atom_site_aniso_U_33
    _atom_site_aniso_U_12
    _atom_site_aniso_U_13
    _atom_site_aniso_U_23
    Cl2 0.0795(5) 0.1146(6) 0.0746(5) 0.0090(4) 0.0029(3) 0.0035(4)
    Cl1 0.1558(8) 0.0600(4) 0.0939(6) 0.0151(4) -0.0242(5) -0.0064(4)
    N2 0.0525(11) 0.0758(14) 0.0685(13) 0.0038(10) -0.0010(9) 0.0048(11)
    N1 0.0601(13) 0.0747(15) 0.0757(15) 0.0114(12) 0.0050(11) 0.0011(11)
    C5 0.0652(15) 0.0551(14) 0.0681(15) 0.0121(11) 0.0125(11) 0.0153(12)
    C8 0.0605(14) 0.0739(16) 0.0602(14) 0.0068(12) 0.0087(11) 0.0181(13)
    C6 0.0695(15) 0.0528(14) 0.0671(15) 0.0071(12) 0.0078(12) 0.0093(12)
    C12 0.0467(12) 0.0621(15) 0.0690(15) 0.0059(11) -0.0094(10) -0.0004(12)
    C7 0.0707(16) 0.0718(17) 0.0617(15) 0.0074(13) 0.0119(13) 0.0002(13)
    C13 0.0644(14) 0.0555(15) 0.0721(16) 0.0053(11) -0.0151(12) 0.0018(13)
    C14 0.0659(16) 0.0587(16) 0.0800(19) -0.0008(12) -0.0136(13) 0.0104(15)
    C15 0.0478(13) 0.0780(18) 0.0684(15) 0.0042(12) -0.0071(10) 0.0065(14)
    C17 0.0659(15) 0.0596(16) 0.0769(18) 0.0066(12) -0.0027(12) 0.0089(14)
    C11 0.0534(14) 0.0663(17) 0.0783(18) 0.0082(12) -0.0057(12) -0.0042(14)
    C16 0.0676(16) 0.0640(17) 0.0803(19) 0.0123(13) -0.0014(13) -0.0037(15)
    C4 0.079(2) 0.0709(18) 0.096(2) 0.0228(15) 0.0201(17) 0.0209(17)
    C10 0.0702(18) 0.096(2) 0.0690(18) 0.0042(17) -0.0010(14) -0.0028(16)
    C1 0.102(2) 0.0655(17) 0.083(2) 0.0028(17) -0.0044(17) -0.0025(16)
    C3 0.138(3) 0.0652(19) 0.091(2) 0.031(2) 0.032(2) -0.0007(17)
    C9 0.0741(18) 0.098(2) 0.0663(18) 0.0031(16) -0.0018(14) 0.0154(16)
    C2 0.137(3) 0.0653(19) 0.090(2) 0.010(2) 0.006(2) -0.0077(17)
_geom_special_details
;
 All esds (except the esd in the dihedral angle between two l.s. planes)
 are estimated using the full covariance matrix.  The cell esds are taken
 into account individually in the estimation of esds in distances, angles
 and torsion angles; correlations between esds in cell parameters are only
 used when they are defined by crystal symmetry.  An approximate (isotropic)
 treatment of cell esds is used for estimating esds involving l.s. planes.
;
loop_
    _geom_bond_atom_site_label_1
    _geom_bond_atom_site_label_2
    _geom_bond_site_symmetry_2
    _geom_bond_distance
    _geom_bond_publ_flag
    Cl2 C15 . 1.724(3) ?
    Cl1 C13 . 1.733(2) ?
    N2 C11 . 1.256(3) ?
    N2 C10 . 1.461(3) ?
    N1 C6 . 1.365(3) ?
    N1 C7 . 1.369(3) ?
    N1 H5 . 0.83(3) ?
    C5 C6 . 1.405(3) ?
    C5 C4 . 1.406(4) ?
    C5 C8 . 1.424(3) ?
    C8 C7 . 1.362(3) ?
    C8 C9 . 1.494(4) ?
    C6 C1 . 1.385(4) ?
    C12 C13 . 1.385(3) ?
    C12 C17 . 1.386(3) ?
    C12 C11 . 1.467(3) ?
    C7 H6 . 0.96(2) ?
    C13 C14 . 1.363(4) ?
    C14 C15 . 1.373(4) ?
    C14 H14 . 0.90(3) ?
    C15 C16 . 1.378(4) ?
    C17 C16 . 1.369(4) ?
    C17 H12 . 0.92(3) ?
    C11 H11 . 0.92(2) ?
    C16 H13 . 0.95(3) ?
    C4 C3 . 1.364(5) ?
    C4 H4 . 0.93(3) ?
    C10 C9 . 1.514(4) ?
    C10 H10 . 0.92(3) ?
    C10 H9 . 1.03(3) ?
    C1 C2 . 1.371(4) ?
    C1 H1 . 1.00(3) ?
    C3 C2 . 1.377(5) ?
    C3 H3 . 0.99(3) ?
    C9 H8 . 1.00(3) ?
    C9 H7 . 1.01(2) ?
    C2 H2 . 0.99(4) ?
loop_
    _geom_angle_atom_site_label_1
    _geom_angle_atom_site_label_2
    _geom_angle_atom_site_label_3
    _geom_angle_site_symmetry_1
    _geom_angle_site_symmetry_3
    _geom_angle
    _geom_angle_publ_flag
    C11 N2 C10 . . 117.5(2) ?
    C6 N1 C7 . . 108.9(2) ?
    C6 N1 H5 . . 123.4(18) ?
    C7 N1 H5 . . 125.7(19) ?
    C6 C5 C4 . . 117.4(3) ?
    C6 C5 C8 . . 107.8(2) ?
    C4 C5 C8 . . 134.7(3) ?
    C7 C8 C5 . . 105.8(2) ?
    C7 C8 C9 . . 126.5(3) ?
    C5 C8 C9 . . 127.7(2) ?
    N1 C6 C1 . . 130.4(3) ?
    N1 C6 C5 . . 107.1(2) ?
    C1 C6 C5 . . 122.5(2) ?
    C13 C12 C17 . . 116.5(2) ?
    C13 C12 C11 . . 123.1(2) ?
    C17 C12 C11 . . 120.4(2) ?
    C8 C7 N1 . . 110.4(2) ?
    C8 C7 H6 . . 126.3(14) ?
    N1 C7 H6 . . 123.3(13) ?
    C14 C13 C12 . . 122.5(2) ?
    C14 C13 Cl1 . . 117.9(2) ?
    C12 C13 Cl1 . . 119.5(2) ?
    C13 C14 C15 . . 119.2(3) ?
    C13 C14 H14 . . 121.4(17) ?
    C15 C14 H14 . . 119.4(17) ?
    C14 C15 C16 . . 120.5(3) ?
    C14 C15 Cl2 . . 119.7(2) ?
    C16 C15 Cl2 . . 119.8(2) ?
    C16 C17 C12 . . 122.4(3) ?
    C16 C17 H12 . . 120.0(17) ?
    C12 C17 H12 . . 117.5(16) ?
    N2 C11 C12 . . 122.7(2) ?
    N2 C11 H11 . . 123.5(14) ?
    C12 C11 H11 . . 113.8(14) ?
    C17 C16 C15 . . 118.9(3) ?
    C17 C16 H13 . . 121.4(15) ?
    C15 C16 H13 . . 119.6(15) ?
    C3 C4 C5 . . 119.8(3) ?
    C3 C4 H4 . . 123.2(17) ?
    C5 C4 H4 . . 117.0(17) ?
    N2 C10 C9 . . 111.6(3) ?
    N2 C10 H10 . . 108.1(16) ?
    C9 C10 H10 . . 112.3(17) ?
    N2 C10 H9 . . 107.3(15) ?
    C9 C10 H9 . . 107.4(16) ?
    H10 C10 H9 . . 110(2) ?
    C2 C1 C6 . . 117.6(3) ?
    C2 C1 H1 . . 117.6(17) ?
    C6 C1 H1 . . 124.7(17) ?
    C4 C3 C2 . . 121.2(3) ?
    C4 C3 H3 . . 121.5(19) ?
    C2 C3 H3 . . 117.2(19) ?
    C8 C9 C10 . . 114.6(2) ?
    C8 C9 H8 . . 106.5(16) ?
    C10 C9 H8 . . 110.3(15) ?
    C8 C9 H7 . . 111.0(13) ?
    C10 C9 H7 . . 107.0(14) ?
    H8 C9 H7 . . 107(2) ?
    C1 C2 C3 . . 121.4(3) ?
    C1 C2 H2 . . 118(2) ?
    C3 C2 H2 . . 121(2) ?
loop_
    _geom_torsion_atom_site_label_1
    _geom_torsion_atom_site_label_2
    _geom_torsion_atom_site_label_3
    _geom_torsion_atom_site_label_4
    _geom_torsion_site_symmetry_1
    _geom_torsion_site_symmetry_2
    _geom_torsion_site_symmetry_3
    _geom_torsion_site_symmetry_4
    _geom_torsion
    _geom_torsion_publ_flag
    C6 C5 C8 C7 . . . . -0.3(3) ?
    C4 C5 C8 C7 . . . . 179.1(3) ?
    C6 C5 C8 C9 . . . . 179.4(2) ?
    C4 C5 C8 C9 . . . . -1.1(4) ?
    C7 N1 C6 C1 . . . . 179.5(3) ?
    C7 N1 C6 C5 . . . . 0.9(3) ?
    C4 C5 C6 N1 . . . . -179.9(2) ?
    C8 C5 C6 N1 . . . . -0.4(3) ?
    C4 C5 C6 C1 . . . . 1.4(4) ?
    C8 C5 C6 C1 . . . . -179.1(2) ?
    C5 C8 C7 N1 . . . . 0.9(3) ?
    C9 C8 C7 N1 . . . . -178.9(2) ?
    C6 N1 C7 C8 . . . . -1.1(3) ?
    C17 C12 C13 C14 . . . . 0.2(3) ?
    C11 C12 C13 C14 . . . . -176.9(2) ?
    C17 C12 C13 Cl1 . . . . -179.82(17) ?
    C11 C12 C13 Cl1 . . . . 3.1(3) ?
    C12 C13 C14 C15 . . . . -0.4(4) ?
    Cl1 C13 C14 C15 . . . . 179.62(17) ?
    C13 C14 C15 C16 . . . . 0.2(4) ?
    C13 C14 C15 Cl2 . . . . 178.70(17) ?
    C13 C12 C17 C16 . . . . 0.2(3) ?
    C11 C12 C17 C16 . . . . 177.4(2) ?
    C10 N2 C11 C12 . . . . -175.7(2) ?
    C13 C12 C11 N2 . . . . -159.7(2) ?
    C17 C12 C11 N2 . . . . 23.3(4) ?
    C12 C17 C16 C15 . . . . -0.3(4) ?
    C14 C15 C16 C17 . . . . 0.1(4) ?
    Cl2 C15 C16 C17 . . . . -178.35(18) ?
    C6 C5 C4 C3 . . . . -0.3(4) ?
    C8 C5 C4 C3 . . . . -179.7(3) ?
    C11 N2 C10 C9 . . . . 124.4(3) ?
    N1 C6 C1 C2 . . . . -179.7(3) ?
    C5 C6 C1 C2 . . . . -1.4(4) ?
    C5 C4 C3 C2 . . . . -0.7(5) ?
    C7 C8 C9 C10 . . . . -89.3(3) ?
    C5 C8 C9 C10 . . . . 91.0(3) ?
    N2 C10 C9 C8 . . . . -60.8(4) ?
    C6 C1 C2 C3 . . . . 0.3(5) ?
    C4 C3 C2 C1 . . . . 0.8(5) ?
loop_
    _geom_hbond_atom_site_label_D
    _geom_hbond_atom_site_label_H
    _geom_hbond_atom_site_label_A
    _geom_hbond_site_symmetry_A
    _geom_hbond_distance_DH
    _geom_hbond_distance_HA
    _geom_hbond_distance_DA
    _geom_hbond_angle_DHA
    _geom_hbond_publ_flag
    N1 H5 N2 1_455 0.83(3) 2.17(3) 2.971(3) 163(2) yes
_shelx_space_group_comment
;
The symmetry employed for this shelxl refinement is uniquely defined
by the following loop, which should always be used as a source of
symmetry information in preference to the above space-group names.
They are only intended as comments.
;
_shelx_estimated_absorpt_T_min     0.812
_shelx_estimated_absorpt_T_max     0.947
_shelx_hkl_file
;
   1   0   0   -0.50    0.30
   1   0   0    0.60    0.20
   1   0   0    0.00    0.30
   1   0   0   -0.30    0.60
   1   0   0    0.60    0.40
   1   0   0    0.10    0.60
   1   0   0   -0.10    0.20
   1   0   0    0.20    0.30
  -1   0   0    0.20    0.50
  -1   0   0    0.50    0.20
  -1   0   0   -0.10    0.20
  -1   0   0    0.20    0.60
  -1   0   0    0.50    0.60
  -1   0   0    0.20    0.30
  -1   0   0   -0.20    0.20
   2   0   0 5157.28  190.88
   2   0   0 5264.87  193.18
   2   0   0 5187.98  192.88
   2   0   0 5323.77  194.28
   2   0   0 5338.07  191.88
   2   0   0 5217.68  190.98
   2   0   0 5210.98  190.88
   2   0   0 5383.76  190.98
  -2   0   0 5145.99  194.28
  -2   0   0 5245.58  190.68
  -2   0   0 5241.18  193.38
  -2   0   0 5151.48  190.78
   3   0   0   -0.60    0.60
   3   0   0    0.70    2.20
   3   0   0    1.10    1.60
   3   0   0    0.40    0.60
   3   0   0   -0.70    1.00
   3   0   0    1.50    0.90
   3   0   0    0.40    0.70
   3   0   0    0.80    2.10
  -3   0   0    1.90    1.20
  -3   0   0    0.10    1.60
  -3   0   0   -1.70    1.70
  -3   0   0    0.20    0.70
  -3   0   0   -0.10    0.40
   4   0   0   43.40   12.30
   4   0   0   32.90    4.20
   4   0   0   31.60    4.90
   4   0   0   31.10    3.00
   4   0   0   35.50    2.70
  -4   0   0   42.00    7.20
  -4   0   0   31.50    6.30
  -4   0   0   33.60    5.30
   5   0   0   -1.70    2.00
   5   0   0    1.40    0.90
   5   0   0    3.90    1.80
  -5   0   0    2.30    3.60
  -5   0   0    3.70    2.80
  -5   0   0    5.00    4.30
   6   0   0  142.89    8.40
   6   0   0  148.99   12.50
   6   0   0  124.29    6.50
   6   0   0  136.19    9.00
  -6   0   0  156.98   14.50
  -6   0   0  145.09   11.80
  -6   0   0  152.98   15.80
   7   0   0    3.00    5.20
   7   0   0    1.70    1.80
   7   0   0    0.00    3.20
   7   0   0    4.90    3.40
  -7   0   0    5.40    6.80
  -7   0   0    8.80    7.50
  -7   0   0    2.80    4.50
   8   0   0    4.30    6.90
   8   0   0   15.90    4.60
   8   0   0    3.90    2.90
   8   0   0    4.00    4.40
  -8   0   0    4.70    9.90
  -8   0   0   -2.60    5.60
  -8   0   0   14.10    8.60
   9   0   0    2.60    8.50
  -9   0   0   -3.90    9.30
  -9   0   0    4.40    7.40
  -9   1   0   24.20   15.80
  -9   1   0    0.20    6.50
  -9   1   0   -8.40   10.20
   9  -1   0   -7.10    8.30
   9  -1   0   -4.20    4.50
  -8   1   0  -11.00    9.60
  -8   1   0    0.00    7.50
  -8   1   0    0.50    4.80
   8  -1   0    4.20    7.20
   8  -1   0   -3.40    3.10
   8  -1   0   -2.40    5.00
  -7   1   0   -3.70    4.30
  -7   1   0   -6.70    7.40
  -7   1   0    3.70    7.30
   7  -1   0   -4.40    2.90
   7  -1   0    2.80    3.80
   7  -1   0    0.00    5.30
   7  -1   0    3.10    2.40
  -6   1   0   -0.50    1.80
  -6   1   0    6.80    5.70
  -6   1   0    1.00    3.40
  -6   1   0   -0.10    4.50
   6  -1   0    0.40    1.50
   6  -1   0   -0.20    2.00
   6  -1   0   -0.40    2.00
   6  -1   0    0.50    2.10
   6  -1   0    5.60    2.90
   6  -1   0   -1.70    2.50
  -5   1   0   10.50    2.00
  -5   1   0    8.70    2.40
  -5   1   0   10.30    4.60
  -5   1   0    9.80    1.80
  -5   1   0    5.80    3.10
  -5   1   0    9.20    2.00
  -5   1   0    4.90    3.90
   5  -1   0   13.40    3.00
   5  -1   0   15.90    2.70
   5  -1   0   10.90    1.90
   5  -1   0    2.60    3.90
   5  -1   0    7.00    2.00
   5  -1   0   10.30    2.60
   5  -1   0   10.50    2.50
   5  -1   0   12.70    2.50
  -4   1   0  220.18   12.60
  -4   1   0  207.28   14.30
  -4   1   0  185.68   12.20
  -4   1   0  206.98    9.50
  -4   1   0  195.48    8.80
  -4   1   0  204.88    8.80
   4  -1   0  194.18    9.20
   4  -1   0  209.58   12.30
   4  -1   0  199.38    9.60
   4  -1   0  202.38    9.70
   4  -1   0  189.98    9.70
   4  -1   0  201.28   10.30
   4  -1   0  193.08   10.10
   4  -1   0  197.98    8.70
   4  -1   0  188.88   11.80
  -3   1   0   29.80    3.20
  -3   1   0   20.70    3.50
  -3   1   0   16.60    3.60
  -3   1   0   24.10    2.00
  -3   1   0   36.20    5.00
  -3   1   0   18.80    1.90
   3  -1   0   21.30    1.90
   3  -1   0   30.40    4.40
   3  -1   0   19.00    3.20
   3  -1   0   23.10    2.90
   3  -1   0   27.50    2.20
   3  -1   0   26.50    2.60
   3  -1   0   33.40    3.60
   3  -1   0   22.30    2.70
   3  -1   0   27.70    2.40
  -2   1   0  113.09    4.80
  -2   1   0  117.49    7.70
  -2   1   0  116.99    5.10
  -2   1   0  112.89    5.80
  -2   1   0  112.19    5.40
  -2   1   0  106.99    6.20
  -2   1   0  107.39    6.50
  -2   1   0  118.29    5.70
   2  -1   0  111.29    5.00
   2  -1   0  106.29    6.40
   2  -1   0  113.79    6.00
   2  -1   0  114.09    5.60
   2  -1   0  114.69    5.00
   2  -1   0  108.09    6.10
   2  -1   0  124.69    5.80
   2  -1   0  111.89    5.50
   2  -1   0  110.09    5.80
  -1   1   0   24.30    2.00
  -1   1   0   25.60    1.60
  -1   1   0   25.30    1.70
  -1   1   0   26.70    1.40
  -1   1   0   31.20    2.20
  -1   1   0   27.00    2.10
   1  -1   0   28.50    1.70
   1  -1   0   27.70    1.90
   1  -1   0   24.40    1.60
   1  -1   0   29.90    2.10
   1  -1   0   23.90    2.00
   1  -1   0   27.70    1.40
   1  -1   0   34.20    2.20
   1  -1   0   28.50    2.20
   0   1   0    0.40    0.30
   0   1   0   -0.10    0.20
   0   1   0   -0.20    0.20
   0   1   0    0.00    0.10
   0  -1   0    0.40    0.40
   0  -1   0    0.20    0.30
   0  -1   0    0.40    0.30
   0  -1   0   -0.30    0.30
   1   1   0   26.50    1.30
   1   1   0   29.20    2.40
   1   1   0   30.50    1.40
   1   1   0   25.10    2.50
   1   1   0   28.00    1.30
   1   1   0   26.40    1.60
   1   1   0   29.70    1.70
   1   1   0   28.50    1.40
   1   1   0   29.10    2.00
  -1  -1   0   25.30    1.70
  -1  -1   0   26.50    2.00
  -1  -1   0   26.50    1.50
  -1  -1   0   27.00    2.00
  -1  -1   0   28.20    1.70
  -1  -1   0   26.70    2.30
  -1  -1   0   26.50    2.60
   2   1   0  119.59    6.60
   2   1   0  116.59    6.60
   2   1   0  110.39    7.50
  -2  -1   0  120.39    6.60
  -2  -1   0  121.29    7.80
  -2  -1   0  109.09    7.30
   3   1   0   35.20    4.50
   3   1   0   28.10    5.10
   3   1   0   18.50    4.20
   3   1   0   27.00    3.60
   3   1   0   27.60    4.20
  -3  -1   0   28.60    4.40
  -3  -1   0   27.70    5.30
  -3  -1   0   25.70    4.90
   4   1   0  200.58   12.20
   4   1   0  202.78   16.50
   4   1   0  216.88   13.30
   4   1   0  195.78   11.00
  -4  -1   0  203.88   13.70
  -4  -1   0  201.58   13.50
  -4  -1   0  209.28   12.20
   5   1   0   11.10    3.50
   5   1   0   14.40    3.70
  -5  -1   0   12.50    5.40
  -5  -1   0    9.50    4.70
  -5  -1   0    5.70    3.30
   6   1   0    0.20    3.20
   6   1   0    1.10    3.90
  -6  -1   0   -1.60    3.00
  -6  -1   0    2.70    5.60
  -6  -1   0   -6.00    4.30
   7   1   0   -2.10    3.70
   7   1   0   10.60    5.40
  -7  -1   0   -4.90    6.90
  -7  -1   0   -7.60    5.40
  -7  -1   0   -4.70    3.90
   8   1   0  -10.50    6.40
   8   1   0   -2.70    4.50
   8   1   0   -5.60    3.50
  -8  -1   0   -1.30    6.70
  -8  -1   0   -4.70    5.60
  -8  -1   0    1.20    9.80
   9   1   0    2.90    8.30
   9   1   0   -3.70    5.80
  -9  -1   0   17.40   15.70
  -9  -1   0   -2.30    9.30
  -9   2   0    2.40    7.40
  -9   2   0   14.30   11.00
   9  -2   0   -3.40    9.60
   9  -2   0    6.40    5.40
  -8   2   0    3.20    5.80
  -8   2   0   12.20   11.50
  -8   2   0   10.40    9.00
   8  -2   0   10.50    6.30
   8  -2   0   10.60    4.60
   8  -2   0   -0.40    3.60
   8  -2   0   12.70    3.50
   8  -2   0    5.50    8.30
  -7   2   0   -1.70    2.60
  -7   2   0    2.00    6.50
  -7   2   0   -7.90    7.70
  -7   2   0    7.20    3.40
   7  -2   0    0.20    3.90
   7  -2   0    2.60    3.30
   7  -2   0    0.60    4.50
   7  -2   0    4.10    3.00
   7  -2   0    5.80    2.80
   7  -2   0   -0.10    3.40
  -6   2   0    2.10    5.30
  -6   2   0    0.60    2.80
  -6   2   0    5.30    2.90
  -6   2   0   -6.50    4.20
  -6   2   0   -1.10    2.50
  -6   2   0    2.10    2.00
   6  -2   0    2.10    2.40
   6  -2   0    3.40    2.10
   6  -2   0    2.50    3.50
   6  -2   0    3.00    3.40
   6  -2   0   -2.70    2.60
   6  -2   0    2.20    2.40
  -5   2   0    3.60    4.40
  -5   2   0    1.30    3.80
  -5   2   0    2.00    2.90
  -5   2   0    4.90    1.90
  -5   2   0    0.30    2.20
  -5   2   0   -0.70    2.30
  -5   2   0    3.50    1.70
   5  -2   0   -0.50    1.70
   5  -2   0    1.80    2.10
   5  -2   0   -1.80    2.80
   5  -2   0    2.80    2.60
   5  -2   0    4.00    1.60
   5  -2   0    2.80    2.10
  -4   2   0    9.20    3.50
  -4   2   0   12.40    4.20
  -4   2   0   13.30    3.70
  -4   2   0   18.40    2.60
  -4   2   0   22.60    4.70
  -4   2   0   18.90    3.40
  -4   2   0   12.10    2.30
   4  -2   0   13.70    3.20
   4  -2   0   14.00    2.30
   4  -2   0   13.80    4.00
   4  -2   0   17.50    3.80
   4  -2   0   11.90    3.60
   4  -2   0   15.70    2.70
   4  -2   0   16.60    2.90
   4  -2   0   16.90    3.30
  -3   2   0    4.20    2.00
  -3   2   0    2.60    1.20
  -3   2   0    2.70    1.30
  -3   2   0    1.30    1.60
  -3   2   0    3.30    1.10
  -3   2   0    2.30    1.50
  -3   2   0    6.00    2.40
  -3   2   0    1.90    1.40
  -3   2   0    2.10    2.40
   3  -2   0    1.20    0.90
   3  -2   0    2.20    1.50
   3  -2   0    0.80    1.70
   3  -2   0    3.60    1.70
   3  -2   0    6.20    2.00
   3  -2   0    1.40    1.10
   3  -2   0    3.20    1.90
   3  -2   0    0.80    1.60
  -2   2   0  719.03   27.40
  -2   2   0  731.93   28.50
  -2   2   0  723.83   27.90
  -2   2   0  745.73   29.50
  -2   2   0  728.03   28.00
  -2   2   0  763.62   29.40
  -2   2   0  727.53   29.10
  -2   2   0  709.93   28.40
   2  -2   0  732.63   28.90
   2  -2   0  709.23   29.10
   2  -2   0  727.93   27.80
   2  -2   0  737.43   29.20
   2  -2   0  695.03   29.20
   2  -2   0  721.83   28.70
   2  -2   0  744.43   28.20
   2  -2   0  736.93   29.70
  -1   2   0 3208.18  117.79
  -1   2   0 3261.07  117.99
  -1   2   0 3255.87  117.19
  -1   2   0 3146.79  117.89
  -1   2   0 3181.88  117.59
  -1   2   0 3207.28  118.69
  -1   2   0 3120.09  118.59
   1  -2   0 3191.38  118.49
   1  -2   0 3214.18  118.19
   1  -2   0 3177.18  118.99
   1  -2   0 3192.98  117.69
   1  -2   0 3108.19  117.69
   1  -2   0 3317.27  119.69
   1  -2   0 3229.98  118.59
   0   2   0   15.30    1.90
   0   2   0   11.50    1.90
   0   2   0   12.40    1.80
   0   2   0   17.70    2.20
   0   2   0   19.20    2.50
   0   2   0   17.60    1.60
   0   2   0   15.00    1.50
   0   2   0   17.00    1.60
   0  -2   0   18.40    1.80
   0  -2   0   17.00    2.10
   0  -2   0   11.90    2.10
   0  -2   0   20.10    2.60
   0  -2   0   16.00    1.60
   0  -2   0   19.50    2.90
   0  -2   0   14.50    1.50
   1   2   0 3202.18  118.19
   1   2   0 3163.58  118.39
   1   2   0 3135.59  118.19
   1   2   0 3261.27  119.09
   1   2   0 3207.78  120.09
   1   2   0 3224.68  119.59
   1   2   0 3225.28  118.29
   1   2   0 3276.87  118.79
   1   2   0 3293.47  118.19
  -1  -2   0 3217.88  118.79
  -1  -2   0 3293.17  118.19
  -1  -2   0 3164.48  118.19
  -1  -2   0 3209.98  119.19
  -1  -2   0 3467.55  119.09
  -1  -2   0 3038.80  120.09
  -1  -2   0 3219.28  118.09
   2   2   0  738.33   27.50
   2   2   0  738.83   31.10
   2   2   0  754.62   27.50
   2   2   0  735.93   29.20
   2   2   0  737.83   27.40
   2   2   0  728.83   27.60
   2   2   0  724.43   30.70
   2   2   0  733.93   28.00
   2   2   0  753.82   28.20
   2   2   0  722.83   29.10
  -2  -2   0  732.93   31.30
  -2  -2   0  739.83   30.30
  -2  -2   0  709.83   27.70
  -2  -2   0  737.23   28.10
  -2  -2   0  734.53   29.20
  -2  -2   0  755.62   28.40
  -2  -2   0  708.93   29.40
   3   2   0    3.00    1.80
   3   2   0    2.00    1.50
   3   2   0    3.30    2.60
  -3  -2   0    1.80    2.40
  -3  -2   0    2.40    2.30
  -3  -2   0    3.30    1.60
   4   2   0   12.40    5.00
   4   2   0   12.50    3.30
   4   2   0   11.00    3.00
  -4  -2   0   19.20    4.10
  -4  -2   0   21.10    5.60
  -4  -2   0   14.60    4.30
   5   2   0    6.80    3.10
  -5  -2   0    7.20    4.70
  -5  -2   0    5.60    2.50
  -5  -2   0    1.70    3.80
   6   2   0    3.60    4.00
   6   2   0    2.80    3.50
  -6  -2   0    0.30    3.20
  -6  -2   0   -0.40    4.10
  -6  -2   0    0.10    5.20
   7   2   0    1.20    4.20
   7   2   0    9.90    5.00
  -7  -2   0   11.40    6.00
  -7  -2   0    8.40    4.40
  -7  -2   0    2.20    7.00
   8   2   0   -0.40    5.20
  -8  -2   0   12.20    7.10
  -8  -2   0   16.20   11.90
  -8  -2   0   -2.80    4.90
   9   2   0    2.60    8.50
   9   2   0    1.70    6.80
  -9  -2   0    5.20    9.50
  -9  -2   0   17.30   15.30
   9  -3   0    7.30    7.00
   9  -3   0    0.20    5.90
   9  -3   0   -6.10    4.60
  -8   3   0    7.70    5.50
  -8   3   0    3.20    5.50
  -8   3   0   -6.10    7.50
   8  -3   0    3.60    4.20
   8  -3   0   -4.50    4.00
   8  -3   0   -7.40    5.60
   8  -3   0    4.90    6.20
   8  -3   0   -3.70    3.90
  -7   3   0    0.70    4.40
  -7   3   0    2.00    7.70
  -7   3   0   -1.80    7.00
  -7   3   0   -5.40    4.10
   7  -3   0    1.10    2.90
   7  -3   0   -2.80    3.80
   7  -3   0   -4.80    3.10
   7  -3   0   -2.00    3.20
   7  -3   0   -3.40    5.10
   7  -3   0    3.50    5.30
  -6   3   0   66.79    9.80
  -6   3   0   82.99   13.80
  -6   3   0   61.49    7.80
   6  -3   0   60.49    5.80
   6  -3   0   65.49    8.10
   6  -3   0   67.29    6.80
   6  -3   0   76.29    9.40
   6  -3   0   66.19    6.90
   6  -3   0   61.59    7.80
  -5   3   0   -0.10    1.90
  -5   3   0    0.20    2.60
  -5   3   0   -6.60    2.40
  -5   3   0   12.70    4.00
  -5   3   0    5.90    4.30
  -5   3   0   -1.70    3.90
   5  -3   0   -0.60    2.50
   5  -3   0    1.20    1.80
   5  -3   0    1.80    3.30
   5  -3   0    2.20    3.20
   5  -3   0    0.00    2.20
   5  -3   0    3.60    1.80
  -4   3   0   43.70    4.90
  -4   3   0   39.90    6.00
  -4   3   0   60.49    8.10
  -4   3   0   46.10    7.40
  -4   3   0   36.00    5.10
  -4   3   0   44.80    4.70
  -4   3   0   33.20    3.10
  -4   3   0   28.70    3.90
  -4   3   0   47.90    6.00
   4  -3   0   36.00    4.80
   4  -3   0   44.20    5.60
   4  -3   0   40.50    5.40
   4  -3   0   47.80    5.90
   4  -3   0   51.69    6.90
   4  -3   0   39.30    4.40
   4  -3   0   54.09    6.60
  -3   3   0   16.00    2.70
  -3   3   0    9.70    2.70
  -3   3   0   14.50    2.90
  -3   3   0   23.60    2.80
  -3   3   0   21.50    3.10
  -3   3   0   16.00    2.80
  -3   3   0   20.80    3.70
   3  -3   0   14.30    3.00
   3  -3   0   19.00    3.30
   3  -3   0   16.40    3.50
   3  -3   0   20.30    2.90
   3  -3   0   16.00    3.30
   3  -3   0   19.20    3.60
   3  -3   0   19.90    3.30
  -2   3   0  214.58   10.00
  -2   3   0  212.68   11.50
  -2   3   0  212.78   10.50
  -2   3   0  223.08   11.60
  -2   3   0  220.98   10.60
  -2   3   0  224.28    9.50
  -2   3   0  218.88   11.80
  -2   3   0  224.98   11.00
   2  -3   0  227.68   10.40
   2  -3   0  228.68   12.10
   2  -3   0  226.18   11.40
   2  -3   0  232.38   11.10
   2  -3   0  234.08   13.00
   2  -3   0  237.38   11.20
   2  -3   0  214.58   10.80
   2  -3   0  219.88   11.50
  -1   3   0  124.79    6.50
  -1   3   0  113.29    6.30
  -1   3   0  118.69    6.00
  -1   3   0  119.49    7.10
  -1   3   0  120.39    7.20
  -1   3   0  108.59    7.10
  -1   3   0  117.79    6.30
   1  -3   0  116.39    6.70
   1  -3   0  113.19    5.70
   1  -3   0  110.59    6.70
   1  -3   0  109.29    6.10
   1  -3   0  125.59    8.00
   1  -3   0  119.19    7.10
   1  -3   0  115.79    7.40
   0   3   0   -1.00    1.00
   0   3   0   -0.20    0.70
   0   3   0    1.20    1.10
   0   3   0   -0.10    0.70
   0   3   0   -1.00    0.90
   0   3   0   -0.30    0.50
   0   3   0    3.20    1.50
   0   3   0    0.50    1.30
   0  -3   0   -1.40    0.90
   0  -3   0    0.30    1.70
   0  -3   0   -1.20    1.10
   0  -3   0    1.50    0.90
   0  -3   0   -0.20    0.70
   0  -3   0    1.40    1.00
   1   3   0  107.09    6.40
   1   3   0  117.59    6.80
   1   3   0   91.29    7.20
   1   3   0  102.89    7.20
   1   3   0  114.39    5.80
   1   3   0  116.69    5.80
   1   3   0  112.29    6.20
   1   3   0  119.29    5.10
   1   3   0  123.39    6.00
  -1  -3   0  111.79    5.80
  -1  -3   0  118.79    7.50
  -1  -3   0  115.89    6.10
  -1  -3   0  124.39    7.30
  -1  -3   0  115.29    7.00
  -1  -3   0  115.19    5.90
  -1  -3   0  116.09    6.60
   2   3   0  224.18    9.90
   2   3   0  231.38   11.20
   2   3   0  214.18    9.70
   2   3   0  223.98   10.60
   2   3   0  221.28   10.30
   2   3   0  234.88    9.70
   2   3   0  235.68   13.00
   2   3   0  237.28   12.30
   2   3   0  231.38   10.40
   2   3   0  223.78    9.60
  -2  -3   0  223.18   10.00
  -2  -3   0  223.48    8.90
  -2  -3   0  222.48   12.90
  -2  -3   0  215.98   10.50
  -2  -3   0  239.88   11.10
  -2  -3   0  225.98   10.00
  -2  -3   0  225.98   10.40
  -2  -3   0  210.38   10.80
   3   3   0   17.10    1.90
   3   3   0   19.10    2.40
   3   3   0   17.60    1.80
   3   3   0   17.90    2.50
   3   3   0   15.70    4.40
   3   3   0   16.80    3.10
   3   3   0   17.30    1.90
   3   3   0   18.00    1.70
   3   3   0   15.60    3.00
   3   3   0   15.50    3.90
  -3  -3   0   21.10    2.70
  -3  -3   0   20.50    2.60
  -3  -3   0   20.60    3.60
  -3  -3   0   17.20    2.10
  -3  -3   0   12.10    3.00
  -3  -3   0   19.00    4.60
   4   3   0   36.60    2.60
   4   3   0   35.60    5.20
   4   3   0   38.40    5.20
   4   3   0   33.40    2.30
   4   3   0   35.60    7.00
  -4  -3   0   42.50    7.90
  -4  -3   0   35.00    5.30
  -4  -3   0   28.10    4.90
   5   3   0    3.30    3.50
  -5  -3   0    2.10    4.80
  -5  -3   0    6.30    3.70
  -5  -3   0    3.40    2.90
   6   3   0   63.69    8.40
   6   3   0   75.99    9.30
  -6  -3   0   65.69    9.50
  -6  -3   0   71.89   13.30
  -6  -3   0   69.39   11.10
   7   3   0    4.30    4.90
   7   3   0   -1.40    4.90
  -7  -3   0    1.00    4.30
  -7  -3   0  -14.60    6.40
  -7  -3   0    2.40    4.70
   8   3   0   -5.40    5.70
   8   3   0    0.20    6.70
  -8  -3   0    3.70   12.20
  -8  -3   0   -6.70    6.70
   9   3   0   -3.30    8.00
   9   3   0   15.10    8.30
  -9  -3   0    6.70   14.90
  -9  -3   0    0.60    9.30
  -9   4   0   -1.40   11.80
   9  -4   0    1.20    7.40
   9  -4   0    9.20    5.90
   9  -4   0    1.00    6.30
  -8   4   0    5.20    6.30
  -8   4   0    2.40    6.30
  -8   4   0   -3.40    8.40
   8  -4   0   -5.50    4.50
   8  -4   0    7.30    5.00
   8  -4   0   -2.10    4.40
   8  -4   0   11.60    7.40
  -7   4   0   13.60    7.70
  -7   4   0    9.10    5.00
  -7   4   0    3.80    5.30
  -7   4   0    5.70    5.30
   7  -4   0    5.50    6.80
   7  -4   0    1.90    3.90
   7  -4   0    5.10    4.00
   7  -4   0    8.30    4.40
   7  -4   0   -3.80    4.60
  -6   4   0   81.89    9.40
  -6   4   0   87.29    8.80
  -6   4   0  101.69   10.50
  -6   4   0   77.69   13.50
   6  -4   0   89.19    9.10
   6  -4   0   83.59    9.40
   6  -4   0   84.69    7.30
   6  -4   0   92.89   11.10
   6  -4   0  119.59   14.80
   6  -4   0   85.09    8.40
  -5   4   0    3.50    4.70
  -5   4   0   18.90    4.70
  -5   4   0   21.70    5.10
  -5   4   0   25.30    5.50
  -5   4   0   16.30    3.70
  -5   4   0   16.50    2.70
   5  -4   0   16.30    5.30
   5  -4   0   19.70    4.70
   5  -4   0   15.10    3.70
   5  -4   0   14.10    3.80
   5  -4   0   20.80    4.00
  -4   4   0  111.39    8.30
  -4   4   0  110.19    6.50
  -4   4   0  119.89    9.20
  -4   4   0  107.09    7.20
  -4   4   0  110.19    7.40
  -4   4   0  127.69   11.80
   4  -4   0  101.39    8.10
   4  -4   0  105.09    8.80
   4  -4   0  107.69    8.70
   4  -4   0  115.89    9.70
   4  -4   0  121.99    9.10
   4  -4   0  102.89    8.60
   4  -4   0  113.69    8.10
  -3   4   0   49.10    5.20
  -3   4   0   58.19    6.90
  -3   4   0   54.59    4.70
  -3   4   0   54.49    4.90
  -3   4   0   43.10    4.10
  -3   4   0   54.79    3.70
  -3   4   0   61.29    7.10
  -3   4   0   53.59    6.50
   3  -4   0   58.89    5.40
   3  -4   0   64.09    8.20
   3  -4   0   44.80    6.00
   3  -4   0   54.59    5.20
   3  -4   0   53.99    5.30
   3  -4   0   65.39    7.20
   3  -4   0   63.39    8.90
   3  -4   0   61.69    4.90
  -2   4   0    1.90    1.10
  -2   4   0    2.60    1.50
  -2   4   0   -1.80    1.70
  -2   4   0    0.40    1.90
  -2   4   0    1.60    1.90
  -2   4   0    0.90    1.20
  -2   4   0    0.50    1.20
  -2   4   0   -0.40    1.10
   2  -4   0    1.50    1.20
   2  -4   0   -0.80    1.20
   2  -4   0    0.90    1.90
   2  -4   0    0.20    1.20
   2  -4   0   -1.20    1.80
   2  -4   0    3.40    1.80
   2  -4   0    4.90    2.30
   2  -4   0   -0.10    2.70
  -1   4   0  426.26   19.30
  -1   4   0  398.56   18.90
  -1   4   0  405.36   19.30
  -1   4   0  425.96   17.50
  -1   4   0  397.46   17.80
  -1   4   0  402.16   17.90
   1  -4   0  400.96   18.40
   1  -4   0  387.36   19.40
   1  -4   0  410.66   16.70
   1  -4   0  420.86   19.10
   1  -4   0  425.66   16.60
   1  -4   0  414.46   17.80
   1  -4   0  397.26   18.30
   1  -4   0  392.76   18.50
   1  -4   0  432.46   20.70
   0   4   0 1040.10   41.30
   0   4   0 1117.79   42.70
   0   4   0 1039.90   41.40
   0   4   0 1014.30   40.20
   0   4   0 1018.50   40.20
   0   4   0 1035.60   40.20
   0   4   0 1006.10   41.70
   0   4   0 1013.00   39.80
   0  -4   0 1012.10   40.70
   0  -4   0 1027.40   42.10
   0  -4   0  986.90   40.50
   0  -4   0 1058.49   40.70
   0  -4   0 1011.10   41.30
   0  -4   0 1012.80   40.60
   0  -4   0 1011.50   40.10
   1   4   0  404.16   18.90
   1   4   0  401.36   15.30
   1   4   0  402.56   17.10
   1   4   0  408.56   18.60
   1   4   0  426.06   17.30
   1   4   0  411.96   18.00
   1   4   0  339.47   19.10
   1   4   0  400.36   17.00
   1   4   0  408.56   18.20
  -1  -4   0  424.76   17.30
  -1  -4   0  418.46   17.70
  -1  -4   0  387.16   19.00
  -1  -4   0  402.66   17.50
  -1  -4   0  397.56   18.20
  -1  -4   0  408.96   17.20
  -1  -4   0  402.26   18.90
   2   4   0    2.00    1.10
   2   4   0    0.90    1.00
   2   4   0    2.90    1.70
   2   4   0    0.40    1.40
   2   4   0    2.50    1.10
   2   4   0   -3.30    2.00
   2   4   0    2.60    1.50
  -2  -4   0    2.00    1.70
  -2  -4   0    2.70    1.80
  -2  -4   0    0.40    1.00
  -2  -4   0    1.50    2.20
  -2  -4   0    3.50    2.60
  -2  -4   0    0.80    1.20
  -2  -4   0    0.30    0.90
  -2  -4   0   -1.80    1.10
  -2  -4   0    2.50    1.30
   3   4   0   48.70    3.60
   3   4   0   60.99    4.50
   3   4   0   62.39    4.20
   3   4   0   48.90    4.60
   3   4   0   50.79    4.60
   3   4   0   63.89    5.50
   3   4   0   55.39    3.70
   3   4   0   69.99    9.90
  -3  -4   0   51.19    5.20
  -3  -4   0   53.79    4.10
  -3  -4   0   60.49    4.90
  -3  -4   0   63.99    5.70
  -3  -4   0   50.69    4.70
  -3  -4   0   71.89   10.00
   4   4   0  107.69    6.10
   4   4   0  111.89    6.40
   4   4   0  114.39    5.80
   4   4   0  121.89    8.10
   4   4   0  113.79    5.50
   4   4   0  113.09    8.10
   4   4   0  110.99    5.60
   4   4   0  106.99    6.00
   4   4   0  110.29   12.10
  -4  -4   0  100.89   11.10
  -4  -4   0  117.99    6.10
  -4  -4   0   98.29    8.60
  -4  -4   0  100.99    7.80
  -4  -4   0  116.19    6.80
   5   4   0   21.40    5.10
   5   4   0   14.30    2.20
   5   4   0   15.50    2.20
  -5  -4   0   20.50    4.70
  -5  -4   0   34.50    9.20
   6   4   0   71.19    4.30
   6   4   0   76.19    4.70
   6   4   0   91.49   12.00
   6   4   0   67.09    8.60
  -6  -4   0   88.39   15.30
  -6  -4   0   93.19    9.20
   7   4   0   -0.30    4.50
   7   4   0   12.00    6.30
  -7  -4   0   -0.70    8.40
  -7  -4   0    7.00    5.20
   8   4   0   -0.50    7.60
   8   4   0   -2.30    5.90
  -8  -4   0   11.40   12.80
   9   4   0   11.80    8.20
   9   4   0    4.90    8.50
  -9  -4   0  -10.70   16.60
  -8   5   0   -3.30   10.30
  -8   5   0  -15.80    5.60
  -8   5   0   -3.90    7.90
   8  -5   0    7.70    5.90
   8  -5   0    0.10    5.60
   8  -5   0   -3.90    5.10
   8  -5   0   11.70    9.30
  -7   5   0    8.10    6.20
  -7   5   0   -0.60    4.90
  -7   5   0    1.90    5.60
  -7   5   0   -1.30    8.10
   7  -5   0    6.20    5.00
   7  -5   0    4.20    4.30
   7  -5   0    7.20    7.90
   7  -5   0   -0.20    6.00
   7  -5   0    4.20    4.50
  -6   5   0   -4.90    5.70
  -6   5   0    6.20    5.30
  -6   5   0   -0.60    3.60
  -6   5   0    2.30    5.10
  -6   5   0   -0.20    3.50
   6  -5   0   20.10    6.90
   6  -5   0   -3.40    4.60
   6  -5   0    5.10    3.20
   6  -5   0   -0.10    3.00
   6  -5   0    0.30    3.70
  -5   5   0    5.00    4.00
  -5   5   0   15.90    6.00
  -5   5   0    9.20    3.10
  -5   5   0    3.90    3.50
  -5   5   0   11.10    4.60
   5  -5   0   14.90    4.20
   5  -5   0    8.80    4.30
   5  -5   0    9.90    5.20
   5  -5   0   12.60    4.60
   5  -5   0    6.20    2.80
  -4   5   0  114.39    9.70
  -4   5   0  138.49   10.40
  -4   5   0  125.99    7.60
  -4   5   0  129.59   10.50
   4  -5   0   89.89    9.10
   4  -5   0  117.99    9.90
   4  -5   0  111.19    9.40
   4  -5   0  128.39    9.70
   4  -5   0  122.89    8.40
   4  -5   0  112.09    9.00
   4  -5   0  127.19   11.50
  -3   5   0  163.68   13.10
  -3   5   0  170.38    9.70
  -3   5   0  181.28   10.70
  -3   5   0  188.58   10.50
  -3   5   0  176.68   12.10
  -3   5   0  158.88   10.90
  -3   5   0  192.18   12.40
   3  -5   0  159.98   13.50
   3  -5   0  194.08   11.70
   3  -5   0  188.38   10.50
   3  -5   0  181.98   11.20
   3  -5   0  182.48   12.90
   3  -5   0  193.98   10.80
   3  -5   0  183.48   11.90
  -2   5   0  551.14   24.90
  -2   5   0  589.44   24.40
  -2   5   0  574.74   25.10
  -2   5   0  576.14   24.40
  -2   5   0  576.14   27.20
  -2   5   0  560.44   26.80
  -2   5   0  571.14   23.70
  -2   5   0  620.04   28.70
   2  -5   0  620.14   29.20
   2  -5   0  590.14   24.20
   2  -5   0  582.14   26.20
   2  -5   0  577.44   25.90
   2  -5   0  597.84   26.40
   2  -5   0  581.14   27.90
   2  -5   0  549.95   24.90
   2  -5   0  595.24   26.80
  -1   5   0    9.00    2.30
  -1   5   0   14.10    3.50
  -1   5   0   11.50    2.70
  -1   5   0   10.90    2.60
  -1   5   0   10.40    2.40
  -1   5   0   17.40    4.40
  -1   5   0    7.90    2.90
   1  -5   0    7.00    2.70
   1  -5   0   10.60    2.90
   1  -5   0   13.70    3.20
   1  -5   0    8.10    2.40
   1  -5   0    9.60    3.50
   1  -5   0   16.40    2.10
   1  -5   0   12.20    2.40
   1  -5   0    9.40    4.40
   1  -5   0    6.50    2.20
   0   5   0    0.20    1.30
   0   5   0    2.10    2.40
   0   5   0    0.80    1.40
   0   5   0   -1.20    1.60
   0   5   0   -2.30    2.40
   0   5   0   -0.50    1.20
   0   5   0   -0.70    1.70
   0   5   0   -2.00    2.10
   0  -5   0   -2.30    1.70
   0  -5   0   -1.10    1.10
   0  -5   0   -0.80    1.50
   0  -5   0    2.60    2.10
   0  -5   0    2.40    3.90
   0  -5   0    2.40    2.30
   0  -5   0    0.00    1.40
   0  -5   0    1.70    2.10
   1   5   0   13.60    3.90
   1   5   0    8.10    2.50
   1   5   0   13.90    2.60
   1   5   0   13.50    2.50
   1   5   0    9.40    3.30
   1   5   0   14.30    3.90
   1   5   0   14.30    3.40
  -1  -5   0   10.20    3.20
  -1  -5   0   13.80    2.80
  -1  -5   0    9.90    3.30
  -1  -5   0   16.80    3.30
  -1  -5   0   13.40    2.60
  -1  -5   0    9.50    2.40
  -1  -5   0    5.80    2.20
  -1  -5   0    8.60    3.70
   2   5   0  563.34   22.90
   2   5   0  589.84   25.70
   2   5   0  610.04   27.80
   2   5   0  589.64   23.90
   2   5   0  543.95   23.70
   2   5   0  573.34   25.00
   2   5   0  585.24   25.60
   2   5   0  545.65   23.90
  -2  -5   0  551.94   25.50
  -2  -5   0  637.34   25.90
  -2  -5   0  608.74   24.10
  -2  -5   0  557.34   27.90
  -2  -5   0  586.14   24.80
  -2  -5   0  586.44   26.50
  -2  -5   0  582.64   23.90
   3   5   0  174.08    8.90
   3   5   0  190.98   10.50
   3   5   0  185.08    9.00
   3   5   0  177.88    8.80
   3   5   0  168.28    9.60
   3   5   0  185.38    9.60
   3   5   0  145.79   11.40
  -3  -5   0  165.18   10.20
  -3  -5   0  166.08   13.60
  -3  -5   0  167.18   11.10
  -3  -5   0  184.78    9.60
  -3  -5   0  186.98   10.80
  -3  -5   0  175.68    9.60
   4   5   0  116.49    6.50
   4   5   0  117.79    8.60
   4   5   0  125.09    7.70
   4   5   0  127.69    9.70
   4   5   0  136.69    8.00
   4   5   0  125.39    7.50
   4   5   0  115.59    6.50
   4   5   0  129.69    6.90
  -4  -5   0  115.09    9.40
  -4  -5   0  140.79   13.00
  -4  -5   0  115.29    8.30
  -4  -5   0  115.59    7.20
  -4  -5   0  125.69    8.50
  -4  -5   0  112.69    8.00
   5   5   0    1.10    2.80
   5   5   0    7.70    2.50
   5   5   0    4.80    2.20
   5   5   0   11.60    2.30
   5   5   0    9.30    1.80
   5   5   0    7.50    1.80
  -5  -5   0    9.20    3.40
  -5  -5   0    5.80    2.20
  -5  -5   0    6.40    5.90
  -5  -5   0   14.40    3.10
   6   5   0   -0.50    3.40
   6   5   0    4.00    2.10
   6   5   0    3.30    2.60
   6   5   0    1.60    5.40
  -6  -5   0    1.10    6.30
   7   5   0    6.20    3.20
   7   5   0    6.20    2.50
   7   5   0    5.50    5.20
  -7  -5   0   -9.60   10.00
   8   5   0    8.00    6.60
   8   5   0  -10.80    7.00
  -8  -5   0   -1.80   12.70
  -8   6   0    7.00   10.20
   8  -6   0    7.20    6.40
   8  -6   0    2.80    6.00
   8  -6   0    6.70    6.80
  -7   6   0   -0.20    7.10
  -7   6   0   -1.60    8.80
  -7   6   0   -6.60    6.90
  -7   6   0    2.80    5.50
   7  -6   0    6.20    5.50
   7  -6   0    2.30    4.80
   7  -6   0    7.00    9.10
   7  -6   0    1.90    4.80
   7  -6   0   -1.00    7.60
  -6   6   0    1.50    6.30
  -6   6   0    5.10    3.60
  -6   6   0   -7.60    5.40
  -6   6   0   -4.50    5.30
  -6   6   0    8.80    5.30
   6  -6   0    7.80    3.80
   6  -6   0    3.30    3.80
   6  -6   0    2.40    7.60
   6  -6   0   12.10    7.00
   6  -6   0    0.40    4.30
  -5   6   0    9.30    4.90
  -5   6   0   11.60    3.70
  -5   6   0    9.60    4.70
  -5   6   0   17.70    5.60
  -5   6   0    8.80    4.00
  -5   6   0   19.20    7.10
   5  -6   0    8.50    4.20
   5  -6   0    7.50    4.60
   5  -6   0   18.50    6.70
   5  -6   0    7.70    5.40
   5  -6   0   10.00    3.80
  -4   6   0    5.40    2.30
  -4   6   0   -1.20    2.50
  -4   6   0    0.90    2.50
  -4   6   0   -1.90    3.20
  -4   6   0   -4.20    3.60
   4  -6   0    0.10    3.40
   4  -6   0   -0.80    5.10
   4  -6   0    0.20    3.00
   4  -6   0    0.90    2.30
   4  -6   0   -0.30    3.90
   4  -6   0    3.20    2.90
  -3   6   0   35.00    6.60
  -3   6   0   28.10    4.60
  -3   6   0   32.20    7.90
  -3   6   0   23.00    4.30
  -3   6   0   24.00    4.10
  -3   6   0   42.10    6.70
  -3   6   0   27.00    3.50
   3  -6   0   23.40    6.10
   3  -6   0   33.80    5.80
   3  -6   0   32.70    8.30
   3  -6   0   29.80    4.60
   3  -6   0   24.90    5.40
   3  -6   0   17.30    4.80
   3  -6   0   33.10    4.90
   3  -6   0   31.60    5.60
  -2   6   0   29.40    4.60
  -2   6   0   27.50    3.70
  -2   6   0   35.60    6.30
  -2   6   0   23.50    3.90
  -2   6   0   27.10    5.90
  -2   6   0   24.00    5.30
  -2   6   0   21.30    3.80
  -2   6   0   28.50    3.80
   2  -6   0   21.90    4.70
   2  -6   0   18.60    4.40
   2  -6   0   28.20    4.80
   2  -6   0   26.80    4.90
   2  -6   0   20.00    4.60
   2  -6   0   22.30    3.30
   2  -6   0   19.30    6.90
   2  -6   0   13.40    4.40
  -1   6   0   74.99    8.90
  -1   6   0   71.09    8.00
  -1   6   0   73.39    6.00
  -1   6   0   78.69    6.60
  -1   6   0   61.09    5.80
  -1   6   0   73.29    7.30
   1  -6   0   80.39   10.10
   1  -6   0   62.89    7.80
   1  -6   0   50.99    6.10
   1  -6   0   65.19    9.10
   1  -6   0   64.29    5.90
   1  -6   0   71.09    6.70
   1  -6   0   73.29    6.00
   1  -6   0   76.09    7.80
   0   6   0  344.77   17.80
   0   6   0  307.77   15.90
   0   6   0  320.87   17.90
   0   6   0  319.37   15.30
   0   6   0  328.27   17.50
   0   6   0  353.36   18.80
   0   6   0  308.97   15.60
   0   6   0  324.27   15.80
   0  -6   0  344.57   16.90
   0  -6   0  322.47   16.80
   0  -6   0  343.87   17.00
   0  -6   0  306.17   16.30
   0  -6   0  354.26   19.10
   0  -6   0  305.77   17.40
   0  -6   0  349.77   16.20
   1   6   0   75.19    9.00
   1   6   0   74.49    7.10
   1   6   0   62.29    5.40
   1   6   0   71.59    7.00
   1   6   0   65.29    5.50
   1   6   0   61.69    7.70
   1   6   0   68.29    5.60
   1   6   0   70.79    8.60
  -1  -6   0   62.39    8.60
  -1  -6   0   71.09    6.20
  -1  -6   0   84.19    9.20
  -1  -6   0   59.49    5.50
  -1  -6   0   63.39    6.00
  -1  -6   0   79.59    7.90
  -1  -6   0   76.69    6.20
  -1  -6   0   65.69    8.90
   2   6   0   24.40    3.60
   2   6   0   17.20    3.40
   2   6   0   27.00    5.00
   2   6   0   33.00    4.20
   2   6   0   24.50    4.20
   2   6   0   22.00    5.60
   2   6   0   18.20    3.90
  -2  -6   0   28.00    4.00
  -2  -6   0   17.40    4.10
  -2  -6   0   20.10    3.80
  -2  -6   0   19.50    3.60
  -2  -6   0   29.10    5.60
  -2  -6   0   30.80    5.90
  -2  -6   0   13.30    5.00
   3   6   0   24.90    6.10
   3   6   0   26.60    4.50
   3   6   0   24.90    3.40
   3   6   0   23.20    4.20
   3   6   0   23.30    3.40
   3   6   0   22.70    3.60
   3   6   0   26.70    4.40
   3   6   0   25.60    3.70
  -3  -6   0   31.70    6.10
  -3  -6   0   29.60    4.70
  -3  -6   0   21.50    4.30
  -3  -6   0   34.30    3.50
  -3  -6   0   29.40    4.70
  -3  -6   0   31.30    3.10
  -3  -6   0   24.60    4.70
   4   6   0    0.20    1.50
   4   6   0   -1.80    4.00
   4   6   0    1.40    2.50
   4   6   0   -0.20    2.60
   4   6   0   -1.00    2.50
   4   6   0   -0.90    2.20
   4   6   0    1.70    2.50
   4   6   0   -3.40    1.50
  -4  -6   0    0.60    3.30
  -4  -6   0    4.80    4.20
  -4  -6   0   -0.50    5.10
  -4  -6   0   -2.10    3.40
   5   6   0    5.80    2.90
   5   6   0    6.00    2.30
   5   6   0    7.80    3.40
   5   6   0    6.70    3.00
   5   6   0    5.40    4.50
   5   6   0    9.70    2.80
   5   6   0    5.80    2.10
   5   6   0    4.90    4.00
  -5  -6   0   12.60    5.40
  -5  -6   0   12.60    3.40
  -5  -6   0   14.90    3.30
  -5  -6   0   12.70    4.00
  -5  -6   0   12.90    7.80
   6   6   0    2.60    2.90
   6   6   0    1.90    4.90
  -6  -6   0   -2.10    7.10
   7   6   0   17.10    8.30
   7   6   0    3.30    4.00
   7   6   0   -0.90    5.70
   7   6   0    3.30    3.30
  -7  -6   0   -1.30   10.20
   8   6   0   -5.10    7.40
   8   6   0   -0.40    8.80
  -8  -6   0    0.40   15.60
  -8   7   0  -17.20   11.00
   8  -7   0   18.20    8.60
   8  -7   0    6.40    7.00
   8  -7   0   -7.30   10.30
  -7   7   0   12.90   11.30
  -7   7   0   -3.40    8.50
  -7   7   0   -6.80    9.80
   7  -7   0    3.10    5.40
   7  -7   0    5.40    6.30
   7  -7   0    0.80    5.40
  -6   7   0    2.80    6.20
  -6   7   0    9.50    8.20
  -6   7   0    1.10    4.60
  -6   7   0    4.80    5.00
  -6   7   0    5.30    7.50
  -6   7   0   -6.10    5.90
   6  -7   0    4.30    4.30
   6  -7   0    3.30    4.20
   6  -7   0   16.40    9.30
   6  -7   0    9.80    5.20
   6  -7   0  -12.60    7.30
  -5   7   0   -0.20    4.90
  -5   7   0    2.00    5.10
  -5   7   0    6.10    4.10
  -5   7   0   12.60    5.90
  -5   7   0    3.20    6.20
   5  -7   0   -0.40    3.80
   5  -7   0   -9.60    5.70
   5  -7   0    1.70    4.20
   5  -7   0    7.00    4.10
  -4   7   0   12.00    4.00
  -4   7   0   18.60    6.00
  -4   7   0   11.00    3.20
  -4   7   0   12.80    6.30
  -4   7   0    8.20    5.20
   4  -7   0   10.30    3.50
   4  -7   0    7.40    4.80
   4  -7   0    7.60    6.40
   4  -7   0    6.30    3.90
   4  -7   0    9.60    5.30
  -3   7   0   -2.70    2.30
  -3   7   0   -3.90    3.70
  -3   7   0   -0.80    2.20
  -3   7   0   -1.00    4.20
  -3   7   0    0.70    4.00
   3  -7   0    5.60    5.10
   3  -7   0    2.10    5.30
   3  -7   0    2.30    2.70
   3  -7   0    5.40    3.30
   3  -7   0    1.30    3.20
   3  -7   0    4.40    2.70
  -2   7   0   11.80    3.10
  -2   7   0    8.20    3.60
  -2   7   0    7.40    3.80
  -2   7   0   15.10    4.20
  -2   7   0   16.80    5.00
  -2   7   0    4.20    4.30
   2  -7   0   18.10    6.90
   2  -7   0    5.20    5.50
   2  -7   0    1.00    3.90
   2  -7   0    5.00    2.70
   2  -7   0   10.10    3.30
   2  -7   0    7.70    3.40
  -1   7   0    2.80    3.40
  -1   7   0    0.30    4.60
  -1   7   0    4.30    2.80
  -1   7   0    8.10    3.70
  -1   7   0   -0.70    2.30
  -1   7   0    5.90    2.90
  -1   7   0   -0.40    2.20
   1  -7   0    2.90    4.10
   1  -7   0   -2.60    5.30
   1  -7   0    6.20    5.20
   1  -7   0    3.60    3.30
   1  -7   0    1.70    3.70
   1  -7   0    0.40    2.20
   1  -7   0    5.10    2.70
   0   7   0    6.40    3.80
   0   7   0   -2.00    2.60
   0   7   0    9.10    4.10
   0   7   0   -0.40    2.10
   0   7   0   -1.70    3.70
   0   7   0    0.60    2.80
   0   7   0    0.50    2.10
   0   7   0    1.60    2.20
   0  -7   0   -1.70    2.10
   0  -7   0    0.60    2.20
   0  -7   0   -1.90    1.90
   0  -7   0    2.70    5.00
   0  -7   0   -1.60    5.50
   0  -7   0    3.40    3.60
   0  -7   0   -2.40    3.70
   0  -7   0   -1.10    2.90
   1   7   0    1.50    2.90
   1   7   0    2.50    3.50
   1   7   0    0.40    1.90
   1   7   0   -1.90    2.60
   1   7   0    2.60    5.10
   1   7   0    0.80    2.00
   1   7   0    3.70    2.30
  -1  -7   0   -2.10    3.10
  -1  -7   0    6.10    3.10
  -1  -7   0    5.40    4.60
  -1  -7   0    2.40    3.20
  -1  -7   0    5.80    4.50
  -1  -7   0    1.90    2.30
  -1  -7   0   -2.50    2.00
  -1  -7   0    9.20    5.20
   2   7   0    6.90    3.30
   2   7   0    8.40    2.70
   2   7   0    8.30    3.10
   2   7   0   11.80    4.20
   2   7   0   15.40    3.50
   2   7   0   12.60    4.90
   2   7   0   14.90    4.20
  -2  -7   0   17.70    3.90
  -2  -7   0    2.90    2.50
  -2  -7   0    3.10    3.80
  -2  -7   0   13.40    3.50
  -2  -7   0   10.60    3.10
  -2  -7   0   18.50    6.00
   3   7   0   -3.80    2.40
   3   7   0   -3.30    4.70
   3   7   0   -2.20    3.00
   3   7   0   -2.10    2.20
   3   7   0   -0.30    1.90
   3   7   0   -3.80    3.00
   3   7   0   -1.40    3.00
  -3  -7   0    1.30    3.80
  -3  -7   0    1.10    2.10
  -3  -7   0    1.60    2.50
  -3  -7   0    0.90    2.80
  -3  -7   0   -0.40    2.40
  -3  -7   0   -2.40    5.00
   4   7   0    2.90    2.40
   4   7   0   10.40    4.20
   4   7   0    6.90    3.30
   4   7   0   21.10    6.90
   4   7   0   15.70    4.20
   4   7   0   12.50    3.30
   4   7   0   15.70    4.20
   4   7   0   10.20    2.90
  -4  -7   0    7.90    3.90
  -4  -7   0   13.10    4.10
  -4  -7   0   13.80    5.10
  -4  -7   0   21.80    7.50
   5   7   0    2.60    3.90
   5   7   0    2.40    3.30
   5   7   0   10.90    3.70
   5   7   0    5.10    2.40
   5   7   0    4.10    2.40
   5   7   0    0.30    5.70
   5   7   0    1.30    3.70
   5   7   0    1.40    2.90
  -5  -7   0   11.70    4.30
  -5  -7   0   -6.10    6.50
  -5  -7   0    3.00    6.40
   6   7   0   -6.20    6.40
   6   7   0    1.40    2.90
   6   7   0    3.00    2.50
   6   7   0    1.00    4.30
   6   7   0    8.30    3.80
   6   7   0   -6.90    6.40
  -6  -7   0  -11.50    9.40
   7   7   0   -0.20    8.20
   7   7   0   20.10    9.10
   7   7   0    1.80    5.50
  -7  -7   0  -20.00   10.40
   8   7   0  -11.30    9.90
   8   7   0   19.20   10.60
  -8  -7   0   18.40   15.90
  -7   8   0   17.10    9.90
  -7   8   0    5.10   11.50
  -7   8   0    0.10    7.80
   7  -8   0   20.80    8.10
   7  -8   0  -14.20    5.60
  -6   8   0   14.00    7.30
  -6   8   0   -1.90    8.00
  -6   8   0    1.90    8.20
  -6   8   0  -12.30    8.40
   6  -8   0   -1.80    5.70
   6  -8   0    1.10   11.50
   6  -8   0    3.90    5.50
   6  -8   0    0.30    4.80
  -5   8   0    9.00    4.50
  -5   8   0   -0.70    5.80
  -5   8   0    7.30    6.10
  -5   8   0    4.40    6.30
   5  -8   0    5.90    4.10
   5  -8   0   -7.60    9.70
   5  -8   0    6.00    4.20
   5  -8   0   -2.10    4.90
  -4   8   0   -2.30    5.10
  -4   8   0   -2.50    5.30
  -4   8   0    6.60    5.80
  -4   8   0   -0.40    3.50
   4  -8   0   -1.60    8.30
   4  -8   0    3.70    3.60
   4  -8   0   -2.10    3.40
   4  -8   0   -2.90    3.70
  -3   8   0   33.90    7.60
  -3   8   0   32.00    5.10
  -3   8   0   35.80    8.40
  -3   8   0   24.90    6.80
   3  -8   0   24.10    5.80
   3  -8   0   38.50    9.30
   3  -8   0   21.90    4.70
   3  -8   0   39.50    7.20
  -2   8   0    2.30    3.10
  -2   8   0   -5.00    3.80
  -2   8   0   -0.10    4.00
  -2   8   0   -7.90    3.70
  -2   8   0   -2.50    3.10
   2  -8   0    0.10    6.30
   2  -8   0    1.10    3.30
   2  -8   0    6.60    3.70
   2  -8   0    0.90    2.50
  -1   8   0  317.07   17.40
  -1   8   0  334.37   20.10
  -1   8   0  323.47   16.60
  -1   8   0  344.07   20.60
  -1   8   0  363.86   20.60
   1  -8   0  328.07   19.20
   1  -8   0  332.77   21.80
   1  -8   0  308.37   17.40
   1  -8   0  300.77   20.10
   0   8   0  193.98   14.90
   0   8   0  187.78   12.30
   0   8   0  202.98   14.10
   0   8   0  217.88   12.60
   0   8   0  208.38   14.40
   0   8   0  215.48   14.60
   0   8   0  231.18   15.80
   0  -8   0  147.79   18.60
   0  -8   0  211.18   14.00
   0  -8   0  195.38   16.60
   0  -8   0  218.48   14.20
   0  -8   0  185.38   12.40
   0  -8   0  175.28   12.70
   1   8   0  363.46   20.10
   1   8   0  347.17   20.00
   1   8   0  359.56   20.60
   1   8   0  298.97   16.50
   1   8   0  339.87   19.40
   1   8   0  325.07   16.80
  -1  -8   0  318.37   18.30
  -1  -8   0  309.67   17.00
  -1  -8   0  297.07   17.10
  -1  -8   0  351.66   20.40
  -1  -8   0  302.07   17.90
  -1  -8   0  299.77   20.80
   2   8   0   -5.00    3.10
   2   8   0   -8.80    4.00
   2   8   0   -0.30    2.50
   2   8   0    1.40    2.80
   2   8   0    6.20    4.50
   2   8   0   -6.90    3.10
  -2  -8   0    5.20    5.50
  -2  -8   0   -4.30    2.50
  -2  -8   0    2.40    3.10
  -2  -8   0    0.90    3.40
  -2  -8   0    5.40    5.70
  -2  -8   0    2.00    3.10
   3   8   0   30.90    5.90
   3   8   0   28.90    4.60
   3   8   0   35.80    6.30
   3   8   0   37.00    5.40
   3   8   0   27.60    6.30
   3   8   0   29.60    6.90
  -3  -8   0   33.30    7.50
  -3  -8   0   39.20    7.00
  -3  -8   0   32.10    4.70
  -3  -8   0   10.00    6.80
  -3  -8   0   28.60    5.40
  -3  -8   0   27.00    4.90
   4   8   0   -4.00    2.60
   4   8   0    5.80    6.20
   4   8   0    0.60    3.70
   4   8   0   -3.50    3.70
   4   8   0    3.10    4.20
   4   8   0    0.80    2.80
  -4  -8   0    2.70    5.40
  -4  -8   0   -4.40    3.60
  -4  -8   0   -6.90    3.60
  -4  -8   0   -8.30    6.60
   5   8   0    2.10    7.10
   5   8   0    3.90    3.90
   5   8   0    8.50    5.10
   5   8   0    6.60    3.20
   5   8   0   -1.60    3.80
   5   8   0    4.10    2.80
  -5  -8   0    2.60    4.20
  -5  -8   0    6.80    5.20
  -5  -8   0    7.70    9.10
  -5  -8   0   -3.80    7.40
   6   8   0    3.50    7.20
   6   8   0    3.90    4.00
   6   8   0   -1.80    3.20
   6   8   0    7.20    8.40
   6   8   0    3.60    5.70
   6   8   0    0.30    3.70
   6   8   0    0.70    3.00
  -6  -8   0    2.70    4.70
  -6  -8   0  -11.40    9.70
   7   8   0    9.40    9.30
   7   8   0  -17.90    9.80
   7   8   0   -0.10    6.50
  -7  -8   0  -15.90   13.20
  -7   9   0  -10.80   13.00
  -7   9   0    3.60   11.40
  -7   9   0    8.30   10.70
   7  -9   0   -4.50    8.70
   7  -9   0   -4.40   12.00
   7  -9   0    1.00    7.10
  -6   9   0    3.90   10.00
  -6   9   0   -3.60    8.80
  -6   9   0   14.20   10.40
  -6   9   0    3.90    8.90
   6  -9   0    6.10    7.40
   6  -9   0    2.90    6.40
   6  -9   0   -7.00    5.30
  -5   9   0    1.00    8.40
  -5   9   0  -11.50    5.40
  -5   9   0    7.00    7.00
  -5   9   0   -1.80    6.70
   5  -9   0   -6.70    4.60
   5  -9   0   -0.80    4.80
   5  -9   0   17.30   13.80
   5  -9   0    4.10    5.90
  -4   9   0   20.50    8.00
  -4   9   0   10.80    6.10
  -4   9   0   28.60    7.70
   4  -9   0   16.30   12.50
   4  -9   0    7.70    5.10
   4  -9   0    3.40    5.70
   4  -9   0   20.70    6.60
  -3   9   0   32.50    5.60
  -3   9   0   25.80    8.10
  -3   9   0   40.10    9.40
  -3   9   0   11.30    5.20
   3  -9   0   17.20    5.50
   3  -9   0   15.50    6.10
   3  -9   0   47.00   11.70
   3  -9   0   22.30    6.70
  -2   9   0   61.19   10.30
  -2   9   0   23.60    7.90
  -2   9   0   48.90    9.50
   2  -9   0   43.70    7.60
   2  -9   0   49.90    8.30
   2  -9   0   68.09   12.10
  -1   9   0   28.30    7.50
  -1   9   0    9.70    4.10
  -1   9   0   25.50    7.40
  -1   9   0   18.90    5.80
   1  -9   0   21.40    5.60
   1  -9   0   20.70    5.90
   1  -9   0   26.40    5.60
   0   9   0    3.40    4.70
   0   9   0   -0.40    4.30
   0   9   0    3.60    4.80
   0   9   0    0.80    3.40
   0   9   0    9.00    5.30
   0  -9   0   -0.90    3.20
   0  -9   0   -0.60    3.40
   0  -9   0   -7.90    5.10
   0  -9   0    4.10    3.30
   1   9   0   17.60    5.20
   1   9   0   35.50    6.20
   1   9   0    7.50    5.80
   1   9   0   20.50    5.60
   1   9   0   18.60    4.40
   1   9   0   23.90    6.50
  -1  -9   0   26.00    5.60
  -1  -9   0   24.60    5.20
  -1  -9   0   17.10    4.40
  -1  -9   0   31.50    9.90
  -1  -9   0   34.50    8.90
   2   9   0   54.39    9.60
   2   9   0   64.59    9.10
   2   9   0   52.79    8.80
   2   9   0   47.50    6.90
   2   9   0   44.20    6.60
   2   9   0   53.69    9.10
  -2  -9   0   40.00    6.50
  -2  -9   0   79.49    9.80
  -2  -9   0   57.49    7.40
  -2  -9   0   55.19    9.60
  -2  -9   0   57.49    8.40
  -2  -9   0   50.29   10.90
   3   9   0   21.50    5.90
   3   9   0   21.70    5.90
   3   9   0   19.10    5.10
   3   9   0   20.60    6.80
   3   9   0   25.50    5.10
   3   9   0   29.30    7.40
  -3  -9   0   24.60    4.70
  -3  -9   0   34.30    9.90
  -3  -9   0   26.90    5.70
  -3  -9   0   33.90    8.00
  -3  -9   0   20.70    5.80
   4   9   0   13.90    7.50
   4   9   0   14.70    5.40
   4   9   0   10.60    5.90
   4   9   0   14.50    4.60
   4   9   0   23.40    6.10
  -4  -9   0   10.90    5.40
  -4  -9   0    7.30    8.80
  -4  -9   0   17.20    5.80
  -4  -9   0   17.30    7.50
   5   9   0    4.20    5.40
   5   9   0   -6.70    3.30
   5   9   0    4.20    6.00
   5   9   0   11.60    5.50
   5   9   0    1.30    3.90
   5   9   0   -0.50    7.70
  -5  -9   0  -11.80    8.80
  -5  -9   0   -1.00    5.90
  -5  -9   0    3.00    5.30
   6   9   0    5.20    5.40
   6   9   0    1.30    3.80
   6   9   0    0.00    4.40
   6   9   0   10.90    7.20
   6   9   0    2.70    9.10
   6   9   0    3.40    9.50
  -6  -9   0   13.70   13.70
   7   9   0    4.70    8.50
   7   9   0  -13.10   11.70
   7   9   0  -11.00   10.40
  -7  -9   0   29.40   15.30
  -6  10   0   -1.70   10.50
  -6  10   0   -3.00   10.10
   6 -10   0    5.30    7.00
   6 -10   0    3.70    8.70
   6 -10   0   -1.60    8.40
  -5  10   0   -2.00    8.80
  -5  10   0    0.40    9.30
  -5  10   0    2.50   10.30
   5 -10   0   -2.00    6.60
   5 -10   0    4.20    6.00
   5 -10   0   -0.40    6.90
  -4  10   0   -3.60    6.00
  -4  10   0    4.20    7.40
  -4  10   0   -3.90    7.70
  -4  10   0    7.90    9.00
   4 -10   0   -1.10    4.90
   4 -10   0    3.20    5.80
   4 -10   0   11.90    6.60
   4 -10   0    5.30   13.60
  -3  10   0   12.30    8.10
  -3  10   0    1.50    7.20
  -3  10   0   22.70    9.10
   3 -10   0   21.40    7.40
   3 -10   0   13.00    5.00
  -2  10   0    3.20    6.20
  -2  10   0    3.40    6.40
  -2  10   0    3.60    7.20
   2 -10   0    3.70    4.80
   2 -10   0   -1.00    4.70
   2 -10   0    9.20    5.50
  -1  10   0    9.20    5.40
  -1  10   0   31.50    8.80
  -1  10   0   17.60    8.00
  -1  10   0   13.10    6.80
   1 -10   0   23.80    6.10
   1 -10   0   21.30    7.20
   1 -10   0   27.70    7.70
   0  10   0   15.90    6.00
   0  10   0    9.30    4.40
   0  10   0   12.90    6.50
   0  10   0   14.50    7.10
   0 -10   0    8.00    5.80
   0 -10   0   10.60    5.90
   1  10   0   24.00    6.30
   1  10   0   17.90    7.10
   1  10   0   16.00    5.20
   1  10   0    3.60    7.30
   1  10   0   20.30    6.70
  -1 -10   0   19.30    6.10
  -1 -10   0   20.10    5.60
  -1 -10   0   18.70    6.30
  -1 -10   0   29.20    8.30
   2  10   0    2.70    5.60
   2  10   0    5.70    5.10
   2  10   0    3.00    6.50
   2  10   0    6.80    5.60
   2  10   0   -4.70    5.10
   2  10   0   -4.60    4.70
  -2 -10   0   -5.80    5.00
  -2 -10   0    3.50    4.60
  -2 -10   0    5.70    4.90
  -2 -10   0   -1.20    8.20
   3  10   0   17.80    7.10
   3  10   0   13.70    6.70
   3  10   0    7.50    6.20
   3  10   0   19.30    5.80
   3  10   0   18.60    7.90
  -3 -10   0   17.10    6.80
  -3 -10   0    9.00    9.10
  -3 -10   0   17.10    4.90
   4  10   0    1.90    5.50
   4  10   0   -7.50    5.30
   4  10   0    8.20    6.70
   4  10   0   -5.60    7.30
   4  10   0   -3.00    4.00
   4  10   0    1.70    5.00
  -4 -10   0    1.10    6.80
  -4 -10   0   -1.50    5.50
  -4 -10   0   -9.60   10.50
   5  10   0    9.80    7.60
   5  10   0    0.60    4.80
   5  10   0    6.50    5.70
   5  10   0    2.80    5.90
   5  10   0    4.70    9.00
  -5 -10   0  -21.20   12.10
  -5 -10   0    3.90    7.40
   6  10   0   -7.70    9.50
   6  10   0    0.30    6.60
   6  10   0   20.70   11.30
   6  10   0   -6.40    5.80
   6  10   0    8.00    8.50
  -6 -10   0   23.10   15.70
  -5  11   0   11.60   11.50
  -5  11   0   11.20   13.40
  -5  11   0    5.00   10.60
   5 -11   0   13.80    8.10
   5 -11   0   -2.30    8.00
  -4  11   0    1.50    9.50
  -4  11   0    0.20    9.00
  -4  11   0    2.60   11.00
   4 -11   0    7.00   10.50
   4 -11   0  -12.10    6.50
  -3  11   0    6.10    7.90
  -3  11   0    6.50   10.20
  -3  11   0    1.30    7.80
   3 -11   0   16.50    7.50
   3 -11   0   -1.00    5.50
   3 -11   0    2.90    6.60
  -2  11   0   42.60   11.00
  -2  11   0    7.20    8.70
  -2  11   0   12.40    8.90
   2 -11   0   21.50    7.80
   2 -11   0   19.20    6.70
   2 -11   0   23.00    7.70
  -1  11   0   -1.20    7.00
  -1  11   0    4.80    8.30
  -1  11   0   -3.50    6.70
   1 -11   0    5.00    5.10
   1 -11   0   13.50    5.90
   1 -11   0   -0.70    5.80
   0  11   0    3.90    6.10
   0  11   0    4.70    7.00
   0  11   0    3.30    6.20
   0  11   0    0.20    7.00
   0 -11   0    5.10    5.50
   0 -11   0   -0.70    4.90
   1  11   0   -1.80    5.20
   1  11   0   10.60    7.30
   1  11   0   -9.60    6.00
   1  11   0    5.20    6.70
   1  11   0    5.50    6.40
  -1 -11   0    8.60    6.00
  -1 -11   0    1.10    6.20
  -1 -11   0   -4.00    5.00
  -1 -11   0   10.10   10.10
   2  11   0   31.20    9.40
   2  11   0   10.00    7.20
   2  11   0   25.20    7.60
   2  11   0   38.70    9.10
  -2 -11   0   30.20   11.50
  -2 -11   0   35.20    8.50
  -2 -11   0   19.80    6.40
  -2 -11   0   10.50    6.70
   3  11   0    7.20    5.80
   3  11   0  -16.20    7.80
   3  11   0   -6.40    6.20
   3  11   0   -8.00    6.70
   3  11   0    0.10    6.50
   3  11   0   -3.10    5.90
  -3 -11   0    7.60    7.90
  -3 -11   0    4.70    6.50
  -3 -11   0   18.10   12.10
  -3 -11   0    5.70    5.30
   4  11   0   10.50    7.30
   4  11   0   -3.50    8.10
   4  11   0   15.50    8.90
  -4 -11   0    9.20    7.60
  -4 -11   0   12.40   13.00
   5  11   0    1.30    7.00
   5  11   0    9.80   10.50
   5  11   0   -4.30    7.40
   5  11   0   -2.60    8.60
  -5 -11   0    3.60   15.40
  -4  12   0   17.90   11.70
  -4  12   0   17.00   14.20
  -4  12   0   -6.30   10.90
   4 -12   0   -7.40    7.40
   4 -12   0   -4.50    9.00
   4 -12   0    7.50    8.90
  -3  12   0   19.30   15.20
  -3  12   0   17.70   11.60
  -3  12   0   -7.40    9.90
   3 -12   0   14.60    7.70
   3 -12   0   21.10   11.00
   3 -12   0   13.00    8.90
  -2  12   0   11.40   10.20
  -2  12   0   -8.50    9.60
  -2  12   0   -7.70    8.30
   2 -12   0   10.00    6.80
   2 -12   0   11.30    7.70
   2 -12   0   -4.40    7.00
  -1  12   0    5.70    9.60
  -1  12   0    5.50    9.00
  -1  12   0    7.60    9.70
   1 -12   0    3.30    6.20
   1 -12   0    9.40    8.40
   1 -12   0  -11.50    6.60
   0  12   0    7.30    9.10
   0  12   0   -0.10    8.60
   0  12   0    2.80    9.10
   0 -12   0    5.60    6.40
   0 -12   0    4.30    6.80
   0 -12   0    6.70    8.10
   1  12   0    4.80    7.90
   1  12   0    6.90    8.30
   1  12   0    1.60    9.20
  -1 -12   0    5.20    6.80
  -1 -12   0   -0.90    7.70
   2  12   0   12.40    8.70
   2  12   0   -4.00    8.10
   2  12   0    4.90    8.40
   2  12   0   -1.40    9.50
  -2 -12   0    0.10   13.20
  -2 -12   0   10.60    8.20
  -2 -12   0   -5.70    6.00
  -2 -12   0    5.10    9.00
   3  12   0    4.60    8.70
   3  12   0   18.10    9.80
   3  12   0   15.30   11.00
   3  12   0   18.50    9.70
  -3 -12   0    8.30    6.70
  -3 -12   0   38.10   16.00
  -3 -12   0    3.10    9.00
   4  12   0  -15.90    7.80
   4  12   0    6.40    9.90
   4  12   0   14.10   13.80
   4  12   0   10.40    9.10
  -4 -12   0   -0.60   10.10
  -4 -12   0   13.80   16.30
  -2  13   0  -15.10   10.70
  -2  13   0    1.30   12.40
  -2  13   0   10.10   14.10
   2 -13   0   15.90   10.80
   2 -13   0   -3.80    7.70
   2 -13   0   -6.40    9.40
  -1  13   0    0.40   10.50
  -1  13   0   15.50   11.80
  -1  13   0   -7.90    9.50
   1 -13   0   -7.60    8.60
   1 -13   0   10.00   12.70
   1 -13   0   -2.60    7.20
   0  13   0   -5.50   10.20
   0  13   0    4.40    9.90
   0  13   0   21.70   11.30
   0 -13   0    5.80   10.40
   0 -13   0    6.90    7.80
   0 -13   0    7.60    9.80
   1  13   0   -3.20    9.50
   1  13   0   17.70   11.90
   1  13   0    9.50   10.80
  -1 -13   0   14.40    9.10
  -1 -13   0   16.30   10.00
  -1 -13   0    2.70   11.10
   2  13   0  -17.20   10.20
   2  13   0  -11.70    8.90
   2  13   0   12.40    9.80
  -2 -13   0    0.50    9.50
  -2 -13   0  -11.10    7.80
  -2 -13  -1   13.00   10.40
  -2 -13  -1    2.40    7.50
   2  13   1    7.60   10.40
   2  13   1    3.90    9.80
   2  13   1   17.00   10.70
  -1 -13  -1    1.60   12.80
  -1 -13  -1    6.70    8.10
  -1 -13  -1   -0.50    9.40
   1  13   1    6.20   11.10
   1  13   1    7.90   10.10
   1  13   1    9.30   10.10
   0 -13  -1   -8.30   10.80
   0 -13  -1   12.90    7.60
   0 -13  -1   14.60   10.30
   0  13   1  -11.90   10.00
   0  13   1    3.70   10.60
   0  13   1   -5.60    9.90
   1 -13  -1    2.60    8.00
   1 -13  -1   13.00   11.30
   1 -13  -1   23.70   10.20
  -1  13   1   12.60   10.60
  -1  13   1   19.90   10.40
  -1  13   1  -19.00   10.30
   2 -13  -1    4.50    9.40
   2 -13  -1    8.70    8.10
   2 -13  -1   -4.60   10.80
  -2  13   1    5.40   13.60
  -2  13   1    9.40   11.60
  -2  13   1    8.80   11.50
  -4 -12  -1    9.10   10.10
  -4 -12  -1   -1.40   15.70
   4  12   1    7.40    9.80
   4  12   1   -4.80   10.00
   4  12   1    5.10    9.30
   4  12   1    5.90    8.10
  -3 -12  -1   27.30   16.30
  -3 -12  -1    5.50    6.70
  -3 -12  -1   22.50    9.30
   3  12   1  -14.00    8.80
   3  12   1    1.50    9.10
   3  12   1    8.40    8.90
   3  12   1    8.80    9.30
  -2 -12  -1   -3.00    6.00
  -2 -12  -1    4.60    8.70
  -2 -12  -1   -3.90    8.00
   2  12   1   -3.00    8.00
   2  12   1   -2.30    8.00
   2  12   1  -11.50    7.70
  -1 -12  -1    3.00    6.20
  -1 -12  -1    2.50    7.30
   1  12   1   -1.90    6.80
   1  12   1   -1.00    8.10
   1  12   1    9.20    9.00
   0 -12  -1   -2.80    6.30
   0 -12  -1    1.50    6.90
   0 -12  -1  -18.00    6.90
   0  12   1    4.30    8.20
   0  12   1    5.90    8.80
   0  12   1   13.20    9.10
   1 -12  -1    4.90    7.30
   1 -12  -1    9.80    7.70
   1 -12  -1    5.20    6.70
  -1  12   1    5.70    8.80
  -1  12   1   17.10    8.30
  -1  12   1   15.50   10.30
   2 -12  -1    5.70    7.20
   2 -12  -1   -0.90    6.20
   2 -12  -1   13.00    9.00
  -2  12   1   -9.50   10.10
  -2  12   1   -2.50    9.50
  -2  12   1    7.10    9.80
   3 -12  -1   14.80    7.60
   3 -12  -1   19.00    9.90
   3 -12  -1   17.40    9.10
  -3  12   1   13.80   10.50
  -3  12   1   28.70   13.20
  -3  12   1   12.30   11.80
   4 -12  -1   -1.10    8.40
   4 -12  -1  -10.10    9.50
   4 -12  -1   11.00    8.30
  -4  12   1    2.30   12.60
  -4  12   1    4.50   11.30
  -4  12   1    1.50   10.20
  -5 -11  -1   45.20   16.00
   5  11   1    0.40    6.70
   5  11   1   17.00    9.30
   5  11   1   -5.50    8.60
   5  11   1   17.40    8.30
   5  11   1  -16.50   10.00
  -4 -11  -1    4.40    7.50
  -4 -11  -1    1.90   13.60
   4  11   1   -1.60    6.80
   4  11   1   18.10    8.90
   4  11   1   10.30    8.50
  -3 -11  -1    5.60    5.30
  -3 -11  -1    4.50    7.00
  -3 -11  -1   -2.20   12.00
  -3 -11  -1    7.10    9.10
  -3 -11  -1   -3.50    7.30
   3  11   1    2.30    6.30
   3  11   1  -10.80    5.20
   3  11   1   -4.10    6.00
   3  11   1   -0.90    7.10
   3  11   1  -10.70    7.40
   3  11   1   -6.80    6.00
  -2 -11  -1    5.10   10.70
  -2 -11  -1    4.30    5.50
  -2 -11  -1   -3.50    6.40
  -2 -11  -1    7.60    7.30
   2  11   1   -1.30    5.20
   2  11   1   -1.90    6.40
   2  11   1    4.90    6.70
   2  11   1   -0.10    6.30
   2  11   1    8.80    7.60
  -1 -11  -1   35.50    9.40
  -1 -11  -1   42.80    8.80
  -1 -11  -1   32.50    7.10
   1  11   1   36.10    9.10
   1  11   1   48.80    9.60
   1  11   1   57.99   10.40
   1  11   1   45.20    8.00
   0 -11  -1    6.90    5.80
   0 -11  -1   -3.40    4.90
   0  11   1    2.90    7.00
   0  11   1   -6.80    6.20
   0  11   1    4.60    7.20
   0  11   1   10.70    6.30
   1 -11  -1   -2.90    5.60
   1 -11  -1  -10.20    5.10
   1 -11  -1   -0.40    4.80
  -1  11   1    0.80    7.30
  -1  11   1    8.50    7.10
  -1  11   1    1.40    7.20
   2 -11  -1    3.10    5.20
   2 -11  -1   -2.30    6.10
   2 -11  -1   -2.10    6.30
  -2  11   1   -7.30    7.50
  -2  11   1   -9.60    7.90
  -2  11   1   -7.40    8.30
   3 -11  -1    1.00    6.20
   3 -11  -1    5.30    6.60
   3 -11  -1   -6.60    5.10
  -3  11   1   -1.00    8.90
  -3  11   1   -0.60    8.50
  -3  11   1    0.30    8.70
   4 -11  -1   11.80   14.00
   4 -11  -1   -3.90    6.80
  -4  11   1    8.00    9.40
  -4  11   1   17.00   10.30
  -4  11   1  -10.40    9.60
   5 -11  -1    2.20    7.70
   5 -11  -1   -1.30   13.00
   5 -11  -1    5.70    8.90
  -5  11   1   -2.50    9.80
  -5  11   1    3.60   14.10
  -5  11   1    7.50   11.70
  -5  11   1    0.20    8.50
  -6 -10  -1   18.00   16.30
   6  10   1   -2.50    6.20
   6  10   1   13.80    6.70
   6  10   1    6.70   10.70
   6  10   1   20.20    8.80
   6  10   1   22.40   10.80
  -5 -10  -1    8.70   13.10
  -5 -10  -1   12.80    7.50
   5  10   1   15.40    7.30
   5  10   1    0.70    5.50
   5  10   1    7.20    8.00
   5  10   1    5.00    4.70
   5  10   1    6.00    8.60
   5  10   1    7.70    6.10
  -4 -10  -1    8.50   12.30
  -4 -10  -1   -2.70    8.00
  -4 -10  -1    1.60    6.10
  -4 -10  -1    2.80    7.10
   4  10   1    4.50    7.00
   4  10   1   -8.10    4.90
   4  10   1   -0.10    4.00
   4  10   1    2.30    6.30
   4  10   1    0.50    4.70
   4  10   1    3.90    5.60
  -3 -10  -1    8.70    4.60
  -3 -10  -1   -3.40    4.70
  -3 -10  -1   12.30    9.30
   3  10   1    1.00    5.90
   3  10   1   -0.20    5.30
   3  10   1   -1.70    6.00
   3  10   1    3.90    5.40
   3  10   1   -0.10    7.00
   3  10   1   -0.80    5.10
  -2 -10  -1   21.40    9.20
  -2 -10  -1    3.50    5.50
  -2 -10  -1    7.80    5.80
  -2 -10  -1    2.50    4.40
   2  10   1    7.60    5.30
   2  10   1    8.00    5.90
   2  10   1   -1.50    5.50
   2  10   1   -6.00    5.20
   2  10   1   11.70    6.20
  -1 -10  -1    8.00    5.20
  -1 -10  -1   15.90    7.80
  -1 -10  -1   13.10    5.10
  -1 -10  -1   21.10    5.90
   1  10   1    1.60    5.20
   1  10   1    8.00    5.60
   1  10   1    8.80    6.40
   1  10   1    9.70    5.30
   1  10   1    3.70    3.80
   0 -10  -1    4.50    5.00
   0  10   1   11.50    6.60
   0  10   1    5.50    6.30
   0  10   1  -11.10    4.00
   0  10   1    0.20    5.10
   1 -10  -1    6.70    5.80
   1 -10  -1    4.70    4.50
   1 -10  -1   -3.50    3.90
  -1  10   1    2.50    5.90
  -1  10   1   -1.10    6.00
  -1  10   1   -5.70    5.80
  -1  10   1   -2.00    4.70
   2 -10  -1    0.90    4.60
   2 -10  -1    3.00    4.80
   2 -10  -1   -5.10    5.20
  -2  10   1   -0.20    6.70
  -2  10   1  -10.00    6.10
  -2  10   1   -1.00    6.90
   3 -10  -1    4.00    6.40
   3 -10  -1   -4.30    4.10
  -3  10   1   -0.30    7.30
  -3  10   1   -3.90    6.70
  -3  10   1   -6.60    6.70
   4 -10  -1    0.10   14.10
   4 -10  -1   -5.80    5.50
   4 -10  -1    1.60    5.10
   4 -10  -1    2.70    6.00
  -4  10   1    5.70    7.90
  -4  10   1    2.20    6.10
  -4  10   1    6.00    8.30
  -4  10   1   -3.30    7.80
   5 -10  -1    5.20    7.30
   5 -10  -1   -5.50    7.20
   5 -10  -1    5.50    5.70
  -5  10   1   -9.90   10.60
  -5  10   1    2.00    8.90
  -5  10   1    1.60    8.80
   6 -10  -1    8.90    8.90
   6 -10  -1   -2.30    7.10
   6 -10  -1   -2.30    8.10
  -6  10   1   -0.90   10.80
  -6  10   1    9.70   10.90
  -7  -9  -1   10.00   17.30
   7   9   1   -4.50    8.20
   7   9   1    5.30   11.10
   7   9   1   19.30   14.70
  -6  -9  -1  -28.10   11.60
   6   9   1    1.70    7.10
   6   9   1    0.40    5.30
   6   9   1    3.90    8.10
   6   9   1    5.30    9.00
   6   9   1    1.50    3.70
   6   9   1   -1.00    4.40
  -5  -9  -1    8.10    6.90
  -5  -9  -1    0.90    8.10
  -5  -9  -1    0.40   10.50
  -5  -9  -1   11.20    5.90
   5   9   1   21.10    5.90
   5   9   1   10.90    4.40
   5   9   1   11.60    6.60
   5   9   1    0.10    7.60
   5   9   1   11.10    5.30
   5   9   1   16.10    7.50
   5   9   1    5.90    3.90
  -4  -9  -1   -3.80    9.00
  -4  -9  -1    5.30    4.50
  -4  -9  -1    2.80    6.40
  -4  -9  -1    2.00    5.40
   4   9   1    2.20    4.70
   4   9   1   -1.10    4.20
   4   9   1    4.70    4.10
   4   9   1   -2.00    6.20
   4   9   1   -1.00    5.10
  -3  -9  -1   76.79    9.60
  -3  -9  -1   76.09   12.80
  -3  -9  -1   72.39    9.50
  -3  -9  -1   83.09    8.10
  -3  -9  -1   72.39   10.00
   3   9   1   80.89    8.50
   3   9   1   68.49    8.10
   3   9   1   69.89   10.70
   3   9   1   69.19    9.80
   3   9   1   66.79    9.90
   3   9   1   75.79   10.60
  -2  -9  -1   33.00    6.20
  -2  -9  -1   28.50    8.90
  -2  -9  -1   54.49    8.10
  -2  -9  -1   38.70    7.20
  -2  -9  -1   29.80    7.50
  -2  -9  -1   32.10    5.70
   2   9   1   36.80    5.80
   2   9   1   39.60    8.20
   2   9   1   33.10    8.50
   2   9   1   44.50    5.90
   2   9   1   39.00    7.80
   2   9   1   54.89    8.80
  -1  -9  -1   15.20    5.10
  -1  -9  -1   27.10    9.00
  -1  -9  -1   25.10    5.60
  -1  -9  -1   12.60    6.80
  -1  -9  -1   16.40    4.90
   1   9   1   25.40    6.50
   1   9   1   23.30    6.20
   1   9   1   19.60    4.30
   1   9   1   22.30    6.20
   1   9   1   30.20    5.80
   1   9   1   18.60    5.30
   0  -9  -1   26.30    6.20
   0  -9  -1   24.80    6.40
   0  -9  -1   17.80    5.20
   0   9   1   28.10    7.20
   0   9   1   29.10    7.00
   0   9   1    9.90    5.70
   0   9   1   25.60    5.50
   0   9   1   44.00    8.30
   1  -9  -1   24.40    6.00
   1  -9  -1   29.70    6.80
   1  -9  -1   27.00    5.90
  -1   9   1   26.90    7.50
  -1   9   1   27.50    5.50
  -1   9   1   34.00    7.90
  -1   9   1   20.70    6.80
   2  -9  -1   -0.10    4.10
   2  -9  -1    3.10    4.10
   2  -9  -1    3.00    8.40
  -2   9   1   -1.20    8.80
  -2   9   1    3.60    5.10
  -2   9   1    3.00    5.80
  -2   9   1    4.60    3.90
   3  -9  -1    4.90    9.40
   3  -9  -1    3.60    4.00
   3  -9  -1    6.40    4.60
   3  -9  -1    1.00    4.60
  -3   9   1    1.50    4.00
  -3   9   1    4.20    6.10
  -3   9   1    2.50    5.60
  -3   9   1    5.80    6.20
   4  -9  -1    0.80    5.10
   4  -9  -1   -3.50   10.80
   4  -9  -1    7.00    6.30
   4  -9  -1    8.80    4.80
  -4   9   1    3.70    7.70
  -4   9   1   -4.40    5.80
  -4   9   1    0.70    6.40
  -4   9   1    7.70    4.70
   5  -9  -1   13.80    6.30
   5  -9  -1    2.50    5.10
   5  -9  -1   -7.90   12.30
   5  -9  -1    2.80    5.40
  -5   9   1    0.40    6.90
  -5   9   1   -6.10    7.60
  -5   9   1   -1.70    8.30
   6  -9  -1   -8.60   10.80
   6  -9  -1    7.60    6.40
   6  -9  -1    0.80    6.90
  -6   9   1   14.70    9.20
  -6   9   1    5.10    8.90
  -6   9   1    5.70   10.00
  -6   9   1    2.30   10.60
   7  -9  -1    8.90    7.60
   7  -9  -1   -3.00    8.50
   7  -9  -1   -3.30   12.30
  -7   9   1   -3.10   13.30
  -7   9   1    3.10   10.60
  -7   9   1    5.30   12.10
  -7  -8  -1   -1.80   13.60
   7   8   1    8.00    9.60
   7   8   1    9.00    6.50
   7   8   1    0.40    9.70
  -6  -8  -1    9.50   11.70
  -6  -8  -1   -0.60    4.70
   6   8   1   14.60    4.40
   6   8   1   12.50    4.30
   6   8   1   -3.50    5.50
   6   8   1   17.20    8.80
   6   8   1    1.80    3.10
   6   8   1   -0.50    7.60
   6   8   1   -7.10    2.80
  -5  -8  -1   30.40    6.50
  -5  -8  -1   16.80   10.70
   5   8   1   36.70    6.40
   5   8   1   25.30    5.20
   5   8   1   33.00    6.00
   5   8   1   24.40    4.20
   5   8   1   23.20    8.30
   5   8   1   20.90    4.00
  -4  -8  -1   -1.90    5.00
  -4  -8  -1    1.70    3.90
  -4  -8  -1    4.60    4.30
  -4  -8  -1   -6.50    6.60
   4   8   1    8.00    3.10
   4   8   1    4.50    5.50
   4   8   1   -1.30    4.30
   4   8   1   -0.80    2.70
   4   8   1   -1.90    3.40
   4   8   1    1.50    4.00
  -3  -8  -1   14.00    7.50
  -3  -8  -1   23.00    5.90
  -3  -8  -1   14.20    4.20
  -3  -8  -1   22.60    5.70
  -3  -8  -1   22.50    4.20
  -3  -8  -1   19.90    3.60
   3   8   1   15.70    6.00
   3   8   1   11.80    4.50
   3   8   1   18.90    4.80
   3   8   1   10.60    3.70
   3   8   1   11.40    5.00
   3   8   1   16.20    3.80
  -2  -8  -1   33.70    5.50
  -2  -8  -1   24.80    5.10
  -2  -8  -1   27.80    7.60
  -2  -8  -1   30.70    5.90
  -2  -8  -1   22.90    4.70
  -2  -8  -1   23.70    6.10
   2   8   1   18.90    3.70
   2   8   1   27.00    6.60
   2   8   1   34.90    6.80
   2   8   1   26.50    5.80
   2   8   1   19.80    5.20
   2   8   1   24.20    4.60
  -1  -8  -1   39.00    8.90
  -1  -8  -1   33.60    5.60
  -1  -8  -1   40.00    8.60
  -1  -8  -1   28.10    5.60
  -1  -8  -1   39.90    6.30
  -1  -8  -1   35.70    6.30
   1   8   1   30.10    5.00
   1   8   1   32.90    6.90
   1   8   1   26.90    6.00
   1   8   1   42.00    7.20
   1   8   1   42.70    7.80
   1   8   1   46.40    6.70
   0  -8  -1   54.09    8.30
   0  -8  -1   39.60    9.00
   0  -8  -1   53.29   11.50
   0  -8  -1   50.99    8.10
   0  -8  -1   45.50    6.70
   0  -8  -1   52.69    7.20
   0   8   1   44.30    7.00
   0   8   1   48.80    8.00
   0   8   1   50.69    8.70
   0   8   1   36.30    7.00
   0   8   1   41.60    5.90
   0   8   1   58.39    9.50
   0   8   1   40.80    5.60
   1  -8  -1  153.58   16.40
   1  -8  -1  174.68   14.10
   1  -8  -1  167.28   12.90
   1  -8  -1  174.38   11.80
  -1   8   1  175.78   11.70
  -1   8   1  160.28   13.60
  -1   8   1  153.88   13.60
  -1   8   1  165.38   13.60
   2  -8  -1   -3.70    3.00
   2  -8  -1    2.60    3.90
   2  -8  -1    7.20    7.70
   2  -8  -1   -0.30    2.80
  -2   8   1   -4.10    4.10
  -2   8   1   -3.60    4.40
  -2   8   1   -1.80    4.20
  -2   8   1   -4.80    3.20
   3  -8  -1   61.69    6.30
   3  -8  -1   77.39   12.60
   3  -8  -1   65.59    9.50
   3  -8  -1   52.99    7.90
   3  -8  -1   56.69    9.30
  -3   8   1   62.59    6.50
  -3   8   1   60.29   10.40
  -3   8   1   69.49   10.40
  -3   8   1   43.50    8.20
   4  -8  -1   -5.50    3.20
   4  -8  -1    0.40    8.20
   4  -8  -1    6.10    4.90
   4  -8  -1    4.30    4.30
  -4   8   1   -6.90    4.80
  -4   8   1   -1.50    3.10
  -4   8   1    9.80    5.70
  -4   8   1    2.80    5.80
   5  -8  -1    3.90   10.10
   5  -8  -1    5.90    5.20
   5  -8  -1   -5.60    4.90
   5  -8  -1    8.10    4.30
  -5   8   1    9.70    6.80
  -5   8   1    9.10    6.50
  -5   8   1   12.30    6.20
   6  -8  -1    4.70    5.70
   6  -8  -1    1.20    4.60
   6  -8  -1  -12.80   11.20
   6  -8  -1   -5.50    5.90
  -6   8   1   13.50    8.10
  -6   8   1   -0.90    8.40
  -6   8   1   -8.10    7.80
  -6   8   1  -16.10    6.90
   7  -8  -1    9.40    7.40
   7  -8  -1   -2.60    6.40
  -7   8   1    4.20   10.20
  -7   8   1   -2.30    8.10
  -7   8   1   -2.30   11.40
  -8  -7  -1   -1.40   15.10
   8   7   1  -12.70    9.90
   8   7   1   11.00   11.30
  -7  -7  -1    1.20   12.30
   7   7   1   -3.30    7.70
   7   7   1    3.70    5.50
   7   7   1    6.70    8.40
  -6  -7  -1   -7.80    9.70
   6   7   1   -0.40    2.30
   6   7   1    0.30    4.60
   6   7   1    4.40    4.20
   6   7   1   -0.60    2.80
   6   7   1    3.50    6.70
   6   7   1    1.00    5.90
  -5  -7  -1   -4.80    7.40
  -5  -7  -1   -2.40    5.30
  -5  -7  -1   -3.50    3.80
   5   7   1    0.90    5.20
   5   7   1   -0.20    3.40
   5   7   1    0.30    3.20
   5   7   1    2.10    5.20
   5   7   1    1.30    3.80
   5   7   1    0.30    3.70
   5   7   1    4.60    3.40
   5   7   1   -0.10    2.10
   5   7   1    2.60    2.30
  -4  -7  -1   18.50    7.80
  -4  -7  -1   14.90    3.90
  -4  -7  -1   25.00    4.70
  -4  -7  -1   13.50    4.50
   4   7   1   21.80    3.70
   4   7   1    9.80    5.30
   4   7   1   14.80    3.70
   4   7   1   16.20    4.50
   4   7   1   16.80    3.40
   4   7   1   20.60    4.70
   4   7   1   29.30    5.10
  -3  -7  -1   19.70    4.50
  -3  -7  -1   16.20    3.10
  -3  -7  -1   11.20    6.70
  -3  -7  -1   18.90    4.80
  -3  -7  -1   21.50    4.50
  -3  -7  -1   18.00    3.50
   3   7   1   19.30    4.00
   3   7   1   17.40    3.30
   3   7   1   11.00    4.10
   3   7   1   16.80    4.60
   3   7   1   27.50    5.20
   3   7   1   18.00    5.20
  -2  -7  -1    5.60    2.90
  -2  -7  -1    2.00    2.70
  -2  -7  -1    3.40    3.50
  -2  -7  -1    1.20    2.60
  -2  -7  -1    1.10    2.10
  -2  -7  -1   -2.70    3.90
   2   7   1    2.50    3.80
   2   7   1    1.60    2.10
   2   7   1    1.70    3.50
   2   7   1   -3.30    2.60
   2   7   1    6.70    2.60
   2   7   1    2.90    2.20
   2   7   1    4.20    2.90
  -1  -7  -1  363.16   20.60
  -1  -7  -1  356.26   17.70
  -1  -7  -1  378.06   17.90
  -1  -7  -1  348.57   18.40
  -1  -7  -1  318.47   21.00
  -1  -7  -1  328.37   18.90
  -1  -7  -1  331.27   18.50
  -1  -7  -1  334.97   20.10
   1   7   1  347.37   19.40
   1   7   1  372.26   19.50
   1   7   1  361.56   17.40
   1   7   1  366.26   19.80
   1   7   1  345.27   19.30
   1   7   1  401.56   20.20
   1   7   1  334.97   16.70
   1   7   1  373.86   17.50
   0  -7  -1   15.70    4.10
   0  -7  -1   11.60    6.10
   0  -7  -1    5.20    4.20
   0  -7  -1   12.50    4.20
   0  -7  -1    4.10    3.80
   0  -7  -1    5.90    2.90
   0  -7  -1   17.00    5.70
   0  -7  -1   12.70    3.60
   0   7   1   16.80    4.70
   0   7   1   14.20    3.50
   0   7   1    4.80    2.40
   0   7   1    7.00    2.70
   0   7   1   12.30    3.90
   0   7   1    9.60    3.60
   0   7   1   -1.10    4.10
   0   7   1    8.50    3.50
   1  -7  -1   64.29   10.60
   1  -7  -1   97.59    8.60
   1  -7  -1   91.69    7.80
   1  -7  -1   63.49    8.60
   1  -7  -1   93.59    9.00
   1  -7  -1   95.69    8.70
   1  -7  -1   92.19   11.30
  -1   7   1   96.79    6.80
  -1   7   1  101.59   13.90
  -1   7   1   83.69    7.50
  -1   7   1  112.59    9.60
  -1   7   1   93.69    7.10
  -1   7   1   83.09    7.40
  -1   7   1  101.89    9.80
   2  -7  -1   41.90    7.00
   2  -7  -1   32.40    6.40
   2  -7  -1   16.50    6.60
   2  -7  -1   36.50    4.20
   2  -7  -1   17.60    5.60
   2  -7  -1   27.60    7.30
   2  -7  -1   26.80    4.90
  -2   7   1   25.00    5.20
  -2   7   1   31.30    4.60
  -2   7   1   22.00    6.30
  -2   7   1   19.70    5.80
  -2   7   1   25.50    6.00
   3  -7  -1    7.70    3.70
   3  -7  -1    3.80    3.00
   3  -7  -1    0.80    3.70
   3  -7  -1   11.20    4.90
   3  -7  -1    8.80    3.80
   3  -7  -1    6.90    5.40
  -3   7   1   13.50    5.40
  -3   7   1    8.30    2.40
  -3   7   1    5.40    3.90
  -3   7   1   -1.60    4.10
   4  -7  -1   -3.20    2.90
   4  -7  -1   -0.70    3.20
   4  -7  -1  -10.10    4.70
   4  -7  -1    6.40    6.50
   4  -7  -1    1.50    2.90
  -4   7   1   -4.30    2.30
  -4   7   1    4.10    5.00
  -4   7   1    2.20    4.60
  -4   7   1    4.70    4.80
   5  -7  -1    1.90    4.40
   5  -7  -1    3.10    3.50
   5  -7  -1    5.10    4.50
   5  -7  -1   -6.40    5.50
  -5   7   1    2.00    4.90
  -5   7   1   -3.90    6.20
  -5   7   1    2.80    6.10
  -5   7   1   -4.40    5.10
   6  -7  -1    2.00    4.90
   6  -7  -1   11.00    9.70
   6  -7  -1    3.00    7.40
   6  -7  -1   -1.20    3.90
   6  -7  -1   10.80    5.50
  -6   7   1    4.10    6.50
  -6   7   1    1.10    4.50
  -6   7   1   -0.20    5.70
  -6   7   1   -3.00    6.50
  -6   7   1  -10.60    7.40
   7  -7  -1    6.00    6.70
   7  -7  -1    7.60    5.60
   7  -7  -1    7.40    6.10
  -7   7   1    4.30    9.90
  -7   7   1   -4.00    8.20
  -7   7   1    1.80    9.40
   8  -7  -1   -9.70    7.90
   8  -7  -1    3.70    8.00
   8  -7  -1    4.60    7.20
  -8   7   1   -6.90   10.80
  -8  -6  -1   -0.30   14.40
   8   6   1   10.00    8.80
   8   6   1    8.10    7.90
  -7  -6  -1  -16.50   10.10
   7   6   1   -1.80    5.60
   7   6   1    4.70    3.10
   7   6   1    0.40    4.20
   7   6   1   -7.20    6.60
  -6  -6  -1   -7.30    7.40
   6   6   1    8.20    3.30
   6   6   1    7.60    5.20
   6   6   1   19.20    8.10
   6   6   1    4.30    3.60
  -5  -6  -1   55.39    5.30
  -5  -6  -1   51.79    6.30
  -5  -6  -1   40.60   10.90
  -5  -6  -1   49.00    5.30
   5   6   1   50.29    5.80
   5   6   1   52.89    5.40
   5   6   1   49.50    8.90
   5   6   1   54.89    7.10
   5   6   1   36.70    3.80
   5   6   1   56.99    6.10
   5   6   1   56.79    5.30
   5   6   1   47.00    4.30
  -4  -6  -1   59.09    8.30
  -4  -6  -1   45.60    9.40
  -4  -6  -1   57.19    7.20
  -4  -6  -1   61.19    7.20
  -4  -6  -1   58.79    6.70
   4   6   1   62.19    6.80
   4   6   1   45.80    5.80
   4   6   1   47.00    5.80
   4   6   1   43.80    4.30
   4   6   1   52.79    8.30
   4   6   1   55.49    5.50
   4   6   1   55.09    6.40
   4   6   1   57.89    4.70
  -3  -6  -1   57.29    6.70
  -3  -6  -1   62.29    8.60
  -3  -6  -1   48.90    3.90
  -3  -6  -1   50.99    6.00
  -3  -6  -1   54.39    6.80
  -3  -6  -1   40.10    5.70
  -3  -6  -1   56.59    3.90
   3   6   1   49.80    6.20
   3   6   1   43.70    5.10
   3   6   1   42.70    4.20
   3   6   1   39.30    6.90
   3   6   1   59.39    6.80
   3   6   1   51.69    6.50
   3   6   1   40.50    5.00
  -2  -6  -1   56.79    5.10
  -2  -6  -1   43.30    5.80
  -2  -6  -1   56.09    7.70
  -2  -6  -1   59.99    6.80
  -2  -6  -1   53.19    8.50
  -2  -6  -1   64.69    5.30
  -2  -6  -1   39.30    5.80
   2   6   1   51.19    5.00
   2   6   1   57.09    4.90
   2   6   1   59.99    6.00
   2   6   1   62.59    7.40
   2   6   1   57.69    5.10
   2   6   1   72.99    8.60
   2   6   1   61.99    7.00
  -1  -6  -1   10.80    2.80
  -1  -6  -1   16.50    4.80
  -1  -6  -1   12.00    3.20
  -1  -6  -1    7.20    2.80
  -1  -6  -1   13.00    3.20
  -1  -6  -1   15.00    5.10
  -1  -6  -1   14.10    4.50
   1   6   1   11.70    2.70
   1   6   1   15.80    4.20
   1   6   1   13.70    3.00
   1   6   1   11.80    3.50
   1   6   1   14.20    4.20
   1   6   1   16.10    3.30
   1   6   1   18.40    4.90
   1   6   1   18.20    4.40
   0  -6  -1   37.60    5.50
   0  -6  -1   55.59    6.70
   0  -6  -1   37.10    6.80
   0  -6  -1   40.00    5.80
   0  -6  -1   46.80    6.10
   0  -6  -1   46.50    6.70
   0  -6  -1   39.20    6.30
   0  -6  -1   47.90    8.20
   0   6   1   36.20    5.90
   0   6   1   54.19    5.80
   0   6   1   45.10    5.40
   0   6   1   44.40    6.30
   0   6   1   52.89    7.40
   0   6   1   36.50    5.30
   0   6   1   50.09    5.70
   0   6   1   48.80    7.40
   1  -6  -1  259.97   11.20
   1  -6  -1  269.17   16.10
   1  -6  -1  239.18   14.60
   1  -6  -1  286.37   15.00
   1  -6  -1  266.17   16.20
   1  -6  -1  272.07   14.00
   1  -6  -1  260.07   17.30
   1  -6  -1  259.37   15.30
  -1   6   1  278.97   15.70
  -1   6   1  277.77   15.70
  -1   6   1  254.37   13.80
  -1   6   1  280.07   15.90
  -1   6   1  264.37   12.50
  -1   6   1  259.67   13.80
   2  -6  -1  170.78   11.90
   2  -6  -1  180.88   10.80
   2  -6  -1  172.08   11.50
   2  -6  -1  162.58   11.50
   2  -6  -1  160.18   12.10
   2  -6  -1  146.99   13.60
   2  -6  -1  166.38   12.70
   2  -6  -1  179.18    9.30
  -2   6   1  181.88   10.90
  -2   6   1  183.08   10.80
  -2   6   1  210.68   13.00
  -2   6   1  185.48   12.70
  -2   6   1  173.98   12.60
  -2   6   1  169.68    9.20
  -2   6   1  194.38   10.50
   3  -6  -1   97.99    9.90
   3  -6  -1  117.99    9.20
   3  -6  -1  100.99    7.70
   3  -6  -1  115.69    9.40
   3  -6  -1  102.09   12.80
   3  -6  -1  102.59    9.40
   3  -6  -1  102.69    8.00
   3  -6  -1   99.59   11.30
  -3   6   1  106.99    8.10
  -3   6   1  107.69    7.50
  -3   6   1   87.09    7.10
  -3   6   1   99.29    6.30
  -3   6   1  107.89    9.90
  -3   6   1  117.49   10.50
  -3   6   1  118.89   10.10
   4  -6  -1    8.40    3.00
   4  -6  -1    3.30    3.10
   4  -6  -1   -5.50    3.80
   4  -6  -1   -2.30    3.40
   4  -6  -1    8.20    5.40
   4  -6  -1    2.70    2.80
  -4   6   1    2.00    2.70
  -4   6   1    4.40    2.80
  -4   6   1    4.80    3.60
  -4   6   1    5.90    2.30
  -4   6   1    8.40    4.50
   5  -6  -1   17.50    4.90
   5  -6  -1   21.90    7.50
   5  -6  -1   26.70    5.50
   5  -6  -1   17.20    5.80
   5  -6  -1   18.20    5.90
  -5   6   1   15.80    5.80
  -5   6   1   13.10    4.70
  -5   6   1    9.80    7.00
  -5   6   1   23.10    6.40
  -5   6   1   23.90    5.80
   6  -6  -1   -3.10    3.60
   6  -6  -1  -10.60    6.90
   6  -6  -1    1.10    4.30
   6  -6  -1   -1.10    5.90
   6  -6  -1   -7.00    4.00
  -6   6   1    3.20    4.60
  -6   6   1   -5.40    5.10
  -6   6   1   -0.70    4.50
  -6   6   1    4.20    7.80
  -6   6   1    6.10    3.40
   7  -6  -1    0.20    4.60
   7  -6  -1   -0.50    5.00
   7  -6  -1    2.50    7.20
   7  -6  -1   -7.50    5.10
   7  -6  -1   -8.80    8.70
  -7   6   1    1.90    8.90
  -7   6   1   -8.10    6.40
  -7   6   1    5.40    7.10
   8  -6  -1   -0.80    6.60
   8  -6  -1    8.20    6.40
   8  -6  -1    3.20    6.40
  -8   6   1  -13.90   10.00
  -8  -5  -1    1.30   12.00
   8   5   1    3.50    7.40
   8   5   1    7.10    6.70
  -7  -5  -1   -0.50   11.00
  -7  -5  -1    3.80    5.10
   7   5   1   10.10    7.00
   7   5   1    3.60    3.20
   7   5   1   12.10    2.50
   7   5   1   17.50    5.70
  -6  -5  -1    1.10    7.30
  -6  -5  -1   -0.10    3.30
   6   5   1    4.10    4.80
   6   5   1    0.60    3.50
   6   5   1    2.10    2.70
   6   5   1    0.20    1.90
  -5  -5  -1    7.60    5.80
  -5  -5  -1    8.10    3.70
   5   5   1    3.80    4.40
   5   5   1    7.70    2.60
   5   5   1    8.50    2.40
   5   5   1    6.00    3.10
   5   5   1    6.60    2.30
   5   5   1    6.70    1.70
  -4  -5  -1    2.90    2.30
  -4  -5  -1    1.60    3.10
  -4  -5  -1    3.10    2.70
  -4  -5  -1   -4.10    3.60
  -4  -5  -1   -0.30    2.80
  -4  -5  -1    0.20    1.90
  -4  -5  -1   -1.60    2.00
   4   5   1   -0.10    2.30
   4   5   1    3.20    3.00
   4   5   1   -3.10    1.70
   4   5   1    0.00    2.50
   4   5   1    0.90    1.20
   4   5   1    2.40    1.40
   4   5   1    0.30    1.90
   4   5   1    0.90    1.60
  -3  -5  -1   18.40    4.30
  -3  -5  -1   24.90    4.10
  -3  -5  -1   35.00    4.90
  -3  -5  -1   29.90    3.90
  -3  -5  -1   30.10    4.80
  -3  -5  -1   35.20    4.20
  -3  -5  -1   28.60    6.50
   3   5   1   26.70    5.30
   3   5   1   37.60    3.90
   3   5   1   31.50    4.40
   3   5   1   26.90    5.80
   3   5   1   32.80    4.20
   3   5   1   30.20    3.50
   3   5   1   30.30    4.00
   3   5   1   34.50    3.30
  -2  -5  -1    7.60    2.70
  -2  -5  -1   11.10    2.90
  -2  -5  -1    8.40    3.70
  -2  -5  -1    9.50    3.40
  -2  -5  -1    8.20    2.30
  -2  -5  -1    7.40    3.30
  -2  -5  -1    8.80    2.50
  -2  -5  -1    9.00    1.70
   2   5   1   10.30    3.00
   2   5   1    6.40    3.00
   2   5   1   11.40    4.40
   2   5   1    9.50    2.10
   2   5   1   13.10    2.30
   2   5   1    7.40    2.60
   2   5   1   11.90    2.80
   2   5   1   15.90    2.70
  -1  -5  -1  108.59    7.70
  -1  -5  -1   98.39    7.00
  -1  -5  -1   87.89    8.30
  -1  -5  -1  108.99    6.70
  -1  -5  -1   95.49    8.00
  -1  -5  -1   88.89    6.30
  -1  -5  -1   88.29    6.60
  -1  -5  -1   99.19    8.10
   1   5   1  104.19    6.40
   1   5   1   94.39    6.30
   1   5   1   99.99    8.10
   1   5   1   91.79    7.10
   1   5   1   96.69    6.20
   1   5   1  103.09    7.90
   1   5   1  106.69    7.90
   1   5   1   98.79    7.30
   0  -5  -1    5.20    3.10
   0  -5  -1    6.90    2.60
   0  -5  -1   11.00    3.10
   0  -5  -1    8.30    2.40
   0  -5  -1    5.70    2.60
   0  -5  -1    3.70    2.60
   0  -5  -1    7.50    4.10
   0  -5  -1    4.90    3.00
   0   5   1    4.90    3.00
   0   5   1    9.70    2.70
   0   5   1    6.50    1.80
   0   5   1    4.70    2.00
   0   5   1   10.70    3.20
   0   5   1    2.80    2.30
   0   5   1   10.40    2.40
   0   5   1    4.50    2.30
   1  -5  -1  184.38   10.80
   1  -5  -1  171.48   10.40
   1  -5  -1  178.88    8.10
   1  -5  -1  174.08   11.60
   1  -5  -1  176.58   10.70
   1  -5  -1  176.18    9.80
   1  -5  -1  177.98   12.40
   1  -5  -1  165.48   10.80
  -1   5   1  176.28   11.10
  -1   5   1  174.48    8.60
  -1   5   1  171.68    9.80
  -1   5   1  184.28   10.00
  -1   5   1  178.98    9.40
  -1   5   1  177.18   11.30
  -1   5   1  175.88   11.00
   2  -5  -1  161.08   10.10
   2  -5  -1  138.59    9.90
   2  -5  -1  146.49    8.90
   2  -5  -1  134.39   11.40
   2  -5  -1  155.48    9.90
   2  -5  -1  130.39    9.90
   2  -5  -1  159.58   11.30
   2  -5  -1  153.38    8.30
  -2   5   1  145.49    8.60
  -2   5   1  148.99    7.70
  -2   5   1  148.49    9.10
  -2   5   1  136.19   10.30
  -2   5   1  155.58    8.40
  -2   5   1  158.38    9.20
  -2   5   1  162.88   10.80
   3  -5  -1   54.89    8.90
   3  -5  -1   56.19    8.00
   3  -5  -1   54.99    7.00
   3  -5  -1   52.49    5.50
   3  -5  -1   60.39    5.50
   3  -5  -1   62.79    8.10
   3  -5  -1   54.89    7.10
  -3   5   1   49.50    5.20
  -3   5   1   48.00    7.20
  -3   5   1   65.69    5.80
  -3   5   1   46.40    5.10
  -3   5   1   46.10    3.80
  -3   5   1   46.00    7.40
  -3   5   1   53.69    6.40
  -3   5   1   52.69    7.50
   4  -5  -1   69.69    8.40
   4  -5  -1   64.39    8.00
   4  -5  -1   84.89    7.90
   4  -5  -1   73.89    9.40
   4  -5  -1   72.79    6.60
   4  -5  -1   62.89    8.30
   4  -5  -1   59.09    7.40
  -4   5   1   69.39    5.80
  -4   5   1   86.79   10.70
  -4   5   1   79.79    9.30
  -4   5   1   66.49    8.20
  -4   5   1   85.09   10.00
   5  -5  -1   20.00    5.10
   5  -5  -1   22.70    4.50
   5  -5  -1   23.20    5.20
   5  -5  -1   24.80    5.50
   5  -5  -1   21.10    6.50
  -5   5   1   10.60    3.00
  -5   5   1   11.70    4.10
  -5   5   1   18.60    5.50
  -5   5   1   23.80    5.10
  -5   5   1   20.70    7.30
   6  -5  -1    5.90    4.20
   6  -5  -1   -2.80    4.70
   6  -5  -1    1.70    3.10
   6  -5  -1   -4.10    3.20
   6  -5  -1  -10.60    5.40
  -6   5   1   -1.40    2.30
  -6   5   1   -4.70    3.00
  -6   5   1    9.70    6.30
  -6   5   1    5.10    5.30
  -6   5   1   -1.50    3.40
  -6   5   1    3.10    4.60
   7  -5  -1    6.50    4.70
   7  -5  -1    4.70    4.00
   7  -5  -1   10.50    7.70
   7  -5  -1    6.90    4.30
   7  -5  -1   -5.50    5.80
  -7   5   1    3.50    7.20
  -7   5   1    0.00    5.60
  -7   5   1   -0.60    5.70
  -7   5   1    0.60    4.90
   8  -5  -1    6.60    6.80
   8  -5  -1   -0.20    9.60
   8  -5  -1  -16.30    5.20
   8  -5  -1    2.00    5.60
  -8   5   1    3.50    7.70
  -8   5   1    4.90   10.00
  -9  -4  -1   23.70   18.50
   9   4   1    8.10    7.80
   9   4   1    7.30    9.50
  -8  -4  -1    8.30   13.20
  -8  -4  -1   -1.20    5.20
   8   4   1   19.00    8.90
   8   4   1   -3.90    5.60
  -7  -4  -1   27.40   11.20
  -7  -4  -1   15.20    5.60
   7   4   1   12.70    5.00
   7   4   1    7.60    6.10
  -6  -4  -1   22.40    5.80
  -6  -4  -1   32.70   10.90
   6   4   1   20.80    5.20
   6   4   1   22.70    6.40
   6   4   1   17.30    2.50
   6   4   1   23.20    2.40
  -5  -4  -1   50.89   10.00
  -5  -4  -1   51.89    7.30
   5   4   1   32.10    3.20
   5   4   1   45.80    7.70
   5   4   1   43.40    6.00
   5   4   1   38.40    3.50
  -4  -4  -1    6.10    4.70
  -4  -4  -1   12.00    3.60
  -4  -4  -1   16.60    2.90
  -4  -4  -1   11.20    2.30
   4   4   1   11.00    1.80
   4   4   1   15.00    2.30
   4   4   1    8.70    5.10
   4   4   1   11.40    1.90
   4   4   1   16.40    2.20
   4   4   1   10.70    2.00
   4   4   1   12.00    2.20
   4   4   1   17.00    3.40
   4   4   1    7.20    2.80
  -3  -4  -1   82.49    5.30
  -3  -4  -1   87.19    6.40
  -3  -4  -1   82.59    6.00
  -3  -4  -1   89.19    5.90
  -3  -4  -1   77.29    6.30
  -3  -4  -1   84.89    8.70
   3   4   1   80.59    4.80
   3   4   1   94.49    5.80
   3   4   1   79.09    8.10
   3   4   1   84.79    6.40
   3   4   1   85.69    4.70
   3   4   1   90.29    6.00
   3   4   1   80.09    5.30
   3   4   1   75.99    5.60
  -2  -4  -1   27.50    4.30
  -2  -4  -1   29.90    2.70
  -2  -4  -1   33.20    3.90
  -2  -4  -1   28.30    3.00
  -2  -4  -1   24.60    3.70
  -2  -4  -1   28.90    2.70
  -2  -4  -1   40.90    3.70
  -2  -4  -1   33.40    4.10
  -2  -4  -1   37.50    6.10
   2   4   1   29.80    3.30
   2   4   1   34.10    6.80
   2   4   1   33.60    4.20
   2   4   1   28.80    3.20
   2   4   1   30.00    3.70
   2   4   1   34.10    3.10
   2   4   1   27.60    4.50
   2   4   1   30.60    3.90
   2   4   1   30.70    2.70
  -1  -4  -1  279.27   15.00
  -1  -4  -1  301.77   14.60
  -1  -4  -1  290.17   13.70
  -1  -4  -1  297.57   13.20
  -1  -4  -1  284.77   11.20
  -1  -4  -1  298.67   13.20
  -1  -4  -1  249.48   14.50
  -1  -4  -1  294.17   13.50
  -1  -4  -1  287.77   13.90
   1   4   1  290.67   14.70
   1   4   1  294.97   14.80
   1   4   1  287.47   12.80
   1   4   1  298.97   14.00
   1   4   1  293.07   13.90
   1   4   1  293.97   13.00
   1   4   1  287.87   14.10
   1   4   1  273.87   13.00
   0  -4  -1  109.99    8.00
   0  -4  -1  125.39    9.00
   0  -4  -1  123.09    7.60
   0  -4  -1  135.49    7.90
   0  -4  -1  124.29    7.80
   0  -4  -1  121.59    7.10
   0  -4  -1  120.09    7.40
   0  -4  -1  125.29    7.50
   0   4   1  126.79    7.30
   0   4   1  127.39    7.20
   0   4   1  124.39    8.20
   0   4   1  124.39    7.30
   0   4   1  132.59    7.00
   0   4   1  132.89    8.00
   0   4   1  124.29    8.00
   0   4   1  137.99    8.50
   1  -4  -1   16.10    3.70
   1  -4  -1   12.90    2.90
   1  -4  -1   10.60    2.30
   1  -4  -1   14.90    3.40
   1  -4  -1   16.60    2.90
   1  -4  -1   18.40    2.20
   1  -4  -1   20.30    3.70
   1  -4  -1   12.50    3.10
  -1   4   1   12.90    3.10
  -1   4   1   14.60    2.80
  -1   4   1   17.20    2.90
  -1   4   1   19.00    3.60
  -1   4   1   16.10    3.20
  -1   4   1   13.40    2.10
  -1   4   1   15.70    3.10
   2  -4  -1    1.70    1.20
   2  -4  -1   -0.20    1.30
   2  -4  -1    0.70    1.30
   2  -4  -1   -0.40    1.90
   2  -4  -1    1.10    1.80
   2  -4  -1   -0.60    2.70
   2  -4  -1    2.00    1.50
   2  -4  -1    0.70    1.80
  -2   4   1    0.40    1.30
  -2   4   1    2.50    1.90
  -2   4   1    2.10    1.00
  -2   4   1   -0.60    2.00
  -2   4   1    0.50    1.30
  -2   4   1   -0.60    1.30
  -2   4   1    0.90    1.20
  -2   4   1    1.90    1.80
   3  -4  -1    5.40    2.10
   3  -4  -1    6.10    2.30
   3  -4  -1    1.40    2.10
   3  -4  -1    5.20    3.10
   3  -4  -1    3.30    2.00
   3  -4  -1    3.60    1.80
   3  -4  -1    2.60    2.90
  -3   4   1    4.60    2.60
  -3   4   1    4.80    1.80
  -3   4   1    3.80    1.90
  -3   4   1    8.00    2.30
  -3   4   1    5.30    1.30
  -3   4   1    6.30    2.60
  -3   4   1    6.70    2.90
  -3   4   1    0.90    2.30
   4  -4  -1  217.08   12.50
   4  -4  -1  204.38   12.70
   4  -4  -1  185.48   12.00
   4  -4  -1  212.18   11.50
   4  -4  -1  192.68   12.40
   4  -4  -1  212.08   12.20
   4  -4  -1  192.38   13.00
  -4   4   1  196.28   11.80
  -4   4   1  209.08   11.10
  -4   4   1  215.58   12.80
  -4   4   1  199.38   10.00
  -4   4   1  209.38   15.90
  -4   4   1  208.68   11.20
   5  -4  -1   25.90    5.00
   5  -4  -1   31.40    4.60
   5  -4  -1   28.30    5.40
   5  -4  -1   31.90    5.30
   5  -4  -1   19.20    5.30
   5  -4  -1   26.30    6.30
  -5   4   1   31.10    3.50
  -5   4   1   46.90    6.50
  -5   4   1   45.60    6.50
  -5   4   1   38.90    5.20
  -5   4   1   24.30    7.00
  -5   4   1   24.50    5.60
  -5   4   1   34.50    5.60
   6  -4  -1   16.50    6.10
   6  -4  -1   15.00    5.60
   6  -4  -1   18.00    4.60
   6  -4  -1    6.70    3.50
   6  -4  -1   13.90    4.40
  -6   4   1   16.50    5.30
  -6   4   1    9.40    6.20
  -6   4   1   18.70    5.00
  -6   4   1   12.00    4.90
   7  -4  -1    1.30    3.90
   7  -4  -1   -3.30    3.60
   7  -4  -1   -5.30    3.70
   7  -4  -1   -2.10    5.00
   7  -4  -1    4.70    6.30
  -7   4   1   -3.00    5.20
  -7   4   1    4.90    7.40
  -7   4   1   -1.30    4.80
  -7   4   1   -5.00    4.80
   8  -4  -1    8.60    7.60
   8  -4  -1    1.70    4.60
   8  -4  -1   -9.30    4.70
   8  -4  -1   -7.30    4.50
  -8   4   1    2.20    9.20
  -8   4   1    5.30    7.20
  -8   4   1    5.20    8.80
   9  -4  -1   -4.80    6.00
   9  -4  -1   -3.60    5.80
   9  -4  -1   -9.60    6.10
  -9   4   1   -2.80   11.80
  -9  -3  -1   22.30   17.30
  -9  -3  -1  -15.20    9.50
   9   3   1   -7.50    7.40
  -8  -3  -1    2.00    5.70
  -8  -3  -1    0.20   11.30
  -8  -3  -1    6.30    7.60
   8   3   1   -0.40    6.20
   8   3   1   14.50    7.20
  -7  -3  -1    1.40    4.50
  -7  -3  -1    1.40    5.60
  -7  -3  -1    4.00    8.10
   7   3   1   -1.10    4.60
   7   3   1    3.00    4.30
  -6  -3  -1   73.89    9.80
  -6  -3  -1   73.59   13.20
  -6  -3  -1   67.29   10.90
   6   3   1   66.89    8.70
   6   3   1   48.60    7.80
  -5  -3  -1   44.10    7.00
  -5  -3  -1   35.40    6.50
  -5  -3  -1   25.80    7.10
   5   3   1   57.79    8.10
   5   3   1   43.10    6.00
  -4  -3  -1   30.10    7.10
  -4  -3  -1   32.10    5.60
  -4  -3  -1   32.20    5.30
   4   3   1   34.80    5.50
   4   3   1   21.60    3.90
   4   3   1   30.70    6.80
  -3  -3  -1  290.67   12.90
  -3  -3  -1  329.17   17.90
  -3  -3  -1  307.97   14.70
  -3  -3  -1  305.87   12.70
  -3  -3  -1  294.37   13.10
   3   3   1  294.87   16.50
   3   3   1  307.97   14.50
   3   3   1  304.87   12.90
   3   3   1  314.37   12.50
   3   3   1  300.27   12.40
   3   3   1  313.97   14.20
   3   3   1  310.77   12.50
   3   3   1  306.97   17.20
   3   3   1  301.17   13.00
   3   3   1  305.57   12.20
  -2  -3  -1   45.50    3.60
  -2  -3  -1   50.19    2.60
  -2  -3  -1   50.99    3.90
  -2  -3  -1   49.99    2.50
  -2  -3  -1   56.29    3.90
  -2  -3  -1   51.39    4.10
  -2  -3  -1   48.90    5.40
  -2  -3  -1   46.60    3.40
  -2  -3  -1   44.40    3.40
   2   3   1   45.60    3.50
   2   3   1   46.30    3.60
   2   3   1   53.29    3.30
   2   3   1   54.09    4.10
   2   3   1   48.60    3.80
   2   3   1   55.39    5.00
   2   3   1   53.69    5.90
   2   3   1   48.50    3.10
   2   3   1   44.00    3.10
   2   3   1   46.20    3.40
  -1  -3  -1 1897.91   74.49
  -1  -3  -1 1915.11   73.39
  -1  -3  -1 2021.00   73.99
  -1  -3  -1 1926.41   74.09
  -1  -3  -1 1893.81   75.69
  -1  -3  -1 2025.80   74.69
  -1  -3  -1 2033.40   73.49
  -1  -3  -1 1945.91   72.39
   1   3   1 1989.90   75.39
   1   3   1 2005.60   73.39
   1   3   1 1996.80   73.99
   1   3   1 1964.20   74.19
   1   3   1 2004.90   73.59
   1   3   1 1942.61   74.29
   1   3   1 1949.70   73.49
   0  -3  -1  121.89    7.00
   0  -3  -1  138.99    8.00
   0  -3  -1  123.09    6.50
   0  -3  -1  130.99    6.90
   0  -3  -1  122.59    6.90
   0  -3  -1  112.89    7.20
   0  -3  -1  116.39    6.80
   0   3   1  113.59    6.60
   0   3   1  115.79    7.20
   0   3   1  129.49    6.60
   0   3   1  127.39    7.20
   0   3   1  128.59    7.20
   0   3   1  131.19    7.40
   1  -3  -1   45.50    4.40
   1  -3  -1   52.19    3.80
   1  -3  -1   43.90    4.20
   1  -3  -1   57.89    3.40
   1  -3  -1   61.69    5.30
   1  -3  -1   47.70    4.30
   1  -3  -1   54.39    4.20
   1  -3  -1   50.39    4.00
  -1   3   1   52.69    3.90
  -1   3   1   51.69    4.50
  -1   3   1   50.99    4.50
  -1   3   1   54.39    4.00
  -1   3   1   51.59    3.60
  -1   3   1   52.89    4.60
   2  -3  -1  115.59    7.10
   2  -3  -1  131.49    7.70
   2  -3  -1  118.69    7.50
   2  -3  -1  128.99    7.10
   2  -3  -1  111.99    7.50
   2  -3  -1  120.29    7.30
   2  -3  -1  121.09    6.60
  -2   3   1  122.79    7.70
  -2   3   1  127.79    7.90
  -2   3   1  117.49    5.40
  -2   3   1  121.19    7.00
  -2   3   1  120.89    7.70
  -2   3   1  114.39    6.30
  -2   3   1  114.89    6.80
   3  -3  -1  189.98   11.10
   3  -3  -1  199.58   11.10
   3  -3  -1  220.98   11.40
   3  -3  -1  191.28   10.90
   3  -3  -1  193.28   11.50
   3  -3  -1  217.08   10.30
   3  -3  -1  209.18   11.00
  -3   3   1  200.38    9.50
  -3   3   1  218.18   11.60
  -3   3   1  209.18   13.70
  -3   3   1  212.88   10.30
  -3   3   1  199.08    9.50
  -3   3   1  208.28   11.10
  -3   3   1  193.18   11.20
  -3   3   1  205.38   10.30
   4  -3  -1   78.09    7.50
   4  -3  -1   79.09    7.20
   4  -3  -1   89.09    5.80
   4  -3  -1   76.89    6.30
   4  -3  -1   84.89    6.80
   4  -3  -1   81.79    6.60
   4  -3  -1   87.39    7.10
  -4   3   1   87.09   11.50
  -4   3   1   93.89    7.20
  -4   3   1   80.79    5.60
  -4   3   1  104.49    7.90
  -4   3   1   76.29    7.00
  -4   3   1   80.09    6.10
  -4   3   1   75.79    5.70
  -4   3   1   81.59    5.00
   5  -3  -1  101.79    7.80
   5  -3  -1   92.79    6.50
   5  -3  -1   78.09    7.10
   5  -3  -1   97.99    8.40
   5  -3  -1   90.99    7.70
  -5   3   1   67.89   11.00
  -5   3   1   91.39    7.90
  -5   3   1   94.49    7.90
  -5   3   1   98.29    8.40
  -5   3   1  100.49    6.90
  -5   3   1   92.19    8.70
   6  -3  -1   19.60    4.60
   6  -3  -1   19.80    5.30
   6  -3  -1   28.70    4.50
   6  -3  -1   26.50    5.20
   6  -3  -1   24.70    4.50
  -6   3   1   25.10    8.10
  -6   3   1   14.40    6.00
  -6   3   1   24.20    5.10
  -6   3   1   15.30    5.50
   7  -3  -1   19.90    4.20
   7  -3  -1    9.30    3.90
   7  -3  -1   15.30    4.60
   7  -3  -1    9.00    3.80
   7  -3  -1   11.40    5.30
   7  -3  -1    8.00    6.00
  -7   3   1    7.60    5.50
  -7   3   1   18.90    8.30
  -7   3   1    5.90    4.50
  -7   3   1    2.00    6.40
   8  -3  -1    1.70    4.60
   8  -3  -1    6.80    8.40
   8  -3  -1    5.70    4.30
   8  -3  -1    2.60    4.10
  -8   3   1    0.30    9.40
  -8   3   1   -6.40   10.60
  -8   3   1    6.20    5.80
  -8   3   1    5.00    5.40
   9  -3  -1   10.80   10.80
   9  -3  -1    2.20    7.00
   9  -3  -1    1.00    5.20
   9  -3  -1   -8.80    5.80
  -9  -2  -1   -1.70    9.80
  -9  -2  -1   -0.10   15.90
  -9  -2  -1    1.10    7.50
   9   2   1   18.00    8.50
   9   2   1    1.60    6.60
  -8  -2  -1   -7.10    5.10
  -8  -2  -1    3.80    6.90
  -8  -2  -1   21.20   11.90
   8   2   1    2.30    5.60
   8   2   1   -1.60    5.80
  -7  -2  -1   10.50    6.50
  -7  -2  -1    6.30    4.60
  -7  -2  -1   -0.80    8.20
   7   2   1    3.60    4.20
   7   2   1    3.20    4.80
  -6  -2  -1    5.90    4.40
  -6  -2  -1    2.50    3.30
  -6  -2  -1    5.40    5.80
   6   2   1   -2.00    3.80
   6   2   1    2.40    3.80
  -5  -2  -1    4.60    3.40
  -5  -2  -1    7.80    3.10
  -5  -2  -1   -0.50    4.60
   5   2   1    7.30    3.90
   5   2   1    6.00    2.80
  -4  -2  -1   80.29    8.70
  -4  -2  -1   82.19    9.80
  -4  -2  -1   56.69    6.10
   4   2   1   82.09   11.40
   4   2   1   61.19    6.00
   4   2   1   63.59    6.30
  -3  -2  -1  167.68    9.50
  -3  -2  -1  166.78   10.50
   3   2   1  164.38    9.10
   3   2   1  191.18   11.50
   3   2   1  161.98    9.90
   3   2   1  173.88    9.60
  -2  -2  -1  334.47   13.90
  -2  -2  -1  357.26   14.00
  -2  -2  -1  322.67   14.80
  -2  -2  -1  355.26   14.20
  -2  -2  -1  366.06   16.10
  -2  -2  -1  359.26   15.20
   2   2   1  344.17   16.80
   2   2   1  351.46   13.50
   2   2   1  345.87   13.50
   2   2   1  337.07   15.00
   2   2   1  361.26   14.10
   2   2   1  360.76   16.50
   2   2   1  354.66   14.10
   2   2   1  347.87   14.70
   2   2   1  349.07   13.60
  -1  -2  -1   82.09    4.00
  -1  -2  -1   83.79    4.60
  -1  -2  -1   78.69    5.60
  -1  -2  -1   76.89    3.90
  -1  -2  -1   93.29    4.40
  -1  -2  -1   79.99    4.40
  -1  -2  -1   75.29    3.90
  -1  -2  -1   79.39    4.30
   1   2   1   76.89    4.70
   1   2   1   83.09    4.00
   1   2   1   83.09    4.20
   1   2   1   78.19    4.40
   1   2   1   75.19    5.40
   1   2   1   78.69    4.40
   1   2   1   77.29    4.20
   1   2   1   81.49    4.10
   1   2   1   79.49    4.10
   0  -2  -1   75.69    4.60
   0  -2  -1   76.49    4.30
   0  -2  -1   71.99    4.30
   0  -2  -1   71.09    4.60
   0  -2  -1   75.59    4.50
   0  -2  -1   74.89    4.50
   0  -2  -1   73.19    4.00
   0   2   1   65.49    4.30
   0   2   1   73.09    4.40
   0   2   1   72.59    4.40
   0   2   1   71.59    3.90
   0   2   1   67.69    4.30
   0   2   1   75.39    4.60
   1  -2  -1    5.00    1.20
   1  -2  -1    4.10    1.20
   1  -2  -1    2.90    1.10
   1  -2  -1    4.90    1.20
   1  -2  -1    3.70    1.20
   1  -2  -1    2.70    1.10
   1  -2  -1    2.70    1.20
  -1   2   1    3.40    1.30
  -1   2   1    2.60    0.80
  -1   2   1    3.50    1.00
  -1   2   1    3.40    1.10
  -1   2   1    2.10    0.70
  -1   2   1    3.90    1.50
   2  -2  -1   51.99    3.80
   2  -2  -1   45.70    3.90
   2  -2  -1   46.70    4.00
   2  -2  -1   38.20    3.70
   2  -2  -1   50.29    3.90
   2  -2  -1   48.10    3.30
   2  -2  -1   47.60    4.00
  -2   2   1   54.29    4.10
  -2   2   1   49.40    3.60
  -2   2   1   48.60    4.00
  -2   2   1   54.79    3.30
  -2   2   1   48.80    3.40
  -2   2   1   44.80    3.00
  -2   2   1   48.80    3.90
   3  -2  -1  788.92   32.60
   3  -2  -1  810.12   30.70
   3  -2  -1  770.22   31.70
   3  -2  -1  804.72   31.60
   3  -2  -1  784.62   32.10
   3  -2  -1  806.22   31.90
   3  -2  -1  774.92   31.50
  -3   2   1  763.32   32.70
  -3   2   1  793.62   30.80
  -3   2   1  776.62   31.80
  -3   2   1  813.82   31.60
  -3   2   1  754.32   35.00
  -3   2   1  783.42   31.00
  -3   2   1  802.12   29.90
  -3   2   1  718.03   31.60
   4  -2  -1   40.60    4.10
   4  -2  -1   47.60    5.40
   4  -2  -1   37.80    3.50
   4  -2  -1   49.10    5.40
   4  -2  -1   51.09    6.40
   4  -2  -1   49.90    4.60
   4  -2  -1   44.60    7.40
  -4   2   1   41.80    3.70
  -4   2   1   50.09    3.90
  -4   2   1   55.79    7.00
  -4   2   1   49.70    6.20
  -4   2   1   51.19    5.70
  -4   2   1   46.60    5.40
  -4   2   1   52.19    8.30
   5  -2  -1   38.30    3.80
   5  -2  -1   43.30    5.20
   5  -2  -1   47.10    5.90
   5  -2  -1   47.60    5.30
   5  -2  -1   39.60    5.30
   5  -2  -1   58.69    6.10
  -5   2   1   39.80    3.80
  -5   2   1   48.60    5.80
  -5   2   1   41.20    3.90
  -5   2   1   55.29    8.10
  -5   2   1   38.40    8.10
  -5   2   1   44.00    5.30
  -5   2   1   30.50    5.70
   6  -2  -1    1.00    3.60
   6  -2  -1    2.30    2.60
   6  -2  -1    1.90    3.40
   6  -2  -1    1.10    2.60
   6  -2  -1   -2.90    2.50
   6  -2  -1    1.60    1.90
  -6   2   1    1.70    2.80
  -6   2   1    3.90    2.10
  -6   2   1   -1.40    4.40
  -6   2   1    1.10    4.90
  -6   2   1   -0.90    3.30
   7  -2  -1    2.10    3.40
   7  -2  -1    0.00    2.90
   7  -2  -1    5.80    4.70
   7  -2  -1   -1.90    4.60
  -7   2   1    3.90    3.40
  -7   2   1    3.70    2.80
   8  -2  -1   -6.30    6.10
   8  -2  -1    2.20    4.70
   8  -2  -1   -2.50    3.50
   8  -2  -1   -0.40    3.40
   8  -2  -1   -7.30    7.10
  -8   2   1    2.00    5.10
  -8   2   1   10.30    9.70
  -8   2   1    4.50   11.10
   9  -2  -1  -10.30    9.80
   9  -2  -1    2.60    5.40
  -9   2   1   11.50   14.60
  -9   2   1    2.40   10.80
  -9  -1  -1   -5.60    7.30
  -9  -1  -1   -5.70    9.40
  -9  -1  -1  -16.10   14.70
   9   1   1    7.80    6.30
   9   1   1    1.40    8.30
  -8  -1  -1   -7.40    6.30
  -8  -1  -1    7.10    6.20
  -8  -1  -1    8.20   11.20
   8   1   1    7.70    5.30
  -7  -1  -1   -0.60    7.50
  -7  -1  -1   11.40    5.80
  -7  -1  -1   -0.60    4.20
   7   1   1  -13.40    5.00
   7   1   1   -2.70    3.60
  -6  -1  -1   10.60    5.70
  -6  -1  -1   -3.70    5.10
  -6  -1  -1    4.90    3.70
   6   1   1    4.30    3.10
   6   1   1    5.00    3.70
  -5  -1  -1   98.39    9.10
  -5  -1  -1  134.49   11.80
  -5  -1  -1  113.69   11.10
   5   1   1  111.19    8.50
  -4  -1  -1  634.64   30.50
  -4  -1  -1  668.03   31.00
  -4  -1  -1  652.93   28.80
   4   1   1  652.73   27.80
   4   1   1  637.54   29.90
   4   1   1  619.74   29.60
   4   1   1  639.54   28.60
  -3  -1  -1  239.38   14.10
  -3  -1  -1  263.57   12.90
  -3  -1  -1  245.68   13.90
   3   1   1  238.98   13.60
   3   1   1  248.98   12.50
   3   1   1  242.28   14.10
   3   1   1  255.07   12.40
   3   1   1  252.57   12.60
  -2  -1  -1 9691.53  353.36
  -2  -1  -1 9286.87  352.66
   2   1   1 9608.64  352.86
   2   1   1 9601.84  351.36
   2   1   1 9665.43  352.76
   2   1   1 9831.02  351.86
  -1  -1  -1  387.56   15.30
  -1  -1  -1  404.56   15.10
  -1  -1  -1  398.86   16.10
  -1  -1  -1  390.66   15.60
  -1  -1  -1  385.46   15.10
  -1  -1  -1  392.56   15.10
  -1  -1  -1  350.56   15.10
  -1  -1  -1  390.56   16.80
   1   1   1  397.26   15.00
   1   1   1  404.96   14.80
   1   1   1  401.96   16.20
   1   1   1  387.56   14.70
   1   1   1  379.76   15.60
   1   1   1  411.96   15.30
   1   1   1  403.26   15.20
   1   1   1  413.36   15.10
   1   1   1  408.36   15.20
   0   1   1 1642.64   58.09
   0   1   1 1500.55   58.29
   1  -1  -1  694.73   26.50
   1  -1  -1  666.53   26.30
   1  -1  -1  661.13   26.40
   1  -1  -1  700.13   26.60
   1  -1  -1  684.03   26.40
   1  -1  -1  703.43   26.60
   1  -1  -1  687.53   26.00
  -1   1   1  684.13   25.90
  -1   1   1  679.33   26.30
  -1   1   1  706.03   26.60
  -1   1   1  677.73   26.20
  -1   1   1  694.03   26.50
  -1   1   1  702.13   26.50
   2  -1  -1   56.69    4.30
   2  -1  -1   62.19    3.90
   2  -1  -1   63.79    3.90
   2  -1  -1   64.19    3.80
   2  -1  -1   59.99    3.30
   2  -1  -1   63.59    4.10
   2  -1  -1   60.59    3.90
   2  -1  -1   58.19    3.80
  -2   1   1   56.39    3.50
  -2   1   1   61.19    4.30
  -2   1   1   63.09    3.00
  -2   1   1   58.99    3.90
  -2   1   1   70.39    5.70
  -2   1   1   60.29    3.90
  -2   1   1   60.99    4.40
  -2   1   1   59.09    3.50
   3  -1  -1  211.38   10.00
   3  -1  -1  219.58    9.00
   3  -1  -1  206.08    9.70
   3  -1  -1  179.78   10.80
   3  -1  -1  198.38   10.80
   3  -1  -1  200.88   12.80
   3  -1  -1  207.38    9.60
   3  -1  -1  217.68    9.90
   3  -1  -1  211.08    9.80
  -3   1   1  217.18   11.10
  -3   1   1  227.88   13.20
  -3   1   1  207.98   11.40
  -3   1   1  201.58    9.10
  -3   1   1  208.58    9.70
  -3   1   1  212.08    9.30
   4  -1  -1   63.79    4.70
   4  -1  -1   69.49    5.00
   4  -1  -1   70.39    9.70
   4  -1  -1   70.09    6.60
   4  -1  -1   70.29    5.10
   4  -1  -1   57.29    4.50
   4  -1  -1   56.79    6.40
   4  -1  -1   62.09    3.90
  -4   1   1   63.89    3.90
  -4   1   1   67.09    4.60
  -4   1   1   67.79    6.40
  -4   1   1   64.09    6.60
  -4   1   1   55.09    8.00
  -4   1   1   65.29    4.00
   5  -1  -1    7.60    1.70
   5  -1  -1    5.70    2.20
   5  -1  -1    2.50    2.60
   5  -1  -1    5.10    2.00
   5  -1  -1    6.00    4.10
   5  -1  -1    7.50    2.40
   5  -1  -1    6.60    2.70
  -5   1   1    5.00    1.60
  -5   1   1    1.00    3.50
  -5   1   1    2.20    1.80
  -5   1   1    8.60    4.30
  -5   1   1    2.90    1.50
  -5   1   1    6.30    1.80
  -5   1   1   11.20    4.20
   6  -1  -1   43.30    4.50
   6  -1  -1   55.19    5.70
   6  -1  -1   41.60    4.10
   6  -1  -1   50.19    5.70
   6  -1  -1   51.69    6.10
   6  -1  -1   47.80    4.80
  -6   1   1   45.70    4.60
  -6   1   1   39.90    8.40
  -6   1   1   41.00    7.30
  -6   1   1   44.70    3.50
  -6   1   1   52.99    9.60
   7  -1  -1    8.90    6.00
   7  -1  -1    3.00    4.30
   7  -1  -1    1.10    2.40
   7  -1  -1    5.40    2.70
  -7   1   1   11.40    7.40
  -7   1   1   -1.90    4.10
  -7   1   1   -0.90    7.10
   8  -1  -1    4.70    5.70
   8  -1  -1   20.30    8.70
   8  -1  -1    1.10    3.40
  -8   1   1   -7.50    9.00
  -8   1   1    3.20    8.80
  -8   1   1    7.20    5.50
   9  -1  -1   -2.90    4.90
   9  -1  -1   -4.00    8.40
  -9   1   1    5.10   10.50
  -9   1   1   13.40   15.00
  -9   0  -1    3.70    9.50
  -9   0  -1    5.20    7.30
   9   0   1    2.90    8.20
  -8   0  -1    0.10    5.80
  -8   0  -1   -7.10   10.60
  -8   0  -1   -2.20    7.60
   8   0   1   -2.80    3.90
   8   0   1   -6.90    6.30
   8   0   1    5.40    4.30
   8   0   1    1.30    2.60
  -7   0  -1   24.00    8.20
  -7   0  -1   33.70    7.60
  -7   0  -1   32.10   10.30
   7   0   1   32.10    3.40
   7   0   1   33.10    8.50
   7   0   1   35.90    4.70
   7   0   1   33.70    5.40
  -6   0  -1    3.50    4.70
  -6   0  -1    1.80    3.50
   6   0   1   -3.90    2.40
   6   0   1   -0.60    2.10
   6   0   1    1.60    4.20
   6   0   1    1.40    1.20
  -5   0  -1    1.70    3.10
  -5   0  -1    3.70    3.90
  -5   0  -1    3.30    2.50
   5   0   1    4.00    2.30
   5   0   1    4.70    1.70
   5   0   1    2.00    0.90
  -4   0  -1    0.50    3.10
  -4   0  -1   -0.80    1.90
  -4   0  -1    1.40    3.00
   4   0   1    3.80    1.90
   4   0   1    0.40    0.90
   4   0   1   -0.40    1.30
   4   0   1    2.20    2.40
  -3   0  -1   10.30    1.00
  -3   0  -1    7.50    2.70
  -3   0  -1   15.20    3.10
  -3   0  -1    8.30    3.00
  -3   0  -1   10.80    1.40
   3   0   1   13.60    2.90
   3   0   1   13.30    1.90
   3   0   1   10.00    3.20
   3   0   1    7.50    2.10
   3   0   1   10.30    1.30
   3   0   1   11.40    3.50
  -2   0  -1   -1.50    1.20
  -2   0  -1   -0.60    1.50
  -2   0  -1    0.30    0.40
  -2   0  -1   -0.20    0.90
  -2   0  -1   -0.90    0.40
  -2   0  -1   -0.20    0.40
  -2   0  -1   -0.90    0.60
  -2   0  -1   -1.90    1.10
   2   0   1    0.10    0.80
   2   0   1   -0.10    0.60
   2   0   1   -0.40    0.90
   2   0   1    0.40    1.40
   2   0   1    1.00    1.50
   2   0   1   -0.50    0.80
   2   0   1    0.60    0.30
  -1   0  -1 1136.19   41.20
  -1   0  -1 1129.89   42.70
  -1   0  -1 1099.59   41.10
  -1   0  -1 1167.98   42.80
  -1   0  -1 1116.59   42.20
  -1   0  -1 1090.89   41.50
  -1   0  -1 1109.39   42.00
   1   0   1 1183.28   41.50
   1   0   1 1095.89   42.60
   1   0   1 1122.19   42.70
   1   0   1 1096.69   41.50
   1   0   1 1127.49   41.20
   1   0   1 1126.09   41.30
   1   0   1 1123.69   42.20
   1   0  -1   85.09    4.40
   1   0  -1   82.99    3.40
   1   0  -1   91.19    3.90
   1   0  -1   80.99    3.80
   1   0  -1   76.79    4.20
   1   0  -1   84.69    3.50
   1   0  -1   83.69    3.80
   1   0  -1   81.39    4.80
   1   0  -1   90.09    4.20
  -1   0   1   86.49    4.90
  -1   0   1   85.29    4.50
  -1   0   1   83.09    4.30
  -1   0   1   80.69    3.80
  -1   0   1   83.89    3.80
   2   0  -1   -2.10    1.20
   2   0  -1    0.30    0.70
   2   0  -1   -0.30    0.60
   2   0  -1    1.60    1.10
   2   0  -1    2.50    1.60
   2   0  -1   -0.40    0.60
   2   0  -1    0.80    0.60
   2   0  -1    0.50    0.30
  -2   0   1    1.00    0.70
  -2   0   1   -2.10    1.20
  -2   0   1    1.10    0.60
  -2   0   1   -0.90    0.70
  -2   0   1   -0.30    0.50
  -2   0   1    0.40    0.60
  -2   0   1   -0.80    1.20
   3   0  -1  264.87   10.30
   3   0  -1  266.47   11.10
   3   0  -1  275.27   11.20
   3   0  -1  261.47   15.00
   3   0  -1  267.17   11.80
   3   0  -1  260.57   13.20
   3   0  -1  269.47   10.70
   3   0  -1  264.97   10.90
   3   0  -1  274.47   11.10
   3   0  -1  253.87   13.60
  -3   0   1  269.97   10.50
  -3   0   1  271.67   10.80
  -3   0   1  246.18   11.00
  -3   0   1  270.77   10.80
  -3   0   1  263.57   13.80
  -3   0   1  279.37   13.60
   4   0  -1   -0.20    1.00
   4   0  -1   -0.40    1.00
   4   0  -1   -0.40    1.10
   4   0  -1   -0.10    1.20
   4   0  -1   -1.50    1.00
   4   0  -1    2.10    3.60
   4   0  -1    0.50    1.60
   4   0  -1   -0.50    2.10
  -4   0   1    1.30    2.60
  -4   0   1   -1.00    2.40
  -4   0   1   -0.30    0.70
  -4   0   1    0.40    1.00
  -4   0   1   -2.20    1.60
   5   0  -1   -3.00    2.80
   5   0  -1    1.20    1.90
   5   0  -1   -0.20    0.90
   5   0  -1   -3.60    1.80
   5   0  -1   -1.00    1.60
   5   0  -1   -0.70    1.30
  -5   0   1    3.10    2.80
  -5   0   1   -1.80    3.00
  -5   0   1    1.60    3.20
   6   0  -1    0.70    4.10
   6   0  -1    1.10    2.50
   6   0  -1    1.20    1.50
  -6   0   1   -7.80    2.70
  -6   0   1    1.80    5.00
   7   0  -1   20.30    6.30
   7   0  -1   26.70    4.60
   7   0  -1   26.40    3.40
   7   0  -1   27.30    4.90
  -7   0   1   18.20    6.20
  -7   0   1   35.20   10.70
  -7   0   1   30.00    8.80
   8   0  -1   -1.10    3.10
   8   0  -1  -11.80    6.10
   8   0  -1   -2.40    4.70
  -8   0   1   -1.60    5.40
  -8   0   1    1.20    9.70
  -8   0   1   -6.50    6.90
   9   0  -1    5.10    6.60
   9   0  -1   -7.50    8.10
  -9   0   1   -9.30    9.90
  -9   1  -1    3.60    6.70
  -9   1  -1   -3.20   10.80
   9  -1   1   -0.80    4.40
   9  -1   1    5.90    8.60
  -8   1  -1    2.20    8.40
  -8   1  -1   17.40   10.50
  -8   1  -1   15.70    6.10
   8  -1   1   11.60    5.20
   8  -1   1    3.20    6.80
   8  -1   1    4.00    3.30
  -7   1  -1   -3.80    7.50
  -7   1  -1    0.60    3.60
  -7   1  -1    4.00    6.20
   7  -1   1   -2.30    2.60
   7  -1   1    7.20    3.70
   7  -1   1    2.00    2.10
  -6   1  -1   -1.20    2.00
  -6   1  -1   -2.50    4.30
  -6   1  -1   -0.20    3.10
  -6   1  -1   -1.50    1.40
  -6   1  -1   -1.70    5.40
   6  -1   1   -1.40    2.10
   6  -1   1   -1.80    2.40
   6  -1   1    0.30    1.80
   6  -1   1    1.30    1.90
   6  -1   1    1.30    1.50
   6  -1   1    0.80    2.80
   6  -1   1    0.00    1.70
  -5   1  -1  114.89    5.60
  -5   1  -1  105.79   11.00
  -5   1  -1  113.59    9.50
  -5   1  -1   97.59    5.90
  -5   1  -1  104.99    6.40
  -5   1  -1  112.59    5.80
  -5   1  -1  105.79   10.20
   5  -1   1  102.79    6.30
   5  -1   1  113.39    6.40
   5  -1   1  102.39    7.10
   5  -1   1  102.69    6.60
   5  -1   1  110.29    5.70
   5  -1   1   81.69    9.00
   5  -1   1  107.79    7.20
   5  -1   1  111.49    6.60
  -4   1  -1  668.13   29.10
  -4   1  -1  641.84   24.80
  -4   1  -1  653.73   31.30
  -4   1  -1  629.24   25.50
  -4   1  -1  642.04   24.80
  -4   1  -1  640.64   29.20
   4  -1   1  628.94   25.60
   4  -1   1  679.83   26.40
   4  -1   1  642.94   24.70
   4  -1   1  616.34   25.70
   4  -1   1  646.24   25.70
   4  -1   1  635.34   28.30
   4  -1   1  635.24   25.80
   4  -1   1  640.94   26.50
   4  -1   1  606.74   28.30
  -3   1  -1  246.18   12.80
  -3   1  -1  235.18   10.90
  -3   1  -1  241.98   14.40
  -3   1  -1  238.58   10.30
  -3   1  -1  235.88   12.80
  -3   1  -1  243.98   11.10
  -3   1  -1  246.08   10.30
   3  -1   1  252.57   10.20
   3  -1   1  255.77   12.50
   3  -1   1  256.57   11.70
   3  -1   1  255.87   11.20
   3  -1   1  241.08   10.70
   3  -1   1  242.58   12.60
   3  -1   1  254.77   11.00
   3  -1   1  247.88   10.90
  -2   1  -1 9786.02  354.06
  -2   1  -1 9671.33  354.76
  -2   1  -1 9226.78  356.36
   2  -1   1 9693.93  354.46
   2  -1   1 9830.32  354.46
   2  -1   1 9999.00  353.76
   2  -1   1 9682.43  353.96
  -1   1  -1  395.86   15.20
  -1   1  -1  383.46   15.90
  -1   1  -1  377.56   15.30
  -1   1  -1  402.36   16.00
  -1   1  -1  403.86   15.40
  -1   1  -1  406.56   15.40
  -1   1  -1  395.86   15.70
   1  -1   1  410.86   16.00
   1  -1   1  396.16   15.50
   1  -1   1  391.56   15.50
   1  -1   1  403.66   15.40
   1  -1   1  377.46   16.20
   1  -1   1  413.96   16.80
   1  -1   1  404.96   15.60
   1  -1   1  407.06   15.70
   1  -1   1  383.46   15.90
   1  -1   1  397.66   15.30
   1   1  -1  686.53   27.20
   1   1  -1  702.03   26.00
   1   1  -1  692.83   25.40
   1   1  -1  691.53   25.50
   1   1  -1  691.83   26.20
   1   1  -1  703.73   25.60
   1   1  -1  681.03   26.60
   1   1  -1  667.43   27.10
   1   1  -1  685.33   25.60
   1   1  -1  695.33   26.30
  -1  -1   1  692.73   26.70
  -1  -1   1  622.44   25.50
  -1  -1   1  688.43   26.10
  -1  -1   1  695.13   27.30
  -1  -1   1  703.93   26.10
   2   1  -1   61.89    3.10
   2   1  -1   66.09    2.90
   2   1  -1   63.09    5.20
   2   1  -1   61.39    5.30
   2   1  -1   63.39    4.40
   2   1  -1   62.19    2.90
   2   1  -1   65.79    3.20
   2   1  -1   61.29    4.60
  -2  -1   1   54.59    2.70
  -2  -1   1   62.99    3.10
  -2  -1   1   55.89    4.60
  -2  -1   1   60.29    4.40
  -2  -1   1   60.79    5.10
  -2  -1   1   55.49    5.10
   3   1  -1  212.48   11.20
   3   1  -1  202.28   12.60
   3   1  -1  209.28   11.60
   3   1  -1  200.68   12.10
  -3  -1   1  224.08   12.90
  -3  -1   1  219.48   12.50
  -3  -1   1  213.48   11.30
   4   1  -1   70.99    6.80
   4   1  -1   81.99    9.70
   4   1  -1   72.69    9.50
   4   1  -1   59.39    5.50
   4   1  -1   72.69    8.70
  -4  -1   1   63.19    6.20
  -4  -1   1   66.99    8.80
  -4  -1   1   82.29   10.30
   5   1  -1    5.30    3.40
   5   1  -1    8.80    3.20
  -5  -1   1    4.00    2.80
  -5  -1   1    4.90    3.60
  -5  -1   1    5.30    4.10
   6   1  -1   52.79    8.60
   6   1  -1   50.09    7.00
  -6  -1   1   50.29    8.10
  -6  -1   1   69.79   11.90
  -6  -1   1   60.89   10.70
   7   1  -1   -1.80    4.00
   7   1  -1   -1.00    4.60
   7   1  -1    8.40    3.80
   7   1  -1    1.90    1.80
  -7  -1   1   -4.70    5.40
  -7  -1   1    1.10    4.30
  -7  -1   1   11.90    7.40
   8   1  -1    3.50    6.90
   8   1  -1    0.50    4.40
   8   1  -1    0.40    4.40
   8   1  -1    2.50    2.90
  -8  -1   1   -4.40    9.20
  -8  -1   1    6.90    7.70
   9   1  -1    1.30    5.60
   9   1  -1   -4.20    8.40
  -9  -1   1    6.20   10.80
  -9  -1   1   -4.90   13.70
  -9   2  -1    5.70    9.70
  -9   2  -1   -0.10    7.80
   9  -2   1   20.60   10.20
   9  -2   1    0.30    0.50
   9  -2   1    0.00    5.10
  -8   2  -1   -5.40    5.40
  -8   2  -1    1.50    9.00
   8  -2   1    7.00    3.60
   8  -2   1    5.20    4.40
   8  -2   1    4.20    3.40
   8  -2   1   -1.50    6.10
  -7   2  -1    4.50    3.50
  -7   2  -1  -11.00   10.90
  -7   2  -1   10.10    2.80
  -7   2  -1    6.90    8.00
   7  -2   1    1.40    3.20
   7  -2   1    3.30    3.60
   7  -2   1    0.10    4.40
   7  -2   1    9.70    3.00
   7  -2   1    2.50    4.10
   7  -2   1    0.70    2.70
  -6   2  -1    7.70    3.90
  -6   2  -1    0.80    2.80
  -6   2  -1    3.90    2.10
  -6   2  -1   -2.80    4.80
  -6   2  -1   -4.60    2.40
  -6   2  -1    2.90    5.80
   6  -2   1    6.20    3.60
   6  -2   1    5.80    3.00
   6  -2   1    3.70    2.80
   6  -2   1   -0.90    2.20
   6  -2   1    3.90    3.50
   6  -2   1    3.10    2.10
  -5   2  -1    6.40    2.00
  -5   2  -1    0.80    3.70
  -5   2  -1    3.00    3.20
  -5   2  -1   11.30    5.30
  -5   2  -1    8.40    2.80
  -5   2  -1   11.70    4.30
  -5   2  -1    4.80    1.90
   5  -2   1    1.10    2.00
   5  -2   1    7.10    2.70
   5  -2   1    4.30    2.70
   5  -2   1    6.00    1.80
   5  -2   1    5.60    2.20
   5  -2   1    6.30    3.20
   5  -2   1    8.30    1.70
  -4   2  -1   78.99    7.30
  -4   2  -1   72.29    5.70
  -4   2  -1   84.39   10.70
  -4   2  -1   70.29    4.80
  -4   2  -1   70.49    4.70
  -4   2  -1   64.39    6.60
  -4   2  -1   80.49    5.00
   4  -2   1   78.49    4.30
   4  -2   1   66.79    6.30
   4  -2   1   67.29    6.20
   4  -2   1   76.69    5.80
   4  -2   1   69.19    4.60
   4  -2   1   74.29    5.30
   4  -2   1   79.19    6.00
   4  -2   1   75.49    5.20
   4  -2   1   75.09    7.30
  -3   2  -1  159.98    9.00
  -3   2  -1  156.98    7.90
  -3   2  -1  151.08    8.10
  -3   2  -1  174.88    9.10
  -3   2  -1  171.78   11.70
  -3   2  -1  175.78   10.00
  -3   2  -1  164.98    7.40
  -3   2  -1  171.08    9.40
  -3   2  -1  161.28    7.90
  -3   2  -1  159.48    8.00
   3  -2   1  173.98    9.00
   3  -2   1  172.78    9.70
   3  -2   1  161.88    7.80
   3  -2   1  170.78    8.60
   3  -2   1  165.48    9.00
   3  -2   1  172.48    7.40
   3  -2   1  170.58    9.70
   3  -2   1  174.18    8.90
  -2   2  -1  348.77   14.10
  -2   2  -1  353.56   15.20
  -2   2  -1  331.37   14.40
  -2   2  -1  351.96   15.40
  -2   2  -1  347.07   14.10
  -2   2  -1  344.77   14.50
  -2   2  -1  340.07   15.50
   2  -2   1  354.46   14.30
   2  -2   1  360.86   14.20
   2  -2   1  357.76   14.90
   2  -2   1  352.66   15.20
   2  -2   1  341.77   15.40
   2  -2   1  324.67   15.80
   2  -2   1  345.77   15.40
   2  -2   1  358.96   14.90
   2  -2   1  349.87   13.80
  -1   2  -1   78.89    4.80
  -1   2  -1   81.69    4.30
  -1   2  -1   88.39    5.90
  -1   2  -1   80.49    5.10
  -1   2  -1   82.39    4.40
  -1   2  -1   81.99    4.40
  -1   2  -1   84.89    4.10
  -1   2  -1   75.29    4.80
   1  -2   1   78.89    4.50
   1  -2   1   78.79    4.30
   1  -2   1   80.29    4.00
   1  -2   1   76.49    5.30
   1  -2   1   85.59    4.80
   1  -2   1   80.09    4.50
   1  -2   1   75.99    5.00
   1  -2   1   80.09    4.30
   1  -2   1   89.19    5.80
   0   2  -1   72.09    4.50
   0   2  -1   73.39    3.80
   0   2  -1   69.29    3.80
   0   2  -1   69.59    4.70
   0   2  -1   72.79    3.80
   0   2  -1   71.89    5.30
   0   2  -1   70.29    4.10
   0   2  -1   74.09    4.30
   0  -2   1   75.39    4.00
   0  -2   1   62.89    4.50
   0  -2   1   74.09    4.10
   0  -2   1   70.99    3.80
   0  -2   1   75.39    4.50
   0  -2   1   74.69    4.10
   1   2  -1    4.70    1.00
   1   2  -1    3.50    0.90
   1   2  -1    4.80    1.40
   1   2  -1    2.50    1.00
   1   2  -1    3.90    1.40
   1   2  -1    3.90    1.00
   1   2  -1    5.30    1.90
   1   2  -1    5.00    1.10
  -1  -2   1    3.80    1.70
  -1  -2   1    6.40    1.50
  -1  -2   1    4.60    1.00
  -1  -2   1    3.00    0.90
  -1  -2   1    4.80    1.40
  -1  -2   1    5.80    1.00
  -1  -2   1    5.20    1.50
   2   2  -1   50.09    2.50
   2   2  -1   44.90    3.30
   2   2  -1   48.50    5.00
   2   2  -1   52.49    4.00
   2   2  -1   48.50    4.80
   2   2  -1   50.29    2.60
   2   2  -1   46.30    3.10
   2   2  -1   47.00    2.60
   2   2  -1   46.40    3.70
  -2  -2   1   43.60    4.00
  -2  -2   1   44.90    4.90
  -2  -2   1   50.89    3.70
  -2  -2   1   44.00    3.30
  -2  -2   1   48.80    3.30
  -2  -2   1   49.90    2.70
  -2  -2   1   39.90    2.50
   3   2  -1  812.72   33.10
   3   2  -1  794.52   30.10
   3   2  -1  821.12   35.50
   3   2  -1  797.42   33.30
  -3  -2   1  799.62   35.40
  -3  -2   1  788.02   30.00
  -3  -2   1  858.71   35.10
  -3  -2   1  793.02   33.70
  -3  -2   1  794.02   33.00
   4   2  -1   40.10    7.60
   4   2  -1   40.80    5.70
  -4  -2   1   48.00    6.20
  -4  -2   1   41.80    6.80
  -4  -2   1   33.80    6.20
   5   2  -1   37.00    6.10
   5   2  -1   48.80    6.50
  -5  -2   1   43.50    8.60
  -5  -2   1   57.49    7.80
  -5  -2   1   32.20    6.90
   6   2  -1    1.00    3.70
   6   2  -1    4.20    3.90
  -6  -2   1   -2.60    4.70
  -6  -2   1    9.50    5.30
  -6  -2   1    4.20    3.60
   7   2  -1   -7.50    4.40
   7   2  -1   -3.70    4.10
  -7  -2   1   -3.80    6.90
  -7  -2   1   -1.40    5.20
  -7  -2   1    0.00    3.80
   8   2  -1   -1.10    6.10
   8   2  -1   -8.30    5.10
  -8  -2   1   -0.60   11.00
  -8  -2   1   -2.80    6.70
   9   2  -1    3.00    6.90
   9   2  -1   13.10    8.90
  -9  -2   1   10.20   14.90
  -9  -2   1    7.20    8.90
  -9   3  -1   -3.20   13.90
   9  -3   1    7.30    4.90
   9  -3   1    8.50    5.70
   9  -3   1   -2.60    6.60
   9  -3   1   17.70   16.70
  -8   3  -1    6.20    9.40
  -8   3  -1    2.50    5.40
  -8   3  -1    2.20    5.20
   8  -3   1   10.20    4.50
   8  -3   1    0.90    4.90
   8  -3   1    1.20    5.50
   8  -3   1    7.90    4.20
   8  -3   1    5.30    4.30
  -7   3  -1    5.20    5.20
  -7   3  -1    2.90    4.00
  -7   3  -1   -5.40    6.60
   7  -3   1    8.20    4.30
   7  -3   1    4.00    3.20
   7  -3   1    6.40    5.00
   7  -3   1    5.10    3.20
   7  -3   1    3.30    3.20
   7  -3   1    7.20    5.40
  -6   3  -1   61.89    7.30
  -6   3  -1   52.69    8.10
  -6   3  -1   73.59   12.20
  -6   3  -1   58.29    8.60
   6  -3   1   63.99    7.00
   6  -3   1   62.09    5.70
   6  -3   1   53.49    7.20
   6  -3   1   62.59    7.10
   6  -3   1   48.10    7.20
   6  -3   1   67.29    8.80
  -5   3  -1   55.39    8.40
  -5   3  -1   42.50    5.60
  -5   3  -1   34.60    5.40
  -5   3  -1   37.30    8.30
  -5   3  -1   47.60    5.00
   5  -3   1   38.80    5.60
   5  -3   1   33.60    5.40
   5  -3   1   37.70    6.60
   5  -3   1   42.40    4.70
   5  -3   1   47.50    6.40
   5  -3   1   38.90    5.70
   5  -3   1   43.20    5.40
  -4   3  -1   34.70    3.80
  -4   3  -1   37.90    3.90
  -4   3  -1   37.30    4.30
  -4   3  -1   32.80    3.30
  -4   3  -1   28.20    4.90
  -4   3  -1   33.10    4.90
  -4   3  -1   35.70    6.10
  -4   3  -1   29.90    6.80
  -4   3  -1   27.40    4.00
   4  -3   1   32.90    4.00
   4  -3   1   29.40    5.20
   4  -3   1   37.90    5.40
   4  -3   1   33.80    4.90
   4  -3   1   37.90    4.90
   4  -3   1   32.50    4.30
   4  -3   1   32.40    5.50
   4  -3   1   34.20    4.40
  -3   3  -1  289.27   12.90
  -3   3  -1  306.57   14.90
  -3   3  -1  297.27   13.50
  -3   3  -1  322.77   14.80
  -3   3  -1  299.07   13.60
  -3   3  -1  314.17   15.30
  -3   3  -1  302.97   12.90
   3  -3   1  298.97   14.20
   3  -3   1  293.27   14.30
   3  -3   1  297.17   14.90
   3  -3   1  301.17   12.30
   3  -3   1  303.67   15.70
   3  -3   1  309.17   14.70
   3  -3   1  284.97   14.80
   3  -3   1  295.87   16.90
   3  -3   1  290.47   12.90
   3  -3   1  304.97   13.40
  -2   3  -1   38.00    5.90
  -2   3  -1   52.29    4.20
  -2   3  -1   47.70    4.60
  -2   3  -1   50.39    3.60
  -2   3  -1   48.40    3.80
  -2   3  -1   49.90    3.40
  -2   3  -1   52.99    4.80
  -2   3  -1   44.20    3.70
   2  -3   1   55.39    4.20
   2  -3   1   50.39    4.40
   2  -3   1   52.29    4.70
   2  -3   1   50.99    3.60
   2  -3   1   53.29    5.10
   2  -3   1   54.69    4.20
   2  -3   1   49.70    3.10
   2  -3   1   52.49    4.10
   2  -3   1   61.99    7.40
  -1   3  -1 2026.60   76.99
  -1   3  -1 1959.40   74.89
  -1   3  -1 2021.60   75.29
  -1   3  -1 2062.19   77.79
  -1   3  -1 2002.70   76.19
  -1   3  -1 1991.60   76.39
  -1   3  -1 2010.60   75.29
  -1   3  -1 2012.70   74.69
   1  -3   1 1903.31   76.99
   1  -3   1 1979.40   75.59
   1  -3   1 1974.70   74.49
   1  -3   1 1975.00   75.89
   1  -3   1 2022.30   75.09
   1  -3   1 1971.90   76.39
   1  -3   1 2191.38   78.39
   0   3  -1  121.09    7.30
   0   3  -1  127.69    6.70
   0   3  -1  127.89    5.20
   0   3  -1  153.98    8.90
   0   3  -1  131.89    7.10
   0   3  -1  118.39    7.50
   0   3  -1  132.49    6.50
   0   3  -1  126.89    6.50
   0  -3   1  128.19    6.70
   0  -3   1  121.29    6.70
   0  -3   1  108.19    8.30
   0  -3   1  130.99    6.50
   0  -3   1  111.29    6.60
   0  -3   1  123.39    7.70
   0  -3   1  124.29    6.60
   1   3  -1   51.49    2.90
   1   3  -1   50.59    4.80
   1   3  -1   40.70    4.10
   1   3  -1   51.59    3.30
   1   3  -1   56.09    3.70
   1   3  -1   51.69    5.10
   1   3  -1   45.40    4.00
   1   3  -1   53.59    3.40
   1   3  -1   51.09    3.40
  -1  -3   1   50.39    3.50
  -1  -3   1   49.80    4.70
  -1  -3   1   50.19    3.30
  -1  -3   1   54.39    3.60
  -1  -3   1   56.79    4.70
  -1  -3   1   46.60    4.10
  -1  -3   1   53.29    4.60
   2   3  -1  117.59    8.20
   2   3  -1  134.59    7.10
   2   3  -1  119.29    5.90
   2   3  -1  126.39    6.70
   2   3  -1  124.99    5.80
   2   3  -1  122.59    5.90
   2   3  -1  121.69    6.60
   2   3  -1  113.69    7.30
   2   3  -1  116.79    6.00
   2   3  -1  119.09    8.70
  -2  -3   1  113.79    7.10
  -2  -3   1  121.79    6.10
  -2  -3   1  122.09    5.50
  -2  -3   1  125.69    7.00
  -2  -3   1  128.99    5.50
  -2  -3   1  114.09    6.00
  -2  -3   1  127.89    8.80
   3   3  -1  209.28    9.00
   3   3  -1  207.08   10.90
   3   3  -1  201.18   13.20
   3   3  -1  219.08    9.50
   3   3  -1  205.08    8.90
   3   3  -1  204.48    8.90
   3   3  -1  204.58   11.10
   3   3  -1  228.18   10.10
   3   3  -1  210.08   13.30
   3   3  -1  200.18    8.80
  -3  -3   1  219.18   11.00
  -3  -3   1  205.38    9.00
  -3  -3   1  201.78    9.80
  -3  -3   1  200.68   11.50
  -3  -3   1  207.88    9.80
   4   3  -1   79.29    4.00
   4   3  -1   96.09   10.80
   4   3  -1   80.49    6.90
   4   3  -1   85.79    7.80
   4   3  -1   76.49    4.30
  -4  -3   1   93.69    7.30
  -4  -3   1   90.59    9.40
   5   3  -1   86.89    4.20
   5   3  -1   92.09    8.20
  -5  -3   1   83.79    8.10
  -5  -3   1   76.19    9.90
  -5  -3   1   92.09   11.90
   6   3  -1   30.00    6.20
   6   3  -1   21.90    5.20
  -6  -3   1   24.20    8.10
  -6  -3   1   15.10    4.70
  -6  -3   1   27.40    6.70
   7   3  -1    9.50    4.90
   7   3  -1   18.30    5.50
  -7  -3   1   15.10    7.40
   8   3  -1   16.00    6.30
   8   3  -1    5.10    7.50
  -8  -3   1   -7.50    6.70
  -8  -3   1    8.30   12.00
   9   3  -1   -5.10    7.60
   9   3  -1   -7.80    7.70
  -9  -3   1    0.30    8.70
  -9  -3   1   -1.20   15.30
  -9   4  -1  -10.70    7.40
   9  -4   1    1.70    5.50
   9  -4   1    3.70    8.00
   9  -4   1   -6.00    6.00
  -8   4  -1    8.80    9.50
  -8   4  -1    3.50    6.10
   8  -4   1   10.20    4.90
   8  -4   1    5.40    4.90
   8  -4   1   12.20    7.20
  -7   4  -1    4.30    7.20
  -7   4  -1   13.10    5.60
  -7   4  -1   14.10    6.00
  -7   4  -1   12.60    6.00
   7  -4   1    7.80    6.30
   7  -4   1    7.40    4.20
   7  -4   1   17.60    4.50
   7  -4   1    1.90    5.20
   7  -4   1   15.70    5.00
  -6   4  -1   27.80    8.00
  -6   4  -1   22.10    6.50
  -6   4  -1   22.90    5.40
  -6   4  -1   17.50    5.00
   6  -4   1   10.90    4.00
   6  -4   1   20.80    4.30
   6  -4   1   16.10    4.90
   6  -4   1   21.50    5.60
   6  -4   1   17.60    5.90
  -5   4  -1   46.50    5.60
  -5   4  -1   54.59    7.70
  -5   4  -1   54.79    5.10
  -5   4  -1   43.10    6.60
  -5   4  -1   44.40    9.30
  -5   4  -1   48.60    6.90
   5  -4   1   29.50    4.50
   5  -4   1   46.30    6.30
   5  -4   1   48.90    6.60
   5  -4   1   40.20    6.00
   5  -4   1   52.19    8.10
  -4   4  -1   11.00    3.20
  -4   4  -1   11.50    2.90
  -4   4  -1   15.60    4.00
  -4   4  -1   12.30    2.50
  -4   4  -1    9.60    2.60
  -4   4  -1   12.90    2.50
   4  -4   1   16.70    5.60
   4  -4   1   12.20    2.90
   4  -4   1   14.80    4.40
   4  -4   1   11.30    4.30
   4  -4   1   11.30    4.00
   4  -4   1   14.70    4.10
   4  -4   1   10.10    4.00
   4  -4   1   20.90    4.30
  -3   4  -1   83.79    5.90
  -3   4  -1   84.89    5.10
  -3   4  -1   85.19    5.50
  -3   4  -1   82.39    7.10
  -3   4  -1   77.59    7.30
  -3   4  -1   82.99    6.00
  -3   4  -1   83.29    6.90
  -3   4  -1   82.29    6.70
   3  -4   1   85.19    6.60
   3  -4   1   78.79    6.20
   3  -4   1  102.29    8.40
   3  -4   1   85.19    8.90
   3  -4   1   85.49    5.90
   3  -4   1   78.69    6.60
   3  -4   1   78.09    7.10
   3  -4   1   88.89    6.60
  -2   4  -1   37.90    4.60
  -2   4  -1   38.50    3.70
  -2   4  -1   40.40    5.40
  -2   4  -1   36.40    5.40
  -2   4  -1   21.00    4.30
  -2   4  -1   32.40    4.00
  -2   4  -1   30.10    3.20
  -2   4  -1   36.30    3.40
   2  -4   1   34.30    3.50
   2  -4   1   28.60    3.90
   2  -4   1   26.10    4.10
   2  -4   1   43.40    5.80
   2  -4   1   29.10    5.60
   2  -4   1   35.30    3.40
   2  -4   1   40.80    6.20
  -1   4  -1  288.17   14.50
  -1   4  -1  283.97   12.90
  -1   4  -1  298.07   12.80
  -1   4  -1  285.67   14.70
  -1   4  -1  276.17   13.30
  -1   4  -1  283.97   12.30
  -1   4  -1  279.47   15.00
  -1   4  -1  305.17   15.90
   1  -4   1  298.07   14.70
   1  -4   1  313.37   16.60
   1  -4   1  283.47   14.00
   1  -4   1  289.57   13.80
   1  -4   1  297.87   12.10
   1  -4   1  288.07   15.40
   1  -4   1  269.87   13.70
   1  -4   1  292.27   13.30
   0   4  -1  125.49    7.00
   0   4  -1  130.49    8.50
   0   4  -1  128.89    6.80
   0   4  -1  147.49    9.50
   0   4  -1  130.39    8.10
   0   4  -1  126.99    7.70
   0   4  -1  124.49    6.80
   0   4  -1  125.99    7.20
   0  -4   1  135.29    8.90
   0  -4   1  127.09    7.30
   0  -4   1  112.99    6.70
   0  -4   1  125.79    7.40
   0  -4   1  119.99    7.20
   0  -4   1  114.29    7.80
   0  -4   1   96.69    9.10
   1   4  -1   13.30    1.40
   1   4  -1   19.20    2.70
   1   4  -1   10.40    3.40
   1   4  -1   10.60    2.30
   1   4  -1   15.30    3.00
   1   4  -1   25.40    3.10
   1   4  -1   12.50    2.70
   1   4  -1   15.50    3.70
   1   4  -1   13.40    2.30
  -1  -4   1   12.70    2.90
  -1  -4   1   19.10    3.10
  -1  -4   1   17.80    2.70
  -1  -4   1   17.80    3.50
  -1  -4   1   13.80    2.30
  -1  -4   1   15.60    3.50
  -1  -4   1   15.70    3.70
   2   4  -1   -0.20    1.20
   2   4  -1    0.20    0.90
   2   4  -1    1.30    0.90
   2   4  -1    2.00    1.40
   2   4  -1   -0.10    2.00
   2   4  -1    3.60    1.40
   2   4  -1    2.30    1.80
   2   4  -1   -0.80    3.00
   2   4  -1    1.20    1.60
  -2  -4   1    1.40    1.30
  -2  -4   1    2.90    2.10
  -2  -4   1    1.70    2.30
  -2  -4   1   -0.30    1.50
  -2  -4   1    1.10    1.00
  -2  -4   1    0.40    1.90
   3   4  -1    6.60    2.20
   3   4  -1    5.00    1.40
   3   4  -1    1.70    1.50
   3   4  -1    4.50    1.40
   3   4  -1   -0.40    1.30
   3   4  -1    5.20    1.40
   3   4  -1    4.30    1.90
   3   4  -1    4.50    2.20
   3   4  -1    4.40    3.90
  -3  -4   1    5.30    1.60
  -3  -4   1    3.70    1.50
  -3  -4   1    3.10    2.80
  -3  -4   1    3.10    2.60
  -3  -4   1    4.10    2.10
  -3  -4   1    4.90    2.60
   4   4  -1  202.68    9.20
   4   4  -1  196.78    9.10
   4   4  -1  191.18    9.40
   4   4  -1  204.98   10.00
   4   4  -1  210.58    9.80
   4   4  -1  208.88   12.10
   4   4  -1  192.98   11.70
  -4  -4   1  196.78    9.10
  -4  -4   1  211.28   10.40
  -4  -4   1  200.58   11.60
  -4  -4   1  199.88    9.40
  -4  -4   1  203.18   12.90
  -4  -4   1  229.58    9.90
  -4  -4   1  211.78   16.00
   5   4  -1   34.10    3.20
   5   4  -1   36.70    5.80
   5   4  -1   32.50    3.10
  -5  -4   1   26.60    7.40
  -5  -4   1   21.10    4.70
   6   4  -1   14.60    2.60
   6   4  -1   11.60    4.70
   6   4  -1   13.80    5.70
   6   4  -1   14.80    2.30
  -6  -4   1   14.50    8.50
   7   4  -1   -1.60    1.90
   7   4  -1   -8.90    4.60
   7   4  -1   -0.70    4.30
  -7  -4   1    1.00    8.30
   8   4  -1   -1.00    6.90
  -8  -4   1   -8.30   11.50
   9   4  -1   -1.60    9.00
   9   4  -1    9.20    8.50
  -9  -4   1    2.10   16.10
  -8   5  -1    1.40    9.70
  -8   5  -1   13.70    8.50
  -8   5  -1    4.80    6.60
   8  -5   1    2.90    5.10
   8  -5   1   -4.00    8.90
   8  -5   1    3.30    5.90
   8  -5   1    1.30    5.90
  -7   5  -1   17.10    6.30
  -7   5  -1    2.10    5.20
  -7   5  -1   16.10    6.70
  -7   5  -1   19.40    9.90
   7  -5   1   14.50    5.30
   7  -5   1   17.80    5.30
   7  -5   1   16.10    6.80
   7  -5   1   11.30    8.30
   7  -5   1   12.00    4.60
  -6   5  -1    3.20    4.00
  -6   5  -1    8.20    4.90
  -6   5  -1    3.60    4.90
  -6   5  -1    6.30    3.40
  -6   5  -1   13.30    7.10
   6  -5   1   -3.80    6.20
   6  -5   1    3.00    3.00
   6  -5   1   -2.50    3.10
   6  -5   1   12.10    5.50
   6  -5   1   -5.10    3.20
  -5   5  -1    6.40    3.40
  -5   5  -1   -1.90    4.90
  -5   5  -1    5.30    4.20
  -5   5  -1    5.70    4.00
  -5   5  -1    6.90    2.50
   5  -5   1    4.80    4.00
   5  -5   1   12.00    4.40
   5  -5   1    9.20    3.50
   5  -5   1   14.70    3.30
   5  -5   1   14.50    6.10
  -4   5  -1   -1.10    3.10
  -4   5  -1   -0.20    2.30
  -4   5  -1   -0.40    2.00
  -4   5  -1   -0.10    2.20
  -4   5  -1    1.90    3.30
   4  -5   1    3.10    2.40
   4  -5   1    1.40    2.60
   4  -5   1    3.00    3.40
   4  -5   1    0.90    3.90
   4  -5   1    0.60    2.00
   4  -5   1    1.40    3.60
   4  -5   1    2.60    3.00
  -3   5  -1   24.50    5.00
  -3   5  -1   38.10    4.50
  -3   5  -1   35.90    3.70
  -3   5  -1   26.80    6.10
  -3   5  -1   33.00    4.90
  -3   5  -1   27.00    5.60
  -3   5  -1   37.40    4.80
  -3   5  -1   20.10    3.60
   3  -5   1   33.40    4.60
   3  -5   1   20.00    3.80
   3  -5   1   29.30    5.80
   3  -5   1   31.50    5.00
   3  -5   1   36.20    5.20
   3  -5   1   22.40    5.00
   3  -5   1   28.70    6.60
  -2   5  -1   13.30    3.60
  -2   5  -1    7.70    2.50
  -2   5  -1    9.40    3.70
  -2   5  -1   10.30    2.60
  -2   5  -1   11.30    3.50
  -2   5  -1   11.00    3.00
  -2   5  -1    7.30    2.30
  -2   5  -1   11.80    2.40
   2  -5   1   13.90    4.00
   2  -5   1   15.00    3.80
   2  -5   1   13.40    4.50
   2  -5   1   12.40    2.50
   2  -5   1   13.20    2.80
   2  -5   1   10.20    3.30
   2  -5   1    6.30    2.10
   2  -5   1    7.50    2.80
  -1   5  -1  107.89    8.60
  -1   5  -1   97.99    6.10
  -1   5  -1  100.89    8.80
  -1   5  -1  100.39    6.60
  -1   5  -1  103.29    6.40
  -1   5  -1   91.99    7.70
  -1   5  -1   97.99    6.60
  -1   5  -1   91.99    5.20
  -1   5  -1   95.39    7.60
   1  -5   1   89.59    7.10
   1  -5   1   97.89    7.20
   1  -5   1   94.89    9.90
   1  -5   1   94.49    5.80
   1  -5   1   99.29    8.00
   1  -5   1  103.79    6.70
   1  -5   1  112.59    9.00
   0   5  -1    5.00    1.70
   0   5  -1    7.80    2.10
   0   5  -1    8.90    2.20
   0   5  -1    8.80    2.80
   0   5  -1    8.90    3.40
   0   5  -1    4.50    2.40
   0   5  -1    3.20    2.40
   0   5  -1    8.50    2.70
   0  -5   1    9.30    2.30
   0  -5   1    5.80    3.30
   0  -5   1    7.20    2.50
   0  -5   1   11.70    3.60
   0  -5   1    9.60    2.60
   0  -5   1   10.70    5.00
   0  -5   1   12.30    3.20
   1   5  -1  171.68   11.00
   1   5  -1  178.38    9.20
   1   5  -1  195.38   12.90
   1   5  -1  183.48    9.20
   1   5  -1  168.98   10.50
   1   5  -1  181.58   11.20
   1   5  -1  178.38    9.40
  -1  -5   1  175.38    9.50
  -1  -5   1  185.28   10.00
  -1  -5   1  184.78    9.50
  -1  -5   1  185.98   11.90
  -1  -5   1  157.58   10.50
  -1  -5   1  175.98   11.10
  -1  -5   1  187.98   12.50
   2   5  -1  143.69    8.40
   2   5  -1  163.48    9.90
   2   5  -1  165.08    9.80
   2   5  -1  148.69    8.20
   2   5  -1  150.88    8.90
   2   5  -1  142.39    7.80
   2   5  -1  149.79   11.20
   2   5  -1  143.39    7.90
  -2  -5   1  154.18    8.00
  -2  -5   1  159.38    9.80
  -2  -5   1  136.69   10.10
  -2  -5   1  136.49    7.80
  -2  -5   1  141.79    8.40
  -2  -5   1  164.88   10.00
  -2  -5   1  142.89   11.20
   3   5  -1   46.00    4.60
   3   5  -1   33.70    6.80
   3   5  -1   44.40    3.90
   3   5  -1   53.29    6.00
   3   5  -1   53.29    7.80
   3   5  -1   43.80    4.00
   3   5  -1   43.90    3.80
   3   5  -1   60.49    7.20
   3   5  -1   50.49    4.70
  -3  -5   1   48.30    4.40
  -3  -5   1   63.59    6.10
  -3  -5   1   51.79    4.50
  -3  -5   1   50.89    6.70
  -3  -5   1   44.70    8.80
  -3  -5   1   59.09    6.00
   4   5  -1   68.49    6.50
   4   5  -1   78.29    7.70
   4   5  -1   72.69    5.50
   4   5  -1   77.39    5.90
   4   5  -1   68.09    4.80
   4   5  -1   63.19    4.60
   4   5  -1   65.69    5.50
   4   5  -1   63.19    4.50
  -4  -5   1   54.09    9.50
  -4  -5   1   67.29    5.20
  -4  -5   1   74.79    6.80
  -4  -5   1   69.79    8.40
  -4  -5   1   67.39    6.50
   5   5  -1   17.30    3.10
   5   5  -1   17.70    2.50
   5   5  -1   17.90    5.00
   5   5  -1   20.70    3.00
   5   5  -1   18.50    2.50
   5   5  -1   15.70    2.70
  -5  -5   1   18.90    3.80
  -5  -5   1   21.00    7.50
  -5  -5   1   20.30    2.90
   6   5  -1    3.00    3.80
   6   5  -1    2.60    4.40
   6   5  -1    2.10    2.30
   6   5  -1    1.90    2.10
  -6  -5   1    8.60    7.20
   7   5  -1    8.90    5.70
   7   5  -1   -2.30    6.90
   7   5  -1    2.50    2.60
   7   5  -1   -6.20    2.70
  -7  -5   1    6.00   11.20
   8   5  -1   -3.10    3.70
   8   5  -1    1.30    7.20
  -8  -5   1  -17.90   11.80
  -8   6  -1   -3.20   12.20
  -8   6  -1   -7.90    6.90
   8  -6   1    9.60    6.70
   8  -6   1   -3.50    6.20
   8  -6   1    8.50    6.30
  -7   6  -1   -6.00    8.00
  -7   6  -1   -7.90    6.90
  -7   6  -1   -7.90    5.40
  -7   6  -1   -0.70    7.20
   7  -6   1   -3.10    4.40
   7  -6   1  -10.10    8.90
   7  -6   1   -8.60    7.60
   7  -6   1   -0.80    5.00
   7  -6   1    5.50    4.70
  -6   6  -1    0.80    6.70
  -6   6  -1    0.30    5.30
  -6   6  -1    5.10    5.00
  -6   6  -1    3.30    3.40
  -6   6  -1   -2.70    5.00
   6  -6   1   -3.80    3.80
   6  -6   1   10.40    3.60
   6  -6   1    4.90    3.70
   6  -6   1   -0.70    7.40
   6  -6   1    8.00    7.20
  -5   6  -1   51.19    8.40
  -5   6  -1   49.70    7.60
  -5   6  -1   55.49    6.20
  -5   6  -1   58.29    9.20
  -5   6  -1   38.10    9.30
  -5   6  -1   53.59    8.20
   5  -6   1   50.59    8.30
   5  -6   1   47.60    7.10
   5  -6   1   59.09    7.50
   5  -6   1   44.90    9.60
   5  -6   1   48.30    7.60
  -4   6  -1   56.59    8.30
  -4   6  -1   55.89    5.20
  -4   6  -1   59.39    6.20
  -4   6  -1   54.69    8.20
  -4   6  -1   58.29    7.40
   4  -6   1   53.39    9.20
   4  -6   1   41.70    7.30
   4  -6   1   44.00    6.90
   4  -6   1   65.69    7.70
   4  -6   1   66.49    8.50
   4  -6   1   52.69    6.70
  -3   6  -1   48.10    9.40
  -3   6  -1   53.99    6.10
  -3   6  -1   46.80    7.10
  -3   6  -1   44.60    5.00
  -3   6  -1   58.29    5.80
  -3   6  -1   49.80    7.10
  -3   6  -1   51.39    5.30
   3  -6   1   52.79    7.50
   3  -6   1   63.99    8.10
   3  -6   1   42.80    7.50
   3  -6   1   39.00    5.40
   3  -6   1   53.89    5.50
   3  -6   1   54.79    7.20
   3  -6   1   44.50    7.80
  -2   6  -1   54.69    5.60
  -2   6  -1   61.49    7.10
  -2   6  -1   53.49    7.50
  -2   6  -1   56.99    6.00
  -2   6  -1   68.49    8.70
  -2   6  -1   54.49    4.70
  -2   6  -1   58.09    4.80
  -2   6  -1   58.89    7.30
   2  -6   1   40.20    5.90
   2  -6   1   55.69    9.40
   2  -6   1   48.10    5.90
   2  -6   1   60.79    8.60
   2  -6   1   46.70    6.20
   2  -6   1   56.39    8.60
   2  -6   1   57.59    7.40
  -1   6  -1   12.50    3.70
  -1   6  -1   15.80    3.00
  -1   6  -1   12.00    1.90
  -1   6  -1   11.80    3.90
  -1   6  -1   20.70    5.20
  -1   6  -1    9.60    2.80
  -1   6  -1    8.60    3.20
  -1   6  -1   15.80    3.50
   1  -6   1   10.80    3.00
   1  -6   1    7.20    3.60
   1  -6   1    7.80    2.40
   1  -6   1   11.90    2.90
   1  -6   1    4.90    2.20
   1  -6   1   15.50    5.20
   1  -6   1   13.40    4.30
   1  -6   1   13.00    5.50
   0   6  -1   42.00    5.40
   0   6  -1   52.09    8.00
   0   6  -1   46.60    5.30
   0   6  -1   39.60    6.40
   0   6  -1   50.69    5.70
   0   6  -1   32.90    5.50
   0   6  -1   43.60    6.00
   0   6  -1   32.70    4.80
   0  -6   1   36.40    5.80
   0  -6   1   49.99    6.60
   0  -6   1   40.30    5.20
   0  -6   1   40.30    8.60
   0  -6   1   40.20    5.60
   0  -6   1   47.20    6.20
   0  -6   1   53.29    7.80
   0  -6   1   44.20    5.80
   1   6  -1  239.88   12.60
   1   6  -1  265.47   16.70
   1   6  -1  266.37   14.60
   1   6  -1  243.98   13.00
   1   6  -1  287.77   15.70
   1   6  -1  269.07   14.90
   1   6  -1  263.17   13.00
   1   6  -1  274.17   15.30
  -1  -6   1  264.97   13.80
  -1  -6   1  271.57   13.40
  -1  -6   1  235.28   13.50
  -1  -6   1  263.57   16.80
  -1  -6   1  272.47   13.30
  -1  -6   1  248.58   15.90
  -1  -6   1  262.17   15.10
   2   6  -1  175.38    7.90
   2   6  -1  183.08   11.20
   2   6  -1  183.08   11.20
   2   6  -1  177.48   11.70
   2   6  -1  168.28    9.60
   2   6  -1  153.98    9.20
   2   6  -1  171.38    9.40
  -2  -6   1  188.58   11.80
  -2  -6   1  177.78   10.40
  -2  -6   1  173.28   12.60
  -2  -6   1  172.88   12.90
  -2  -6   1  170.78    9.50
  -2  -6   1  171.18   11.60
  -2  -6   1  178.38    9.60
   3   6  -1  117.89    8.80
   3   6  -1  111.19    7.10
   3   6  -1  117.09    7.00
   3   6  -1  119.89    8.70
   3   6  -1  117.39    7.30
   3   6  -1  116.29    8.20
   3   6  -1  112.69    7.00
  -3  -6   1  107.09    9.10
  -3  -6   1  108.89    6.30
  -3  -6   1  110.79   11.00
  -3  -6   1  115.19    6.40
  -3  -6   1  116.19    7.80
  -3  -6   1  111.79    7.70
  -3  -6   1  109.19    9.10
   4   6  -1    2.40    2.90
   4   6  -1    5.20    2.10
   4   6  -1    5.50    2.80
   4   6  -1    7.10    3.20
   4   6  -1    5.30    1.80
   4   6  -1    0.00    4.30
   4   6  -1    3.40    2.40
   4   6  -1    1.00    2.60
  -4  -6   1   -2.70    3.80
  -4  -6   1    2.90    2.80
  -4  -6   1    9.80    3.80
  -4  -6   1    1.30    5.10
   5   6  -1   17.60    3.60
   5   6  -1   23.90    3.80
   5   6  -1   26.20    6.60
   5   6  -1   16.30    3.00
   5   6  -1   15.50    3.70
   5   6  -1   16.80    2.90
   5   6  -1   20.50    3.50
   5   6  -1   16.60    5.40
  -5  -6   1   16.00    4.40
  -5  -6   1   18.50    8.70
  -5  -6   1   18.20    6.40
  -5  -6   1   15.90    3.30
  -5  -6   1   20.70    3.70
   6   6  -1    3.50    5.30
   6   6  -1    5.70    3.10
   6   6  -1    0.00    3.40
  -6  -6   1   12.50    8.40
   7   6  -1    2.30    3.90
   7   6  -1   -5.50    5.90
   7   6  -1   -0.30    6.90
  -7  -6   1   -5.20    9.60
   8   6  -1    1.90    8.50
  -8  -6   1   -9.80   14.00
  -8   7  -1   -0.40   12.60
   8  -7   1   -7.00    7.60
   8  -7   1   -2.90    6.90
   8  -7   1   13.40   10.40
  -7   7  -1    1.80   11.60
  -7   7  -1   -2.40    5.60
  -7   7  -1   -6.80    9.20
  -7   7  -1   -0.70    8.80
  -7   7  -1    2.60    6.00
   7  -7   1   -1.40    5.10
   7  -7   1    1.50    5.20
   7  -7   1   -3.10    6.20
  -6   7  -1   -1.20    5.80
  -6   7  -1    8.50    5.00
  -6   7  -1   -2.10    6.40
  -6   7  -1   -1.20    4.80
  -6   7  -1    3.30    7.90
   6  -7   1   -6.40    7.60
   6  -7   1   -7.40    3.80
   6  -7   1   -4.80    3.80
   6  -7   1   -4.50    8.60
   6  -7   1    2.60    5.20
  -5   7  -1   -1.70    3.60
  -5   7  -1    5.70    3.60
  -5   7  -1   -1.40    3.80
  -5   7  -1   -1.10    4.90
  -5   7  -1   -0.30    4.90
  -5   7  -1   -2.80    5.10
   5  -7   1    0.20    3.20
   5  -7   1    5.90    6.30
   5  -7   1    2.30    4.20
   5  -7   1   -6.00    7.90
   5  -7   1    1.60    3.70
  -4   7  -1   26.90    5.40
  -4   7  -1   23.00    6.90
  -4   7  -1   15.80    5.80
  -4   7  -1   16.40    3.80
  -4   7  -1   21.40    6.20
   4  -7   1   16.50    7.30
   4  -7   1   27.60    4.80
   4  -7   1   21.00    5.00
   4  -7   1   10.20    5.90
   4  -7   1   10.30    4.70
  -3   7  -1   17.30    5.70
  -3   7  -1   28.90    4.30
  -3   7  -1   33.20    6.80
  -3   7  -1   20.10    5.40
  -3   7  -1   13.20    3.70
   3  -7   1    3.90    4.40
   3  -7   1   18.40    6.40
   3  -7   1   17.30    5.20
   3  -7   1    9.10    3.50
   3  -7   1   17.40    4.30
  -2   7  -1    4.80    4.00
  -2   7  -1   -1.10    2.30
  -2   7  -1    1.00    3.40
  -2   7  -1    3.30    2.00
  -2   7  -1    2.80    4.10
  -2   7  -1    2.40    3.60
  -2   7  -1    1.40    2.60
   2  -7   1    3.90    2.90
   2  -7   1    1.70    2.70
   2  -7   1   -3.40    4.90
   2  -7   1    1.70    2.20
   2  -7   1   -0.80    4.30
  -1   7  -1  374.36   20.40
  -1   7  -1  346.07   17.10
  -1   7  -1  366.36   21.60
  -1   7  -1  351.06   17.60
  -1   7  -1  358.86   17.90
  -1   7  -1  339.07   27.70
  -1   7  -1  347.47   17.00
  -1   7  -1  385.36   20.30
   1  -7   1  356.46   18.90
   1  -7   1  365.56   22.00
   1  -7   1  363.86   19.20
   1  -7   1  377.06   20.50
   1  -7   1  358.46   18.80
   1  -7   1  327.17   21.50
   1  -7   1  338.47   17.80
   0   7  -1    3.50    2.50
   0   7  -1    8.60    3.00
   0   7  -1   13.70    4.40
   0   7  -1   10.30    3.80
   0   7  -1   11.00    5.20
   0   7  -1   13.80    3.50
   0   7  -1   15.90    4.40
   0  -7   1    5.50    4.20
   0  -7   1   13.20    7.00
   0  -7   1    5.90    6.30
   0  -7   1    6.70    2.70
   0  -7   1   11.60    3.20
   0  -7   1    9.60    2.60
   0  -7   1    7.50    3.40
   0  -7   1    9.20    3.70
   1   7  -1   94.59    8.70
   1   7  -1   88.29    7.00
   1   7  -1   81.99    6.90
   1   7  -1  100.89    8.80
   1   7  -1   92.69   11.30
   1   7  -1   97.69    9.30
   1   7  -1   93.29    9.60
   1   7  -1   93.39    7.10
  -1  -7   1   99.89    7.90
  -1  -7   1   83.69    7.20
  -1  -7   1   88.99    7.60
  -1  -7   1  105.89   11.30
  -1  -7   1   84.29    9.60
  -1  -7   1   88.89   11.00
  -1  -7   1   90.99    9.20
  -1  -7   1   76.29    7.40
   2   7  -1   34.70    7.50
   2   7  -1   37.90    6.00
   2   7  -1   26.90    4.30
   2   7  -1   20.40    4.60
   2   7  -1   28.50    4.20
   2   7  -1   27.50    5.10
   2   7  -1   31.10    4.60
  -2  -7   1   19.20    5.20
  -2  -7   1   22.00    4.00
  -2  -7   1   27.90    5.40
  -2  -7   1   25.20    5.00
  -2  -7   1   22.80    6.70
  -2  -7   1   25.80    4.40
   3   7  -1    8.90    3.90
   3   7  -1    8.00    2.80
   3   7  -1    5.80    4.90
   3   7  -1    5.30    2.60
   3   7  -1    2.80    2.90
   3   7  -1    7.90    3.90
   3   7  -1    3.70    3.30
   3   7  -1    7.90    2.20
  -3  -7   1    6.80    2.50
  -3  -7   1   14.30    5.10
  -3  -7   1   11.60    3.70
  -3  -7   1    7.50    3.00
  -3  -7   1    7.80    5.70
  -3  -7   1    6.30    2.80
   4   7  -1    1.60    2.20
   4   7  -1    3.40    3.30
   4   7  -1   -1.50    2.80
   4   7  -1    6.20    5.40
   4   7  -1    1.60    2.80
   4   7  -1    2.50    2.20
   4   7  -1   -1.60    3.30
   4   7  -1    3.50    3.30
  -4  -7   1    0.80    2.50
  -4  -7   1    0.40    5.70
  -4  -7   1    1.10    3.00
   5   7  -1   -4.00    4.10
   5   7  -1   -2.90    5.70
   5   7  -1    3.50    2.70
   5   7  -1    0.90    2.30
   5   7  -1   -0.80    3.00
   5   7  -1   -6.40    3.80
   5   7  -1    3.40    3.20
   5   7  -1    3.50    3.30
  -5  -7   1    0.90    4.10
  -5  -7   1    2.80    7.40
  -5  -7   1   -7.90    5.50
   6   7  -1    1.60    6.10
   6   7  -1   -4.30    3.60
   6   7  -1    0.20    4.30
   6   7  -1   -2.00    2.60
   6   7  -1   -3.30    2.90
  -6  -7   1    1.40    3.40
  -6  -7   1    0.40   10.50
   7   7  -1    8.70    5.50
   7   7  -1   -6.70    7.50
   7   7  -1   15.70    8.50
  -7  -7   1    1.40   10.40
   8   7  -1   -3.20    9.20
   8   7  -1   10.60   10.70
  -8  -7   1    7.30   15.10
  -7   8  -1  -13.30   10.30
  -7   8  -1    6.90    8.60
  -7   8  -1   12.90    9.90
   7  -8   1    0.80    6.80
   7  -8   1   -5.00    5.90
  -6   8  -1    4.10    9.10
  -6   8  -1    1.40    6.80
  -6   8  -1    6.00    7.80
  -6   8  -1    7.30    5.30
  -6   8  -1    6.90    7.90
   6  -8   1    3.60    5.40
   6  -8   1   12.70    6.10
   6  -8   1   17.10    5.90
   6  -8   1    5.00   12.40
  -5   8  -1   20.80    7.70
  -5   8  -1   27.90    6.10
  -5   8  -1   33.30    6.00
  -5   8  -1   42.30    8.70
  -5   8  -1   41.10    8.70
   5  -8   1   22.70    6.40
   5  -8   1   33.20    6.60
   5  -8   1   34.80    7.60
   5  -8   1   17.30   11.00
  -4   8  -1   -2.90    3.60
  -4   8  -1    2.10    5.00
  -4   8  -1   -4.20    5.20
  -4   8  -1    0.50    3.30
  -4   8  -1   -2.40    5.40
   4  -8   1    4.30    8.90
   4  -8   1   -3.40    3.50
   4  -8   1    1.00    3.70
   4  -8   1    2.60    3.40
  -3   8  -1   14.10    5.90
  -3   8  -1   16.40    6.20
  -3   8  -1   29.90    7.90
  -3   8  -1   13.00    4.30
  -3   8  -1    7.30    3.50
   3  -8   1   11.60    4.70
   3  -8   1    7.70    4.30
   3  -8   1   24.50    8.50
   3  -8   1   18.40    4.40
  -2   8  -1   21.80    4.90
  -2   8  -1   31.80    7.30
  -2   8  -1   23.00    6.50
  -2   8  -1   34.50    5.20
  -2   8  -1   26.90    7.10
   2  -8   1   28.10    5.70
   2  -8   1   25.80    5.90
   2  -8   1   32.70    8.50
   2  -8   1   30.90    5.70
  -1   8  -1   56.39    9.10
  -1   8  -1   20.70    5.60
  -1   8  -1   35.40    5.30
  -1   8  -1   43.00    6.20
  -1   8  -1   35.80    7.30
   1  -8   1   25.50    8.70
   1  -8   1   27.90    5.90
   1  -8   1   30.10    5.20
   1  -8   1   49.30    7.80
   0   8  -1   49.30    6.90
   0   8  -1   60.09    7.10
   0   8  -1   58.29    8.60
   0   8  -1   43.90    8.00
   0   8  -1   61.19    8.40
   0   8  -1   49.99    8.40
   0  -8   1   50.59    9.60
   0  -8   1   59.89    7.90
   0  -8   1   36.10    6.00
   0  -8   1   30.20    9.50
   0  -8   1   43.10    7.10
   0  -8   1   42.50    6.80
   1   8  -1  157.78   12.50
   1   8  -1  148.79   12.60
   1   8  -1  184.78   13.70
   1   8  -1  167.18   14.10
   1   8  -1  162.28   10.70
   1   8  -1  168.08   10.60
  -1  -8   1  135.79   15.90
  -1  -8   1  145.19   11.40
  -1  -8   1  156.88   11.10
  -1  -8   1  162.68   11.70
  -1  -8   1  186.08   13.80
  -1  -8   1  158.78   10.80
   2   8  -1   -2.10    3.20
   2   8  -1   -2.70    4.40
   2   8  -1    2.50    2.50
   2   8  -1   -5.00    2.70
   2   8  -1    0.80    3.50
   2   8  -1    1.90    3.60
  -2  -8   1    3.70    3.50
  -2  -8   1    1.30    2.90
  -2  -8   1    4.40    2.90
  -2  -8   1   -2.20    4.80
  -2  -8   1    1.60    2.60
  -2  -8   1   -1.90    4.70
   3   8  -1   55.59    7.70
   3   8  -1   53.39    6.10
   3   8  -1   60.69    6.80
   3   8  -1   41.90    9.20
   3   8  -1   48.40    7.70
   3   8  -1   54.19    8.20
  -3  -8   1   56.69   11.10
  -3  -8   1   72.89    9.80
  -3  -8   1   71.69    6.70
  -3  -8   1   35.70    6.10
  -3  -8   1   68.19    6.30
   4   8  -1   -3.10    3.70
   4   8  -1    0.00    3.70
   4   8  -1    1.10    2.80
   4   8  -1    2.90    4.20
   4   8  -1    0.30    2.90
   4   8  -1   -0.60    5.80
   4   8  -1    3.40    2.60
  -4  -8   1    7.30    7.20
  -4  -8   1   -3.20    3.20
  -4  -8   1    5.60    5.80
  -4  -8   1   -7.00    4.00
   5   8  -1    9.00    4.00
   5   8  -1   -0.30    3.10
   5   8  -1   -0.70    7.50
   5   8  -1   10.50    5.00
   5   8  -1    3.30    4.30
   5   8  -1    3.80    4.30
   5   8  -1    6.30    3.20
  -5  -8   1    3.10    7.80
  -5  -8   1   -5.90    8.10
  -5  -8   1    9.60    5.00
  -5  -8   1    4.30    3.80
   6   8  -1    1.30    3.80
   6   8  -1   -1.00    8.00
   6   8  -1   -1.10    5.50
   6   8  -1   -1.60    3.20
   6   8  -1   -2.80    4.20
   6   8  -1   -3.00    3.50
  -6  -8   1   -0.10   10.60
  -6  -8   1   -0.70    5.30
   7   8  -1    1.10    6.10
   7   8  -1   12.60    9.70
   7   8  -1   16.70   10.50
  -7  -8   1    3.00   13.50
  -7   9  -1   14.50   12.10
  -7   9  -1   10.70   14.20
  -7   9  -1  -10.10   10.20
   7  -9   1   -0.20    6.90
   7  -9   1   -2.00    8.30
  -6   9  -1   -6.90    9.80
  -6   9  -1   14.70   10.70
  -6   9  -1    7.70    8.50
  -6   9  -1    3.10    8.60
   6  -9   1    2.40    6.30
   6  -9   1    1.60    5.40
   6  -9   1    6.60    8.20
  -5   9  -1   13.70    8.00
  -5   9  -1    5.80    8.70
  -5   9  -1    4.50    5.90
  -5   9  -1    5.90    7.10
   5  -9   1    7.60    5.30
   5  -9   1   19.50    6.80
   5  -9   1    2.00    5.80
   5  -9   1    3.20   12.70
  -4   9  -1   -6.60    5.40
  -4   9  -1    2.20    4.70
  -4   9  -1    4.40    6.20
   4  -9   1    2.30    5.10
   4  -9   1    9.20    4.60
   4  -9   1   -7.90    4.20
   4  -9   1  -10.80   11.00
  -3   9  -1   79.49   11.80
  -3   9  -1   86.89   12.40
  -3   9  -1   72.19   10.50
  -3   9  -1   74.69    8.40
   3  -9   1   58.09   13.10
   3  -9   1   71.89    9.20
   3  -9   1   72.29    9.40
   3  -9   1   92.59   12.10
  -2   9  -1   37.00    8.60
  -2   9  -1   42.20    8.30
  -2   9  -1   43.60    9.60
   2  -9   1   47.20    8.80
   2  -9   1   30.10    6.70
   2  -9   1   21.60   10.00
  -1   9  -1   14.60    4.70
  -1   9  -1   25.60    7.00
  -1   9  -1   21.90    5.70
  -1   9  -1   17.10    6.20
   1  -9   1   13.10    4.70
   1  -9   1   17.30    6.00
   1  -9   1   16.60    5.00
   0   9  -1   36.10    7.90
   0   9  -1   25.20    6.00
   0   9  -1   22.10    4.50
   0   9  -1   13.80    5.60
   0   9  -1   21.30    7.00
   0  -9   1   20.30    5.30
   0  -9   1   26.20    6.50
   0  -9   1   28.00    6.30
   0  -9   1   21.10    4.70
   1   9  -1   21.50    6.30
   1   9  -1   23.20    6.50
   1   9  -1   25.20    5.20
   1   9  -1   30.30    5.50
   1   9  -1   30.70    6.30
   1   9  -1   22.00    7.10
  -1  -9   1   26.70    6.10
  -1  -9   1   26.80    5.70
  -1  -9   1   39.20    7.30
  -1  -9   1   26.00    7.60
   2   9  -1   -5.10    3.20
   2   9  -1   -0.70    3.40
   2   9  -1    1.60    4.70
   2   9  -1   -3.70    4.30
   2   9  -1   -0.80    5.30
   2   9  -1   -2.60    4.60
  -2  -9   1    1.30    3.50
  -2  -9   1    0.60    3.00
  -2  -9   1   -6.80    6.10
  -2  -9   1    5.40    3.90
  -2  -9   1   13.50    8.00
  -2  -9   1    2.40    4.50
   3   9  -1    6.10    5.00
   3   9  -1    6.00    4.50
   3   9  -1    5.90    6.50
   3   9  -1    1.40    4.60
   3   9  -1    5.10    3.60
   3   9  -1    6.00    3.90
  -3  -9   1   -1.60    6.90
  -3  -9   1   22.40    8.30
  -3  -9   1   -2.30    4.50
  -3  -9   1    3.00    4.40
  -3  -9   1    2.00    3.50
   4   9  -1    9.70    4.30
   4   9  -1   -2.10    7.10
   4   9  -1    3.60    4.60
   4   9  -1   -2.10    3.50
   4   9  -1    4.20    5.30
   4   9  -1    6.20    4.90
  -4  -9   1   -2.00    4.90
  -4  -9   1   -4.40    4.10
  -4  -9   1   -6.10    8.20
   5   9  -1   -0.30    3.70
   5   9  -1   -1.00    4.60
   5   9  -1   -0.30    3.70
   5   9  -1    2.30    9.10
   5   9  -1    5.40    6.00
   5   9  -1    3.10    5.20
  -5  -9   1   -0.50    9.90
  -5  -9   1   -1.20    6.30
  -5  -9   1    1.40    5.10
   6   9  -1   -1.00    4.70
   6   9  -1   -5.70    3.90
   6   9  -1   -8.60    7.00
   6   9  -1   -7.80   10.20
   6   9  -1   -1.10    5.40
  -6  -9   1  -20.90   11.50
   7   9  -1   -3.70   10.20
   7   9  -1   -2.70    8.50
   7   9  -1   18.70   12.40
   7   9  -1   -4.00    4.40
  -7  -9   1  -27.10   14.10
  -6  10  -1   -3.20   11.20
  -6  10  -1    9.20   10.20
  -6  10  -1   32.90   26.70
   6 -10   1   -1.80    8.20
   6 -10   1   -6.90    6.80
   6 -10   1   -3.00    7.60
  -5  10  -1   -0.80    8.20
  -5  10  -1  -12.60    9.90
  -5  10  -1  -13.50    8.80
   5 -10   1   -1.00    6.30
   5 -10   1   11.80    8.00
   5 -10   1    9.10    6.60
  -4  10  -1   -3.60    6.60
  -4  10  -1   -1.20    7.80
  -4  10  -1  -10.10    8.50
   4 -10   1  -16.00   13.20
   4 -10   1   -6.30    5.30
   4 -10   1  -10.10    4.20
   4 -10   1   -1.50    5.70
  -3  10  -1    4.20    7.80
  -3  10  -1   -9.00    6.70
  -3  10  -1    9.20    7.00
   3 -10   1   -5.00    4.20
   3 -10   1   -4.40    5.50
  -2  10  -1   -5.10    5.60
  -2  10  -1   13.30    7.80
  -2  10  -1    6.80    6.80
   2 -10   1   21.00    6.40
   2 -10   1    7.80    5.40
   2 -10   1    2.80    4.30
  -1  10  -1   -0.80    6.30
  -1  10  -1    5.70    5.90
  -1  10  -1    2.70    5.80
  -1  10  -1    2.50    5.00
   1 -10   1    9.90    4.60
   1 -10   1    8.90    5.60
   1 -10   1    6.60    5.10
   0  10  -1    3.20    4.70
   0  10  -1   16.40    7.20
   0  10  -1   -2.90    5.40
   0  10  -1    2.30    5.40
   0  10  -1   14.40    6.00
   0 -10   1   -1.50    4.10
   0 -10   1   -4.90    4.10
   0 -10   1    5.40    7.30
   1  10  -1    1.10    5.40
   1  10  -1   -8.30    6.20
   1  10  -1   -3.20    5.40
   1  10  -1   -8.20    5.20
   1  10  -1    8.90    4.20
  -1 -10   1    5.60    7.30
  -1 -10   1   -2.30    4.70
  -1 -10   1   -4.00    3.70
  -1 -10   1    3.20    4.80
   2  10  -1   -7.70    5.00
   2  10  -1   -1.30    4.60
   2  10  -1   -2.60    4.00
   2  10  -1    1.70    5.60
   2  10  -1   -3.10    5.00
   2  10  -1   -5.90    5.80
  -2 -10   1    5.10    5.40
  -2 -10   1   -6.60    4.20
  -2 -10   1    9.60    4.60
  -2 -10   1   -5.80    7.60
   3  10  -1    8.40    6.10
   3  10  -1    7.20    7.20
   3  10  -1   -2.50    5.20
   3  10  -1    6.60    5.30
   3  10  -1   -4.90    6.50
   3  10  -1    2.00    5.90
  -3 -10   1    7.20    4.20
  -3 -10   1    2.80    7.10
  -3 -10   1   -9.50    4.40
  -3 -10   1   -0.30    8.70
   4  10  -1   -7.20    4.90
   4  10  -1    9.00    5.70
   4  10  -1   -2.90    3.60
   4  10  -1   -0.30    6.60
   4  10  -1  -14.20    5.10
   4  10  -1    0.70    8.20
  -4 -10   1    2.30    6.70
  -4 -10   1   -5.70    5.50
  -4 -10   1  -17.50   10.30
   5  10  -1    4.20    5.90
   5  10  -1    3.90    4.90
   5  10  -1    6.20    6.10
   5  10  -1   10.90    7.40
   5  10  -1   18.00    9.90
  -5 -10   1    0.80   12.40
  -5 -10   1   -2.30    6.40
   6  10  -1    3.70    6.20
   6  10  -1   10.50    6.70
   6  10  -1    6.70    8.70
   6  10  -1   15.70   12.00
   6  10  -1    1.50    9.50
  -6 -10   1    2.60   14.50
  -5  11  -1    5.90   12.90
  -5  11  -1   -8.80   10.70
  -5  11  -1   14.40   10.60
   5 -11   1   -1.20    8.00
   5 -11   1   -5.80   11.60
   5 -11   1    2.80    8.90
  -4  11  -1    9.30    9.20
  -4  11  -1  -12.70   10.20
  -4  11  -1   -4.70    8.90
   4 -11   1   -3.00    6.30
   4 -11   1    4.00   10.20
  -3  11  -1    2.40    9.30
  -3  11  -1   -4.70    7.80
  -3  11  -1   -9.20    7.70
   3 -11   1   -4.60    6.20
   3 -11   1   -4.50    4.90
   3 -11   1   -3.30    6.40
  -2  11  -1   -2.60    8.00
  -2  11  -1   -7.00    7.40
  -2  11  -1  -14.10    7.10
   2 -11   1   -0.80    6.00
   2 -11   1    9.10    5.70
   2 -11   1    9.90    5.70
  -1  11  -1   55.59   11.50
  -1  11  -1   32.40   11.20
  -1  11  -1   25.30    7.80
   1 -11   1   62.69   10.80
   1 -11   1   39.30    8.50
   1 -11   1   42.00    8.30
   0  11  -1    1.40    6.70
   0  11  -1    9.10    7.20
   0  11  -1   -4.70    5.60
   0  11  -1    7.70    7.30
   0 -11   1    2.50    5.40
   0 -11   1   13.70    8.70
   0 -11   1    5.70    5.60
   1  11  -1   -3.50    6.10
   1  11  -1    5.10    6.80
   1  11  -1   -6.10    5.90
   1  11  -1   -3.50   12.50
   1  11  -1   12.50    6.00
  -1 -11   1   -0.90    4.80
  -1 -11   1   10.60    6.60
  -1 -11   1    8.60    9.70
  -1 -11   1   -4.40    5.50
   2  11  -1   -8.20    6.80
   2  11  -1   -8.90    6.30
   2  11  -1    1.30    7.70
   2  11  -1    9.00    7.10
   2  11  -1    5.40    5.40
  -2 -11   1    1.90    5.10
  -2 -11   1   -1.90    6.10
  -2 -11   1   -9.80    9.60
  -2 -11   1   -5.60    5.40
   3  11  -1  -10.00    6.30
   3  11  -1   -8.30    6.80
   3  11  -1    7.90    8.60
   3  11  -1    4.70    5.60
   3  11  -1   11.40    7.00
   3  11  -1   -4.30    6.20
  -3 -11   1   -1.70    5.00
  -3 -11   1  -11.60    7.50
  -3 -11   1  -12.20   10.90
  -3 -11   1    0.70    6.50
   4  11  -1    6.70    7.80
   4  11  -1    5.80    7.50
   4  11  -1    4.40    9.20
  -4 -11   1  -10.30    6.70
  -4 -11   1    1.90   12.60
  -4 -11   1    1.70    4.10
   5  11  -1   -2.90    7.30
   5  11  -1   -0.50    7.20
   5  11  -1  -15.90    9.30
   5  11  -1    2.90   11.20
  -5 -11   1   -4.10   14.40
  -4  12  -1   11.60   14.30
  -4  12  -1   -8.20   12.30
  -4  12  -1   -6.90   10.60
   4 -12   1   -6.90    7.20
   4 -12   1   -1.80    9.20
   4 -12   1   -0.90    8.20
  -3  12  -1  -14.80   12.40
  -3  12  -1    9.40   11.50
  -3  12  -1   25.00   12.10
   3 -12   1   -5.40    8.00
   3 -12   1    6.10    8.60
   3 -12   1    6.00    6.80
  -2  12  -1   -7.00    9.50
  -2  12  -1   10.60   10.20
  -2  12  -1  -10.50    9.20
   2 -12   1    8.10    7.60
   2 -12   1   -3.30    7.50
   2 -12   1    2.90    5.80
  -1  12  -1   -1.20    8.10
  -1  12  -1   10.00    9.50
  -1  12  -1   -3.40    8.70
   1 -12   1    6.20    7.70
   1 -12   1    4.60    7.20
   1 -12   1    9.00    6.50
   0  12  -1    6.60    9.40
   0  12  -1   -0.40    8.10
   0  12  -1   -6.60    8.50
   0 -12   1    4.30    7.80
   0 -12   1   -7.70    5.80
   0 -12   1   -3.00    6.40
   1  12  -1    3.50    8.60
   1  12  -1   20.10    9.50
   1  12  -1   18.10    8.70
   1  12  -1   17.40    9.80
  -1 -12   1    6.00    7.50
  -1 -12   1   18.90   12.50
  -1 -12   1    0.90    6.00
   2  12  -1   -6.10    8.10
   2  12  -1    8.60    8.30
   2  12  -1   -6.00    8.20
   2  12  -1   -7.50    9.10
  -2 -12   1    7.90    9.20
  -2 -12   1   -3.90    7.90
  -2 -12   1   25.90   13.70
  -2 -12   1   -4.00    6.20
   3  12  -1    8.20    8.80
   3  12  -1    6.60    9.20
   3  12  -1   18.60   10.90
   3  12  -1    7.90   10.50
  -3 -12   1    5.10    6.80
  -3 -12   1    7.80    9.20
  -3 -12   1    3.90   14.40
   4  12  -1   18.40    9.10
   4  12  -1  -24.50   10.30
   4  12  -1   -2.70    8.90
   4  12  -1   -7.00    7.60
  -4 -12   1   -3.70   15.30
  -4 -12   1    0.70    9.80
  -2  13  -1   -2.50   11.30
  -2  13  -1   -5.30   10.50
  -2  13  -1  -10.30   13.80
   2 -13   1   -5.80    7.10
   2 -13   1    2.50    9.00
   2 -13   1   13.60   10.50
  -1  13  -1  -15.70   10.30
  -1  13  -1   -1.40   11.50
  -1  13  -1   -2.60   11.80
   1 -13   1    5.20    8.50
   1 -13   1   15.80    9.20
   0  13  -1   12.40   11.40
   0  13  -1   10.60   10.90
   0  13  -1   15.60   12.10
   0 -13   1   -7.90    7.00
   0 -13   1    2.80    9.70
   0 -13   1   10.90    9.60
   1  13  -1   -4.70   10.50
   1  13  -1    2.30   10.20
   1  13  -1    5.60   10.40
  -1 -13   1   15.80    8.50
  -1 -13   1    7.70   11.20
  -1 -13   1    2.70   10.10
   2  13  -1    4.70   11.60
   2  13  -1   -5.00    9.30
   2  13  -1    7.70   10.20
   2  13  -1   14.10   10.10
  -2 -13   1   -6.80    9.70
  -2 -13   1   -3.20    7.40
  -2 -13   1   44.60   17.40
  -2 -13  -2   -3.00    7.70
  -2 -13  -2    1.40   10.70
   2  13   2  -16.10    9.50
   2  13   2   21.30    9.70
   2  13   2  -35.50    9.50
  -1 -13  -2   10.10    9.50
  -1 -13  -2   -1.50    7.90
  -1 -13  -2   -2.30   11.40
   1  13   2    7.40    9.60
   1  13   2    3.70   11.10
   1  13   2    2.30    9.60
   0 -13  -2    0.20    7.80
   0 -13  -2  -26.80   11.10
   0 -13  -2   -7.00    9.70
   0  13   2    2.10   10.00
   0  13   2   -7.10   10.20
   0  13   2   -0.70   10.60
   1 -13  -2    3.70    8.20
   1 -13  -2   -8.50   12.50
   1 -13  -2   21.80   10.70
  -1  13   2    7.60   10.70
  -1  13   2    1.20   11.70
  -1  13   2   -1.90   10.90
   2 -13  -2    3.30   10.50
   2 -13  -2    3.80   11.30
   2 -13  -2    6.70    8.90
  -2  13   2   13.50   12.50
  -2  13   2    4.80   11.30
  -2  13   2    6.60   12.90
  -4 -12  -2   -5.90   10.40
  -4 -12  -2  -19.70   17.00
   4  12   2    5.40    9.10
   4  12   2    3.20   10.20
   4  12   2    0.80    8.80
   4  12   2   -9.10   11.30
   4  12   2    8.90    9.90
  -3 -12  -2    1.90    6.40
  -3 -12  -2    3.80    8.80
   3  12   2   -0.60    8.50
   3  12   2   11.00    8.40
   3  12   2    6.50    9.80
  -2 -12  -2    0.00    6.40
  -2 -12  -2   15.70    8.50
  -2 -12  -2    4.30    9.40
   2  12   2    6.80    8.80
   2  12   2    9.60    9.70
   2  12   2    4.50    8.60
  -1 -12  -2    1.00    7.40
  -1 -12  -2   -8.10    5.90
   1  12   2   11.10    8.10
   1  12   2    2.40    8.40
   1  12   2   -4.10    7.70
   0 -12  -2    4.70    7.10
   0 -12  -2    2.00    6.90
   0 -12  -2    3.70    8.90
   0  12   2    5.10    8.10
   0  12   2   -6.30    8.00
   0  12   2   -6.00    8.30
   1 -12  -2    9.10    8.30
   1 -12  -2   18.70    7.60
   1 -12  -2   28.40    9.90
  -1  12   2   -3.00    8.80
  -1  12   2   14.40    8.00
  -1  12   2   26.30   11.10
   2 -12  -2    4.80    6.70
   2 -12  -2   -4.70    7.50
   2 -12  -2  -16.10    7.70
  -2  12   2    3.00   11.20
  -2  12   2  -10.20    9.90
  -2  12   2    7.90    9.90
   3 -12  -2    3.00    7.10
   3 -12  -2    9.40    9.90
   3 -12  -2   -0.30    8.10
  -3  12   2   14.70   11.80
  -3  12   2   19.60   12.50
  -3  12   2    4.30   10.90
   4 -12  -2   -0.40   10.20
   4 -12  -2    0.50   10.10
   4 -12  -2    2.00    8.70
  -4  12   2   -0.80   11.90
  -4  12   2   -3.40    9.80
  -4  12   2    3.50   13.50
  -4  12   2    2.30   12.30
  -5 -11  -2    1.10   15.90
   5  11   2   -4.80   10.50
   5  11   2   -5.10    8.70
   5  11   2    3.30    6.90
   5  11   2    2.40    9.50
   5  11   2   12.30    7.60
  -4 -11  -2    1.50   13.50
  -4 -11  -2   -8.10    7.40
   4  11   2    7.80    8.30
   4  11   2    7.20    7.10
   4  11   2   -0.80    9.20
   4  11   2   -9.10    8.00
  -3 -11  -2    2.80    7.10
  -3 -11  -2    0.50    5.20
  -3 -11  -2    3.20   12.30
  -3 -11  -2   -3.10    8.70
  -3 -11  -2    7.80    7.40
   3  11   2  -12.90    5.90
   3  11   2   -9.20    7.00
   3  11   2   -6.80    6.00
   3  11   2    8.90    7.20
   3  11   2   -4.80    5.60
   3  11   2   -0.60    6.30
  -2 -11  -2    3.70    5.30
  -2 -11  -2    9.50    6.60
  -2 -11  -2  -11.90    6.60
   2  11   2   15.90    8.30
   2  11   2   -5.70    6.90
   2  11   2    3.90    6.40
   2  11   2   -7.40    4.70
  -1 -11  -2    1.50    5.50
  -1 -11  -2   -0.80    4.60
  -1 -11  -2    6.70   11.30
   1  11   2    2.50    6.40
   1  11   2   -2.10    6.80
   1  11   2  -10.10    5.10
   1  11   2   -0.60    6.30
   0 -11  -2   35.10    8.20
   0 -11  -2   12.40    7.00
   0  11   2   23.40    7.70
   0  11   2   17.00    6.40
   0  11   2    5.90    7.80
   0  11   2   18.20    8.80
   1 -11  -2    2.10    5.50
   1 -11  -2    9.10    7.30
   1 -11  -2    3.30    5.90
  -1  11   2   -2.10    7.60
  -1  11   2    9.80    8.10
  -1  11   2   -7.70    6.30
   2 -11  -2   16.10    6.80
   2 -11  -2    4.50    5.20
   2 -11  -2    2.10    6.80
  -2  11   2    6.30    7.60
  -2  11   2  -16.30    7.40
  -2  11   2   -3.70    7.60
   3 -11  -2    1.40    6.40
   3 -11  -2   -8.00    6.60
   3 -11  -2    2.40    6.10
  -3  11   2    3.60    8.90
  -3  11   2    5.50    8.20
  -3  11   2    4.50    9.00
   4 -11  -2   10.30    8.20
  -4  11   2    5.00    9.10
  -4  11   2    2.90   10.30
  -4  11   2    3.90   10.10
   5 -11  -2    9.30    8.50
   5 -11  -2    7.30    7.80
   5 -11  -2   12.10   10.20
  -5  11   2    5.40    9.00
  -5  11   2    5.20   13.50
  -5  11   2    1.20   10.50
  -5  11   2   -4.20   10.30
  -6 -10  -2   11.80   15.80
   6  10   2    5.40    9.00
   6  10   2   -1.90    6.20
   6  10   2   19.80   11.80
   6  10   2    2.50    9.90
   6  10   2    5.30    6.30
  -5 -10  -2  -11.00   12.60
  -5 -10  -2    6.60    7.60
   5  10   2   14.70   10.10
   5  10   2    0.10    5.40
   5  10   2    2.50    7.60
   5  10   2    7.60    4.90
   5  10   2    2.20    5.80
   5  10   2    5.90    7.70
  -4 -10  -2   -9.20    6.90
  -4 -10  -2    6.00    6.20
  -4 -10  -2   -5.40    7.60
  -4 -10  -2    4.90   12.70
   4  10   2    0.00    4.70
   4  10   2    0.90    4.10
   4  10   2    2.30    5.20
   4  10   2    4.80    5.80
   4  10   2   -6.90    6.00
   4  10   2    5.20    6.20
  -3 -10  -2   18.50    8.10
  -3 -10  -2   37.50    6.00
  -3 -10  -2   32.10    7.60
  -3 -10  -2   24.20    7.60
  -3 -10  -2   25.00   11.10
   3  10   2   27.60    7.50
   3  10   2   41.00   10.60
   3  10   2   26.30    7.60
   3  10   2   28.10    7.60
   3  10   2   30.00    6.10
   3  10   2   12.60    6.50
  -2 -10  -2   18.00    9.80
  -2 -10  -2   20.80    7.00
  -2 -10  -2   15.20    5.30
  -2 -10  -2   23.70    6.80
  -2 -10  -2   19.50    8.20
   2  10   2    5.70    5.70
   2  10   2    8.60    6.50
   2  10   2   27.90    7.20
   2  10   2   17.30    7.00
   2  10   2    9.60    5.20
  -1 -10  -2   21.80    7.30
  -1 -10  -2   18.90    6.40
  -1 -10  -2   25.70    6.60
   1  10   2   19.60    6.60
   1  10   2   17.30    4.90
   1  10   2   15.10    6.90
   1  10   2   35.10    8.60
   0 -10  -2   20.90    6.60
   0  10   2   24.90    8.60
   0  10   2   17.10    6.60
   0  10   2   15.00    5.60
   0  10   2   31.60    8.60
   1 -10  -2   23.70    6.40
   1 -10  -2   23.40    6.70
   1 -10  -2   19.90    5.90
  -1  10   2   24.60    6.00
  -1  10   2   16.00    6.40
  -1  10   2   22.90    6.70
  -1  10   2   27.10    8.30
   2 -10  -2   -1.20    4.60
   2 -10  -2   -2.80    4.50
   2 -10  -2    1.30    5.30
  -2  10   2   -7.50    6.70
  -2  10   2    5.50    6.70
  -2  10   2    1.70    6.50
   3 -10  -2   -3.00    4.50
   3 -10  -2   -0.80    5.80
  -3  10   2    3.00    6.80
  -3  10   2    6.30    7.00
  -3  10   2   -3.80    6.90
   4 -10  -2   -1.40    5.10
   4 -10  -2   -0.40    6.10
   4 -10  -2    1.30    6.70
  -4  10   2    3.30    7.80
  -4  10   2  -13.30    8.00
  -4  10   2    1.40    6.20
  -4  10   2    4.70    8.30
   5 -10  -2   -3.70    7.70
   5 -10  -2   13.60    7.90
  -5  10   2    2.90    9.00
  -5  10   2   11.40   10.70
  -5  10   2    7.00    9.50
   6 -10  -2  -17.30    7.60
   6 -10  -2    2.90    8.90
   6 -10  -2   -4.40    7.30
  -6  10   2  -10.50   10.20
  -6  10   2    3.30   11.60
  -7  -9  -2    1.00   16.80
   7   9   2   -2.50   10.30
   7   9   2   18.90    9.30
  -6  -9  -2   -7.50   13.00
   6   9   2    7.20    4.10
   6   9   2    5.90    8.10
   6   9   2    7.50    4.90
   6   9   2    2.70    8.60
   6   9   2   -1.10    5.10
   6   9   2   -6.00    6.70
  -5  -9  -2    3.60    5.70
  -5  -9  -2   15.50    7.00
  -5  -9  -2   16.30   11.60
   5   9   2   11.80    6.70
   5   9   2   -8.70    4.40
   5   9   2   -3.10    6.60
   5   9   2    5.10    8.00
   5   9   2    0.20    3.60
   5   9   2    0.60    4.90
   5   9   2    2.60    3.90
  -4  -9  -2   -2.20    5.20
  -4  -9  -2    2.90    5.90
  -4  -9  -2   13.10    9.60
  -4  -9  -2    6.10    4.40
   4   9   2    1.70    5.60
   4   9   2    6.40    6.40
   4   9   2    0.10    4.50
   4   9   2    2.30    5.50
   4   9   2    0.80    3.80
   4   9   2   11.90    5.10
  -3  -9  -2    4.50    7.80
  -3  -9  -2    1.50    4.40
  -3  -9  -2    9.70    4.40
  -3  -9  -2   -0.10    5.30
  -3  -9  -2   -0.50    4.40
   3   9   2   -0.70    4.20
   3   9   2    0.00    3.70
   3   9   2   -0.50    4.70
   3   9   2    2.00    4.80
   3   9   2    2.40    3.20
   3   9   2   -7.80    4.10
  -2  -9  -2   11.00    6.10
  -2  -9  -2    5.50    4.60
  -2  -9  -2   -5.60    6.80
  -2  -9  -2    9.00    3.60
  -2  -9  -2    3.00    4.20
  -2  -9  -2    4.80    4.10
   2   9   2    4.10    4.40
   2   9   2   -1.90    5.70
   2   9   2    6.70    3.60
   2   9   2   10.50    8.10
   2   9   2    1.30    3.10
   2   9   2    1.50    4.80
  -1  -9  -2   12.20    4.30
  -1  -9  -2    7.00    4.50
  -1  -9  -2   -4.10    6.20
  -1  -9  -2    0.80    7.10
  -1  -9  -2   12.00    4.10
   1   9   2   14.10    4.30
   1   9   2   11.20    5.40
   1   9   2   16.10    4.60
   1   9   2   13.60    5.30
   1   9   2    7.10    4.50
   0  -9  -2   27.10   11.20
   0  -9  -2   20.40    5.90
   0  -9  -2   23.90    5.70
   0  -9  -2   19.40    5.30
   0   9   2   27.00    7.00
   0   9   2   23.00    7.20
   0   9   2   24.90    5.00
   0   9   2   26.10    6.70
   0   9   2   28.10    7.30
   1  -9  -2   10.70    4.60
   1  -9  -2    2.90    4.30
   1  -9  -2   15.00    5.60
  -1   9   2    3.50    4.40
  -1   9   2   11.30    6.20
  -1   9   2   19.90    6.20
  -1   9   2   22.50    7.50
   2  -9  -2    6.60    4.70
   2  -9  -2   -2.30    7.90
   2  -9  -2   12.20    5.20
  -2   9   2    2.40    5.20
  -2   9   2    5.70    6.00
  -2   9   2   12.40    4.40
   3  -9  -2   -4.20    3.20
   3  -9  -2    0.40    4.10
   3  -9  -2    0.60    5.00
   3  -9  -2    2.90    4.50
   3  -9  -2   -1.70    9.10
  -3   9   2   -2.00    5.70
  -3   9   2   -1.80    5.40
  -3   9   2    1.20    6.00
  -3   9   2    7.80    4.10
   4  -9  -2   21.30    6.60
   4  -9  -2   25.90   13.10
   4  -9  -2   19.40    6.90
   4  -9  -2   22.50    6.50
  -4   9   2   24.30    9.30
  -4   9   2   26.20    5.20
  -4   9   2   15.60    8.20
  -4   9   2   11.10    7.00
   5  -9  -2   10.20    5.90
   5  -9  -2   -3.00    5.30
   5  -9  -2    9.70    6.10
   5  -9  -2   22.10   13.20
  -5   9   2    8.40    8.90
  -5   9   2   10.60    7.50
  -5   9   2   -7.50    7.30
   6  -9  -2   -7.50    9.70
   6  -9  -2  -10.00    6.10
   6  -9  -2    6.70    6.70
  -6   9   2   -1.10    8.60
  -6   9   2  -24.10   10.90
  -6   9   2  -12.60    8.90
  -6   9   2   11.40   10.60
   7  -9  -2   11.50    8.10
   7  -9  -2   -0.20    8.80
  -7   9   2   -8.20    9.90
  -7   9   2   18.30   11.80
  -7   9   2   17.50   14.80
  -7  -8  -2   -3.20   13.30
   7   8   2   -1.60    9.80
   7   8   2   -0.40    6.60
   7   8   2  -10.40    9.10
  -6  -8  -2   -3.30    4.60
  -6  -8  -2    2.00   11.70
   6   8   2   11.90    8.30
   6   8   2   -4.40    3.80
   6   8   2   -5.90    2.70
   6   8   2   -5.30    3.70
   6   8   2   -2.70    2.60
   6   8   2   -1.30    5.40
   6   8   2    6.60    7.40
  -5  -8  -2   25.20    7.10
  -5  -8  -2   35.90   13.70
  -5  -8  -2   12.80    5.80
   5   8   2   14.60    4.80
   5   8   2   24.30    4.20
   5   8   2   21.20    7.00
   5   8   2   12.20    3.70
   5   8   2   12.80    6.90
   5   8   2   29.10    5.80
   5   8   2   21.80    5.90
  -4  -8  -2    1.70    7.60
  -4  -8  -2    7.30    4.70
  -4  -8  -2   -4.10    3.80
  -4  -8  -2    1.30    4.30
   4   8   2   -0.30    7.90
   4   8   2   -2.20    3.60
   4   8   2    2.20    2.90
   4   8   2    9.40    4.20
   4   8   2    0.70    4.40
   4   8   2    1.50    2.90
  -3  -8  -2  111.49   10.30
  -3  -8  -2  135.69    8.40
  -3  -8  -2  119.09   10.00
  -3  -8  -2  123.49   10.20
  -3  -8  -2  127.99   16.70
  -3  -8  -2  122.09    8.10
   3   8   2  124.99   10.80
   3   8   2   97.99   10.50
   3   8   2  115.09    8.60
   3   8   2  136.69   11.20
   3   8   2  116.89   10.80
   3   8   2  115.29    8.60
  -2  -8  -2  184.68   11.20
  -2  -8  -2  166.38   12.80
  -2  -8  -2  182.18   15.40
  -2  -8  -2  158.08   10.90
  -2  -8  -2  173.68   12.40
  -2  -8  -2  159.28   12.20
   2   8   2  172.78   13.20
   2   8   2  171.58   13.00
   2   8   2  169.28   10.80
   2   8   2  170.18   12.90
   2   8   2  166.48   10.80
  -1  -8  -2  193.08   16.60
  -1  -8  -2  208.68   14.40
  -1  -8  -2  232.88   14.50
  -1  -8  -2  218.78   13.40
  -1  -8  -2  246.28   17.10
  -1  -8  -2  220.98   13.60
   1   8   2  183.58   12.50
   1   8   2  211.18   14.90
   1   8   2  202.48   15.00
   1   8   2  215.38   12.70
   1   8   2  225.68   14.90
   1   8   2  222.78   15.50
   0  -8  -2    5.90    6.70
   0  -8  -2   17.10    4.10
   0  -8  -2   10.30    3.60
   0  -8  -2   11.60    4.30
   0   8   2   20.30    5.60
   0   8   2   21.20    4.50
   0   8   2   19.60    4.40
   0   8   2   15.30    5.30
   0   8   2   14.50    4.50
   0   8   2   18.40    5.60
   1  -8  -2   14.40    4.40
   1  -8  -2   14.30    4.50
   1  -8  -2   13.90    6.70
   1  -8  -2   11.80    5.00
   1  -8  -2   11.60    7.80
  -1   8   2   12.30    4.80
  -1   8   2   10.20    4.80
  -1   8   2   13.30    5.50
  -1   8   2   13.40    4.40
   2  -8  -2   20.40    5.30
   2  -8  -2    1.90    3.70
   2  -8  -2   17.80    2.80
   2  -8  -2    6.80    3.40
  -2   8   2    7.90    4.00
  -2   8   2   11.50    5.30
  -2   8   2   18.30    5.90
  -2   8   2    9.30    5.30
   3  -8  -2    4.60    3.40
   3  -8  -2    1.50    4.00
   3  -8  -2    3.40    3.00
   3  -8  -2   -4.60    3.30
   3  -8  -2   -4.30    6.60
  -3   8   2   -2.70    4.70
  -3   8   2   -7.30    4.50
  -3   8   2   -1.50    2.70
  -3   8   2    7.20    5.10
   4  -8  -2   17.70    6.20
   4  -8  -2   15.00    4.50
   4  -8  -2    3.60    8.20
   4  -8  -2   11.20    6.00
  -4   8   2    7.90    3.40
  -4   8   2    7.90    6.60
  -4   8   2   13.50    5.80
  -4   8   2   -2.50    5.20
   5  -8  -2    2.80    4.40
   5  -8  -2   -0.30    9.40
   5  -8  -2   -6.50    5.10
   5  -8  -2   -3.30    4.50
  -5   8   2   11.90    6.20
  -5   8   2   -4.70    6.00
  -5   8   2    2.40    6.70
   6  -8  -2    0.80    4.90
   6  -8  -2   -2.70    6.30
   6  -8  -2   -0.30    6.20
   6  -8  -2   -7.60   11.60
  -6   8   2   -7.20    8.90
  -6   8   2    3.90    8.50
  -6   8   2    4.90    7.30
  -6   8   2  -15.60    6.60
   7  -8  -2   -2.60    7.10
   7  -8  -2   -3.10    6.60
   7  -8  -2   -2.60    8.50
  -7   8   2  -12.40   12.00
  -7   8   2    4.40   10.40
  -7   8   2   -2.60    8.10
  -8  -7  -2   -2.80   15.90
   8   7   2   -1.10   10.70
   8   7   2   22.30   10.80
  -7  -7  -2    4.60   12.20
   7   7   2  -21.90    7.80
   7   7   2   -0.60    5.30
   7   7   2   -4.60    7.70
  -6  -7  -2    6.80   11.60
   6   7   2   12.30    4.50
   6   7   2    5.70    4.80
   6   7   2    3.80    6.70
   6   7   2   -0.50    6.30
   6   7   2    8.00    3.40
   6   7   2    4.50    2.50
  -5  -7  -2   -1.40    4.30
  -5  -7  -2   -2.60    7.00
   5   7   2    3.00    5.30
   5   7   2    2.60    4.10
   5   7   2    4.30    3.50
   5   7   2   -4.00    3.10
   5   7   2   -1.60    2.20
   5   7   2   -0.10    5.10
   5   7   2    0.70    2.10
   5   7   2   -0.60    3.30
  -4  -7  -2   61.59    6.90
  -4  -7  -2   62.09    7.30
  -4  -7  -2   56.69   11.10
  -4  -7  -2   62.79    7.20
   4   7   2   83.99    8.10
   4   7   2   36.30    7.70
   4   7   2   50.19    6.00
   4   7   2   59.49    7.20
   4   7   2   54.99    5.30
   4   7   2   59.99    5.50
   4   7   2   51.29    7.20
  -3  -7  -2   56.59    7.50
  -3  -7  -2   54.69    6.70
  -3  -7  -2   37.50    5.90
  -3  -7  -2   40.50    9.00
  -3  -7  -2   46.60    4.90
  -3  -7  -2   50.79    5.00
   3   7   2   42.40    6.90
   3   7   2   44.50    6.60
   3   7   2   41.40    5.60
   3   7   2   28.00    6.90
   3   7   2   48.30    7.70
   3   7   2   46.60    7.00
   3   7   2   50.39    5.90
  -2  -7  -2    2.60    2.80
  -2  -7  -2   -0.20    2.30
  -2  -7  -2    5.40    2.90
  -2  -7  -2   -3.10    4.70
  -2  -7  -2    4.90    3.10
  -2  -7  -2    2.20    2.70
   2   7   2    1.90    2.10
   2   7   2   -4.80    3.00
   2   7   2    1.10    2.10
   2   7   2    5.60    3.30
   2   7   2   -2.00    2.60
   2   7   2    7.60    3.80
   2   7   2   -4.30    2.40
  -1  -7  -2    6.60    2.90
  -1  -7  -2    2.80    3.20
  -1  -7  -2    6.40    5.00
  -1  -7  -2    3.00    2.90
  -1  -7  -2    2.00    3.80
  -1  -7  -2   -2.90    4.10
  -1  -7  -2    3.40    2.80
  -1  -7  -2    1.60    4.40
   1   7   2    4.50    3.40
   1   7   2    4.90    5.00
   1   7   2   -0.60    3.30
   1   7   2    5.10    2.70
   1   7   2    9.80    4.00
   1   7   2    0.70    3.10
   1   7   2    2.70    2.50
   1   7   2    3.00    2.10
   0  -7  -2   26.70    6.90
   0  -7  -2   34.40    5.80
   0  -7  -2   44.20    8.10
   0  -7  -2   41.70    6.30
   0  -7  -2   37.20    5.80
   0  -7  -2   23.60    5.40
   0  -7  -2   41.50    6.00
   0   7   2   36.30    6.60
   0   7   2   37.00    4.90
   0   7   2   31.40    6.10
   0   7   2   23.10    4.20
   0   7   2   31.90    5.00
   0   7   2   40.90    6.60
   0   7   2   45.00    7.50
   1  -7  -2    0.70    2.30
   1  -7  -2    2.60    4.00
   1  -7  -2    0.50    2.60
   1  -7  -2   -4.00    3.40
   1  -7  -2    0.20    4.50
   1  -7  -2    3.20    2.80
  -1   7   2    0.60    3.00
  -1   7   2   -4.20    3.20
  -1   7   2   -1.60    3.00
  -1   7   2   -5.10    3.20
  -1   7   2    1.50    2.90
  -1   7   2    3.10    2.70
  -1   7   2   -1.20    2.40
   2  -7  -2  104.69   10.00
   2  -7  -2   99.79    9.40
   2  -7  -2  120.29    9.00
   2  -7  -2  115.99   10.80
   2  -7  -2  141.19   15.70
   2  -7  -2  104.59   12.40
   2  -7  -2  102.19    6.70
  -2   7   2  106.59    8.90
  -2   7   2  107.69   12.60
  -2   7   2  111.49    7.30
  -2   7   2   99.49   11.30
  -2   7   2   93.09   11.20
   3  -7  -2   -1.60    3.20
   3  -7  -2    5.40    4.60
   3  -7  -2   10.70    5.90
   3  -7  -2   -1.50    2.70
   3  -7  -2   -0.70    2.90
   3  -7  -2    1.00    3.40
  -3   7   2   -3.20    4.10
  -3   7   2    5.90    4.20
  -3   7   2    4.00    2.20
  -3   7   2    8.70    4.50
   4  -7  -2    3.00    6.70
   4  -7  -2   -2.70    5.40
   4  -7  -2    9.80    4.50
   4  -7  -2   16.50    4.10
   4  -7  -2   13.70    4.90
  -4   7   2   14.90    6.00
  -4   7   2    9.60    2.80
  -4   7   2   25.60    6.40
  -4   7   2   17.00    5.40
   5  -7  -2   -3.10    3.50
   5  -7  -2  -10.00    4.10
   5  -7  -2   -9.70    5.80
   5  -7  -2   -2.50    7.50
   5  -7  -2   -4.40    4.10
  -5   7   2    7.80    5.60
  -5   7   2   -6.20    4.60
  -5   7   2    4.90    4.80
  -5   7   2   -0.10    6.70
   6  -7  -2   -1.30    4.80
   6  -7  -2    4.00    4.60
   6  -7  -2   -9.60    8.30
   6  -7  -2   -6.60    7.40
   6  -7  -2   -1.80    4.90
  -6   7   2    6.10    5.90
  -6   7   2    7.10    7.90
  -6   7   2    0.00    4.60
  -6   7   2   -2.60    6.60
  -6   7   2    4.80    6.40
   7  -7  -2   -2.70    6.40
   7  -7  -2   -7.30    5.30
   7  -7  -2   -3.20    5.50
  -7   7   2    7.90   10.70
  -7   7   2    2.20    8.50
  -7   7   2   -1.50    9.30
   8  -7  -2   13.10    8.00
   8  -7  -2    3.20    7.60
  -8   7   2   10.50   13.10
  -8  -6  -2    1.90   17.40
   8   6   2   17.20    7.40
   8   6   2    5.30    8.60
  -7  -6  -2    8.60   11.70
   7   6   2    1.40    5.40
   7   6   2    0.70    7.80
   7   6   2    2.70    3.00
   7   6   2    0.40    4.20
  -6  -6  -2    4.70    8.90
  -6  -6  -2    5.00    3.90
   6   6   2    4.70    5.50
   6   6   2    0.40    2.90
   6   6   2   -0.80    4.60
   6   6   2    2.80    3.70
  -5  -6  -2   23.50    5.20
  -5  -6  -2   25.50    4.80
  -5  -6  -2   24.80    8.90
   5   6   2   25.30    4.10
   5   6   2   21.10    4.00
   5   6   2   31.70    7.20
   5   6   2   23.10    4.30
   5   6   2   25.60    4.00
   5   6   2   22.80    5.60
   5   6   2   19.10    2.90
   5   6   2   21.50    3.10
   5   6   2   25.70    5.90
  -4  -6  -2    1.60    2.60
  -4  -6  -2    5.00    3.30
  -4  -6  -2    2.20    5.10
  -4  -6  -2    3.00    3.20
  -4  -6  -2    2.40    2.30
  -4  -6  -2   -2.20    3.00
   4   6   2    1.00    2.70
   4   6   2    0.40    1.60
   4   6   2    4.30    2.90
   4   6   2    1.70    1.80
   4   6   2    4.40    2.40
   4   6   2    4.60    4.00
   4   6   2   -0.80    2.40
  -3  -6  -2   56.69    6.50
  -3  -6  -2   71.29    7.00
  -3  -6  -2   59.29    4.20
  -3  -6  -2   67.59    5.00
  -3  -6  -2   67.39    4.30
  -3  -6  -2   61.19    7.00
  -3  -6  -2   60.09    5.80
   3   6   2   55.69    4.70
   3   6   2   56.89    5.40
   3   6   2   59.39    6.90
   3   6   2   60.09    7.00
   3   6   2   49.60    6.50
   3   6   2   53.19    4.80
   3   6   2   40.70    6.90
  -2  -6  -2  105.29    6.90
  -2  -6  -2  109.99    7.90
  -2  -6  -2   96.49    6.60
  -2  -6  -2   85.99    8.10
  -2  -6  -2   91.59    7.60
  -2  -6  -2  116.79    9.70
  -2  -6  -2   89.89    9.80
   2   6   2   92.79    6.80
   2   6   2   92.39    6.60
   2   6   2   96.09    8.00
   2   6   2   90.29    7.80
   2   6   2  105.09    8.50
   2   6   2   92.89    6.80
   2   6   2   91.09    7.90
  -1  -6  -2   44.40    5.90
  -1  -6  -2   37.90    6.70
  -1  -6  -2   42.20    5.40
  -1  -6  -2   43.20    6.80
  -1  -6  -2   47.80    6.60
  -1  -6  -2   40.20    7.30
  -1  -6  -2   43.00    5.50
   1   6   2   54.79    7.20
   1   6   2   50.09    7.30
   1   6   2   46.80    6.60
   1   6   2   48.70    6.90
   1   6   2   43.30    5.10
   1   6   2   59.19    6.50
   1   6   2   46.20    5.50
   1   6   2   52.79    6.70
   0  -6  -2   -1.00    1.90
   0  -6  -2   -0.30    3.50
   0  -6  -2    0.20    1.90
   0  -6  -2   -0.10    1.70
   0  -6  -2    3.10    3.20
   0  -6  -2    1.50    3.00
   0  -6  -2    0.70    2.50
   0  -6  -2   -0.20    3.40
   0   6   2   -0.90    2.90
   0   6   2    2.40    2.50
   0   6   2   -0.60    1.80
   0   6   2   -1.10    2.40
   0   6   2   -3.40    1.60
   0   6   2    2.10    1.90
   0   6   2   -0.20    2.40
   1  -6  -2   78.59    9.80
   1  -6  -2   51.39    3.50
   1  -6  -2   47.50    6.80
   1  -6  -2   53.99    7.00
   1  -6  -2   62.79    7.90
   1  -6  -2   41.60    5.60
   1  -6  -2   50.19    7.20
  -1   6   2   44.40    6.40
  -1   6   2   63.29    5.10
  -1   6   2   60.49    7.80
  -1   6   2   52.59    6.10
  -1   6   2   51.79    6.90
  -1   6   2   51.99    6.20
   2  -6  -2   -2.40    2.10
   2  -6  -2    0.80    4.30
   2  -6  -2    0.40    1.70
   2  -6  -2    5.20    3.50
   2  -6  -2   -1.70    3.10
   2  -6  -2    0.40    2.00
   2  -6  -2   -2.20    2.10
   2  -6  -2    0.50    3.50
  -2   6   2    0.00    2.20
  -2   6   2    3.00    2.40
  -2   6   2    0.90    2.70
  -2   6   2    1.30    2.30
  -2   6   2    4.10    3.20
  -2   6   2    4.70    3.30
   3  -6  -2   34.20    5.90
   3  -6  -2   33.90    6.80
   3  -6  -2   34.20    6.10
   3  -6  -2   35.90    5.50
   3  -6  -2   37.80    5.20
   3  -6  -2   39.70    6.90
   3  -6  -2   39.30    8.50
   3  -6  -2   39.80    6.70
  -3   6   2   49.80    7.40
  -3   6   2   44.00    7.20
  -3   6   2   37.80    6.80
  -3   6   2   42.70    5.50
  -3   6   2   40.50    3.80
  -3   6   2   42.20    5.50
   4  -6  -2   10.60    3.90
   4  -6  -2   15.60    4.20
   4  -6  -2    3.50    3.80
   4  -6  -2   11.70    4.20
   4  -6  -2   16.40    4.80
   4  -6  -2   15.60    6.30
  -4   6   2   10.10    5.10
  -4   6   2   16.80    5.20
  -4   6   2    5.50    4.30
  -4   6   2    6.70    3.00
   5  -6  -2   47.50    7.90
   5  -6  -2   33.50    7.70
   5  -6  -2   45.60    9.00
   5  -6  -2   39.40    6.20
   5  -6  -2   30.70    7.20
  -5   6   2   54.39    8.30
  -5   6   2   29.90    6.40
  -5   6   2   38.10    9.00
   6  -6  -2  -10.30    7.00
   6  -6  -2    3.80    5.00
   6  -6  -2    0.60    4.10
   6  -6  -2    6.40    4.40
   6  -6  -2  -12.40    5.70
  -6   6   2   -0.40    5.00
  -6   6   2   12.20    4.80
  -6   6   2    3.00    3.60
  -6   6   2   12.30    7.90
   7  -6  -2   -2.20    4.80
   7  -6  -2    3.00    9.00
   7  -6  -2   13.20    5.70
   7  -6  -2   10.80    7.30
   7  -6  -2    4.60    5.00
  -7   6   2    4.80    7.10
  -7   6   2  -15.20    7.70
  -7   6   2   -2.40    6.60
   8  -6  -2   -2.60    6.20
   8  -6  -2   -5.60    6.20
   8  -6  -2    7.30    7.00
  -8   6   2   -3.10   11.30
  -8   6   2    2.70   15.60
  -8  -5  -2    0.90   12.70
  -8  -5  -2    4.40    5.90
   8   5   2    5.60    6.50
   8   5   2    3.40    8.10
  -7  -5  -2   -4.20   10.10
  -7  -5  -2   -0.70    4.50
   7   5   2    4.80    6.50
   7   5   2    9.00    5.30
   7   5   2    0.00    3.20
   7   5   2    5.90    2.50
  -6  -5  -2   34.80    6.00
  -6  -5  -2   35.80   10.60
   6   5   2   31.60    5.80
   6   5   2   27.50    3.50
   6   5   2   20.30    3.90
   6   5   2   22.90    7.00
  -5  -5  -2    5.30    3.00
  -5  -5  -2    1.40    5.20
   5   5   2   10.00    2.50
   5   5   2    6.80    1.70
   5   5   2    1.70    4.10
   5   5   2    9.70    2.60
   5   5   2   11.90    3.50
   5   5   2   11.90    2.80
  -4  -5  -2   -1.60    1.80
  -4  -5  -2    7.40    2.50
  -4  -5  -2    2.60    2.90
  -4  -5  -2    3.90    2.60
  -4  -5  -2   16.10    6.00
  -4  -5  -2   -1.60    3.10
  -4  -5  -2    4.80    2.50
   4   5   2    1.80    3.10
   4   5   2    4.80    2.10
   4   5   2   -0.70    2.40
   4   5   2    7.20    2.30
   4   5   2    4.40    2.50
   4   5   2    4.10    2.30
   4   5   2    5.00    3.00
   4   5   2    7.10    1.80
   4   5   2    3.30    1.40
  -3  -5  -2   76.39    6.10
  -3  -5  -2   76.99    5.50
  -3  -5  -2   71.09    5.70
  -3  -5  -2   73.59   10.40
  -3  -5  -2   67.79    6.10
  -3  -5  -2   68.09    5.80
  -3  -5  -2   84.59    7.40
   3   5   2   83.69    6.30
   3   5   2   66.09    4.90
   3   5   2   73.19    6.00
   3   5   2   81.39    5.00
   3   5   2   68.09    8.40
   3   5   2   65.69    7.80
   3   5   2   72.09    7.00
   3   5   2   64.79    5.20
   3   5   2   68.89    5.20
  -2  -5  -2   42.90    5.30
  -2  -5  -2   48.70    5.00
  -2  -5  -2   45.80    4.40
  -2  -5  -2   47.80    4.20
  -2  -5  -2   47.00    7.40
  -2  -5  -2   47.40    6.30
  -2  -5  -2   42.50    3.30
   2   5   2   65.69    7.20
   2   5   2   38.50    5.10
   2   5   2   40.70    4.00
   2   5   2   48.90    5.70
   2   5   2   42.60    3.90
   2   5   2   41.10    6.90
   2   5   2   40.50    5.70
   2   5   2   50.99    4.30
  -1  -5  -2    0.80    2.40
  -1  -5  -2    0.40    1.50
  -1  -5  -2    2.70    2.20
  -1  -5  -2    1.60    1.70
  -1  -5  -2   -0.90    2.70
  -1  -5  -2   -0.40    1.50
  -1  -5  -2   -0.80    1.40
  -1  -5  -2   -2.60    2.30
   1   5   2    0.70    2.10
   1   5   2   -0.40    1.20
   1   5   2   -0.50    1.80
   1   5   2   -0.90    1.20
   1   5   2   -0.70    1.40
   1   5   2    1.30    1.80
   1   5   2   -0.80    1.80
   1   5   2   -4.50    2.60
   0  -5  -2  720.53   30.00
   0  -5  -2  722.33   30.60
   0  -5  -2  657.73   30.80
   0  -5  -2  671.33   31.80
   0  -5  -2  729.53   30.30
   0  -5  -2  721.13   30.50
   0  -5  -2  699.73   30.40
   0  -5  -2  670.83   29.30
   0   5   2  703.13   31.00
   0   5   2  717.93   29.00
   0   5   2  681.03   30.50
   0   5   2  712.83   29.50
   0   5   2  721.53   30.80
   0   5   2  696.83   30.70
   0   5   2  704.93   29.50
   1  -5  -2   -1.90    2.20
   1  -5  -2    0.00    1.00
   1  -5  -2   -4.30    2.30
   1  -5  -2   -1.90    2.60
   1  -5  -2    0.00    1.50
   1  -5  -2    2.30    1.80
   1  -5  -2   -0.80    2.10
   1  -5  -2    2.10    1.80
  -1   5   2    2.00    1.90
  -1   5   2   -1.70    2.00
  -1   5   2    2.00    2.20
  -1   5   2   -2.40    1.50
  -1   5   2    4.40    1.80
  -1   5   2   -1.30    1.40
   2  -5  -2  374.76   19.00
   2  -5  -2  384.16   20.70
   2  -5  -2  349.47   18.50
   2  -5  -2  370.26   18.90
   2  -5  -2  356.36   18.70
   2  -5  -2  352.56   16.50
   2  -5  -2  388.16   17.80
   2  -5  -2  368.76   19.60
  -2   5   2  378.76   17.80
  -2   5   2  388.16   19.70
  -2   5   2  383.96   17.00
  -2   5   2  400.66   19.70
   3  -5  -2   28.60    4.90
   3  -5  -2   40.70    5.20
   3  -5  -2   31.30    6.80
   3  -5  -2   35.90    5.40
   3  -5  -2   40.30    6.70
   3  -5  -2   50.19    6.10
   3  -5  -2   54.49    8.70
   3  -5  -2   48.00    7.10
  -3   5   2   43.70    5.40
  -3   5   2   26.90    5.40
  -3   5   2   54.19    7.80
  -3   5   2   39.80    3.20
  -3   5   2   43.40    6.10
  -3   5   2   40.70    4.70
  -3   5   2   34.00    4.70
   4  -5  -2   30.40    4.70
   4  -5  -2   38.80    6.70
   4  -5  -2   30.10    5.80
   4  -5  -2   26.80    5.50
   4  -5  -2   32.40    6.10
   4  -5  -2   36.00    6.20
   4  -5  -2   37.40    6.90
  -4   5   2   32.40    6.10
  -4   5   2   37.90    4.60
  -4   5   2   22.90    4.40
  -4   5   2   30.90    7.70
  -4   5   2   27.90    6.10
  -4   5   2   32.40    6.00
   5  -5  -2   32.20    5.30
   5  -5  -2   39.20    7.50
   5  -5  -2   29.70    5.90
   5  -5  -2   47.30    7.30
   5  -5  -2   27.70    5.60
  -5   5   2   39.40    4.70
  -5   5   2   42.00    7.00
  -5   5   2   31.20    6.40
  -5   5   2   65.99   10.90
  -5   5   2   30.20    6.50
   6  -5  -2    3.50    4.40
   6  -5  -2   14.80    4.50
   6  -5  -2    4.20    4.80
   6  -5  -2    2.70    3.70
   6  -5  -2    9.70    6.10
  -6   5   2    9.20    5.10
  -6   5   2    8.00    3.70
  -6   5   2   -1.30    6.40
  -6   5   2   10.00    5.00
  -6   5   2   11.00    2.80
   7  -5  -2   15.40    5.20
   7  -5  -2   10.20    4.70
   7  -5  -2    6.30    6.10
   7  -5  -2    0.20    4.30
   7  -5  -2   -4.10    7.00
  -7   5   2  -10.70    5.50
  -7   5   2    0.50    8.00
  -7   5   2    3.70    6.30
   8  -5  -2    5.10    6.10
   8  -5  -2    0.40    5.60
   8  -5  -2    4.60    9.50
  -8   5   2    8.40   11.20
  -8   5   2    1.60    7.70
  -9  -4  -2   -4.30   18.00
   9   4   2    1.30    9.10
   9   4   2   15.30    7.60
  -8  -4  -2   19.20    7.60
  -8  -4  -2   20.70   13.90
   8   4   2    3.20    6.90
   8   4   2    4.40    5.90
  -7  -4  -2   14.30   10.30
  -7  -4  -2   -5.50    4.00
   7   4   2   -2.60    4.10
   7   4   2   -1.90    5.40
  -6  -4  -2    1.10    7.00
  -6  -4  -2    0.10    3.60
   6   4   2    1.90    3.90
   6   4   2    1.40    3.20
  -5  -4  -2   22.20    7.50
  -5  -4  -2   29.40    5.50
   5   4   2   39.00    5.30
   5   4   2   35.20    3.50
   5   4   2   37.20    3.40
   5   4   2   41.90    7.10
  -4  -4  -2    1.50    1.60
  -4  -4  -2    1.80    6.70
  -4  -4  -2   -0.40    1.80
  -4  -4  -2   -0.20    1.90
   4   4   2    0.10    1.80
   4   4   2    2.00    1.60
   4   4   2   -0.20    0.90
   4   4   2   -4.60    3.70
   4   4   2    0.60    1.00
   4   4   2   -2.00    1.50
   4   4   2   -0.60    2.20
   4   4   2   -0.60    1.40
   4   4   2   -1.90    2.60
   4   4   2   -0.20    1.50
  -3  -4  -2  102.89    6.70
  -3  -4  -2  101.59    6.90
  -3  -4  -2   89.69    6.00
  -3  -4  -2   96.29    9.40
  -3  -4  -2   89.39    6.40
  -3  -4  -2  103.79    6.30
   3   4   2  103.99    5.40
   3   4   2   99.79    6.30
   3   4   2   94.99    6.80
   3   4   2   89.39    6.20
   3   4   2  110.99    6.50
   3   4   2   98.89    5.50
   3   4   2   92.39    5.90
   3   4   2   99.79    6.50
   3   4   2   98.19    8.70
  -2  -4  -2  659.53   27.60
  -2  -4  -2  624.84   26.90
  -2  -4  -2  651.83   25.50
  -2  -4  -2  685.83   26.50
  -2  -4  -2  669.13   25.90
  -2  -4  -2  672.43   30.90
  -2  -4  -2  651.73   27.10
  -2  -4  -2  658.03   26.10
  -2  -4  -2  640.74   26.90
   2   4   2  651.73   27.30
   2   4   2  647.44   27.20
   2   4   2  644.14   26.20
   2   4   2  646.94   26.30
   2   4   2  658.03   27.00
   2   4   2  645.64   29.70
   2   4   2  656.23   26.30
  -1  -4  -2    6.40    1.80
  -1  -4  -2    4.40    2.00
  -1  -4  -2    0.20    2.20
  -1  -4  -2    4.20    0.90
  -1  -4  -2    3.70    2.30
  -1  -4  -2    2.00    1.70
  -1  -4  -2    1.00    1.40
  -1  -4  -2    2.10    1.30
  -1  -4  -2    3.10    1.50
   1   4   2    2.90    1.80
   1   4   2    7.60    2.30
   1   4   2    2.10    1.60
   1   4   2    4.20    2.70
   1   4   2    2.70    1.70
   1   4   2    5.30    1.60
   0  -4  -2   26.90    3.60
   0  -4  -2   37.70    5.60
   0  -4  -2   35.50    4.40
   0  -4  -2   40.00    5.10
   0  -4  -2   29.10    1.80
   0  -4  -2   39.70    5.00
   0  -4  -2   28.80    4.30
   0  -4  -2   29.00    3.90
   0   4   2   33.60    4.90
   0   4   2   30.90    3.20
   0   4   2   29.70    4.40
   0   4   2   30.10    3.90
   0   4   2   25.60    3.30
   0   4   2   26.70    4.10
   1  -4  -2  201.88   11.80
   1  -4  -2  179.78   10.80
   1  -4  -2  198.68    8.90
   1  -4  -2  195.18   10.80
   1  -4  -2  186.48   10.90
   1  -4  -2  196.78   11.00
   1  -4  -2  200.08   10.20
  -1   4   2  190.28   11.30
  -1   4   2  198.58   11.30
  -1   4   2  205.98    9.90
  -1   4   2  196.28    9.20
  -1   4   2  204.58   10.50
  -1   4   2  213.38   11.60
   2  -4  -2  296.37   15.20
   2  -4  -2  282.67   15.40
   2  -4  -2  304.07   14.30
   2  -4  -2  277.37   13.60
   2  -4  -2  293.67   15.00
   2  -4  -2  294.17   15.20
   2  -4  -2  313.67   15.30
  -2   4   2  304.57   14.40
  -2   4   2  296.97   13.60
  -2   4   2  297.17   15.60
  -2   4   2  311.57   15.70
  -2   4   2  290.97   14.30
  -2   4   2  318.47   15.80
   3  -4  -2  253.27   13.30
   3  -4  -2  220.28   12.70
   3  -4  -2  235.48   13.40
   3  -4  -2  230.28   13.60
   3  -4  -2  222.28   12.30
   3  -4  -2  227.68   12.90
   3  -4  -2  227.08   11.90
  -3   4   2  220.88   12.30
  -3   4   2  217.18   13.10
  -3   4   2  232.38   13.20
  -3   4   2  221.08   13.20
  -3   4   2  232.58   11.10
  -3   4   2  242.28   12.20
   4  -4  -2  265.57   13.40
   4  -4  -2  268.07   14.60
   4  -4  -2  252.97   14.70
   4  -4  -2  266.37   14.90
   4  -4  -2  231.48   14.50
   4  -4  -2  239.18   15.00
   4  -4  -2  256.87   14.50
  -4   4   2  270.07   13.60
  -4   4   2  272.67   18.50
  -4   4   2  252.37   12.10
  -4   4   2  264.37   15.00
  -4   4   2  270.67   13.60
  -4   4   2  288.47   12.40
  -4   4   2  236.78   13.80
   5  -4  -2   51.99    7.50
   5  -4  -2   52.89    6.90
   5  -4  -2   56.99    8.00
   5  -4  -2   58.99    5.70
   5  -4  -2   51.99    7.10
   5  -4  -2   59.09    7.40
  -5   4   2   58.39    7.70
  -5   4   2   39.70    7.70
  -5   4   2   56.59    6.20
  -5   4   2   49.99    7.20
  -5   4   2   60.99    4.60
  -5   4   2   67.09    7.10
  -5   4   2   65.49    8.30
   6  -4  -2   11.60    4.20
   6  -4  -2   10.60    6.40
   6  -4  -2    8.60    3.60
   6  -4  -2   10.70    4.20
  -6   4   2    4.30    5.80
  -6   4   2    5.90    4.20
  -6   4   2    0.50    3.90
  -6   4   2    2.50    5.30
  -6   4   2    3.60    4.10
   7  -4  -2    8.30    3.70
   7  -4  -2   -2.40    4.40
   7  -4  -2   -9.30    4.70
   7  -4  -2    0.10    3.70
   7  -4  -2    3.20    6.40
  -7   4   2    3.70    7.20
  -7   4   2   -4.60    5.00
  -7   4   2    3.40    8.00
  -7   4   2    2.70    5.20
   8  -4  -2   -0.40    4.90
   8  -4  -2    6.50    5.20
   8  -4  -2   -7.40    7.50
   8  -4  -2   -2.60    5.10
  -8   4   2   -7.80    9.30
  -8   4   2    4.40   11.40
   9  -4  -2   -0.10    6.20
   9  -4  -2   11.10    7.30
   9  -4  -2    1.70   11.50
   9  -4  -2    1.80    5.70
  -9   4   2   -4.30   10.70
  -9  -3  -2   -5.60    6.80
  -9  -3  -2   -1.90    8.40
  -9  -3  -2   10.10   17.10
   9   3   2  -16.30    7.70
   9   3   2    1.70    7.90
  -8  -3  -2    8.60    6.20
  -8  -3  -2    4.00    6.80
  -8  -3  -2    2.00   12.40
   8   3   2   21.20    7.90
   8   3   2  -10.60    5.80
  -7  -3  -2   10.40    9.80
  -7  -3  -2    3.00    4.30
  -7  -3  -2   17.50    6.20
   7   3   2   10.20    5.80
   7   3   2   11.40    5.30
  -6  -3  -2    4.80    3.90
  -6  -3  -2    8.10    4.50
  -6  -3  -2    8.50    6.80
   6   3   2    1.40    3.40
   6   3   2    6.80    5.00
  -5  -3  -2   13.90    4.40
  -5  -3  -2    9.30    6.30
  -5  -3  -2    2.50    3.30
   5   3   2    9.40    3.20
   5   3   2    6.00    3.50
  -4  -3  -2   24.50    4.90
  -4  -3  -2   29.30    4.80
  -4  -3  -2   34.60    8.10
   4   3   2   30.60    4.30
   4   3   2   26.80    2.30
   4   3   2   27.70    6.20
   4   3   2   21.80    4.60
  -3  -3  -2   15.70    2.20
  -3  -3  -2   13.80    3.00
  -3  -3  -2   12.20    2.20
  -3  -3  -2    9.30    3.50
  -3  -3  -2   13.90    2.40
   3   3   2   13.80    2.10
   3   3   2   11.20    1.60
   3   3   2    5.40    4.00
   3   3   2    9.50    2.80
   3   3   2   13.10    2.00
   3   3   2   11.90    2.80
   3   3   2   14.60    1.90
   3   3   2   10.50    1.60
   3   3   2   12.50    2.30
   3   3   2   16.20    2.30
   3   3   2   13.40    3.60
  -2  -3  -2    2.40    1.40
  -2  -3  -2    2.30    1.10
  -2  -3  -2    4.80    1.40
  -2  -3  -2    3.50    0.80
  -2  -3  -2    0.90    1.10
  -2  -3  -2    2.60    1.30
  -2  -3  -2    3.50    1.30
  -2  -3  -2    3.90    2.20
   2   3   2    1.50    1.20
   2   3   2    3.10    1.30
   2   3   2    0.70    2.60
   2   3   2    3.20    1.30
   2   3   2    1.40    0.80
   2   3   2    5.30    1.70
   2   3   2    1.00    1.50
   2   3   2    3.90    1.40
   2   3   2    2.60    1.10
  -1  -3  -2  221.28    9.50
  -1  -3  -2  230.18   11.10
  -1  -3  -2  241.58   12.80
  -1  -3  -2  221.88   10.90
  -1  -3  -2  225.38   10.90
  -1  -3  -2  221.58   10.80
  -1  -3  -2  217.68   10.30
  -1  -3  -2  232.38   10.40
   1   3   2  236.18   11.10
   1   3   2  230.78   10.80
   1   3   2  226.08   11.90
   1   3   2  224.78   10.40
   1   3   2  241.08   10.40
   1   3   2  225.78   10.80
   1   3   2  228.38   11.00
   1   3   2  237.48   10.50
   0  -3  -2  993.60   39.00
   0  -3  -2  982.90   38.90
   0  -3  -2  995.40   38.70
   0  -3  -2  994.80   39.00
   0  -3  -2  973.90   38.90
   0  -3  -2  963.50   38.20
   0   3   2 1032.10   39.20
   0   3   2 1013.20   38.90
   0   3   2  958.90   39.10
   0   3   2  953.80   38.60
   0   3   2  979.80   39.00
   0   3   2  967.70   38.40
   0   3   2  978.20   38.30
   1  -3  -2  777.42   30.70
   1  -3  -2  797.52   32.40
   1  -3  -2  830.32   31.60
   1  -3  -2  829.12   32.60
   1  -3  -2  817.22   32.50
  -1   3   2  787.02   31.80
  -1   3   2  797.92   32.60
  -1   3   2  754.02   32.40
  -1   3   2  775.62   32.50
  -1   3   2  784.02   31.20
   2  -3  -2  112.09    6.20
   2  -3  -2   94.69    6.50
   2  -3  -2  102.69    6.90
   2  -3  -2   91.69    6.50
   2  -3  -2   99.49    6.90
   2  -3  -2   87.29    6.50
   2  -3  -2   96.49    6.10
  -2   3   2   97.29    5.60
  -2   3   2   95.69    6.20
  -2   3   2   95.49    6.80
  -2   3   2  105.59    6.20
  -2   3   2   99.49    6.90
  -2   3   2   95.79    6.90
   3  -3  -2   48.50    6.00
   3  -3  -2   53.29    5.10
   3  -3  -2   59.09    5.60
   3  -3  -2   54.19    5.00
   3  -3  -2   49.40    5.10
   3  -3  -2   59.99    6.60
   3  -3  -2   49.60    4.30
  -3   3   2   51.59    4.60
  -3   3   2   68.49    7.20
  -3   3   2   49.60    7.20
  -3   3   2   49.00    5.10
  -3   3   2   53.79    4.20
  -3   3   2   50.89    3.80
  -3   3   2   55.19    5.00
  -3   3   2   53.59    4.60
   4  -3  -2  147.29    8.30
   4  -3  -2  136.49    9.90
   4  -3  -2  138.79    9.20
   4  -3  -2  119.89    9.10
   4  -3  -2  131.19    9.30
   4  -3  -2  132.09    8.80
   4  -3  -2  149.59    9.20
  -4   3   2  133.19    7.90
  -4   3   2  137.29    8.10
  -4   3   2  143.99    8.40
  -4   3   2  146.59    8.80
  -4   3   2  141.99    9.50
  -4   3   2  111.29    8.60
  -4   3   2  152.78   10.20
  -4   3   2  142.89   12.20
   5  -3  -2   12.90    3.70
   5  -3  -2    4.70    3.10
   5  -3  -2   13.80    5.00
   5  -3  -2   12.30    2.90
   5  -3  -2   17.90    3.80
   5  -3  -2   18.70    4.50
  -5   3   2   13.00    2.20
  -5   3   2   21.20    4.70
  -5   3   2   10.80    3.30
  -5   3   2   16.40    6.10
  -5   3   2   14.70    4.20
  -5   3   2   15.90    3.40
  -5   3   2   14.60    1.70
  -5   3   2   13.70    4.30
   6  -3  -2    1.40    3.10
   6  -3  -2   -1.50    3.00
   6  -3  -2    8.40    3.40
   6  -3  -2   10.90    4.70
   6  -3  -2    4.10    2.60
  -6   3   2    0.70    3.50
  -6   3   2    8.90    3.60
  -6   3   2    1.30    4.90
  -6   3   2    4.20    3.70
  -6   3   2   -1.50    4.90
   7  -3  -2    7.10    3.50
   7  -3  -2    4.70    3.70
   7  -3  -2    7.50    4.10
   7  -3  -2    4.70    6.00
   7  -3  -2    5.00    5.10
   7  -3  -2    7.30    4.00
  -7   3   2   11.50    7.50
  -7   3   2    9.60    5.40
  -7   3   2    4.50    6.10
  -7   3   2    8.10    4.70
  -7   3   2    0.20    4.00
   8  -3  -2   -2.50    4.10
   8  -3  -2  -10.70    4.10
   8  -3  -2    0.60    4.40
   8  -3  -2   -4.30    5.10
  -8   3   2   -2.00    5.20
  -8   3   2   -6.10    7.70
  -8   3   2   -8.40   11.00
  -8   3   2    1.00    5.80
   9  -3  -2   -1.10   10.50
   9  -3  -2   -8.50    7.20
   9  -3  -2    4.90    6.20
  -9   3   2    6.60   21.70
  -9  -2  -2    9.30    8.80
  -9  -2  -2    6.50   15.40
  -9  -2  -2    6.40    7.10
   9   2   2    4.50    7.10
   9   2   2    6.50    8.00
  -8  -2  -2    4.10    7.30
  -8  -2  -2    7.10   12.10
  -8  -2  -2    3.30    5.60
   8   2   2    3.60    5.90
   8   2   2    4.70    6.00
  -7  -2  -2   13.00    7.80
  -7  -2  -2    4.50    4.30
  -7  -2  -2   -3.20    5.10
   7   2   2    0.20    4.50
   7   2   2   -4.90    4.10
  -6  -2  -2    4.10    4.90
  -6  -2  -2    4.60    3.30
  -6  -2  -2    2.70    5.80
   6   2   2   -0.10    3.40
   6   2   2   -3.30    3.60
  -5  -2  -2   42.60    7.40
  -5  -2  -2   54.79    7.70
   5   2   2   51.59    6.80
   5   2   2   62.19    9.20
  -4  -2  -2  657.93   29.80
  -4  -2  -2  637.24   28.20
  -4  -2  -2  615.64   31.00
   4   2   2  622.34   28.20
   4   2   2  606.34   27.10
  -3  -2  -2  403.36   21.90
  -3  -2  -2  452.45   19.60
  -3  -2  -2  422.66   20.40
   3   2   2  454.85   20.40
   3   2   2  415.96   20.90
   3   2   2  439.36   19.40
   3   2   2  464.75   23.00
   3   2   2  412.66   18.50
  -2  -2  -2   80.59    4.30
  -2  -2  -2   78.49    4.30
  -2  -2  -2   77.79    4.30
  -2  -2  -2   82.29    5.20
  -2  -2  -2   82.89    6.90
  -2  -2  -2   79.69    5.50
   2   2   2   89.99    6.10
   2   2   2   77.39    4.30
   2   2   2   77.39    4.10
   2   2   2   79.09    4.00
   2   2   2   75.19    5.70
   2   2   2   83.99    4.40
   2   2   2   80.99    4.40
   2   2   2   79.09    5.00
   2   2   2   83.29    6.70
   2   2   2   82.79    4.00
  -1  -2  -2   18.30    2.00
  -1  -2  -2   20.60    2.40
  -1  -2  -2   21.70    2.50
  -1  -2  -2   24.90    2.80
  -1  -2  -2   19.60    1.60
  -1  -2  -2   17.50    1.70
  -1  -2  -2   21.90    3.70
  -1  -2  -2   17.90    1.80
   1   2   2   23.90    3.80
   1   2   2   18.50    2.20
   1   2   2   19.00    1.90
   1   2   2   20.80    2.50
   1   2   2   16.90    1.90
   1   2   2   17.90    1.80
   1   2   2   21.70    2.50
   1   2   2   19.70    1.90
   0  -2  -2 2269.27   88.09
   0  -2  -2 2354.66   87.09
   0  -2  -2 2364.16   87.59
   0  -2  -2 2322.87   87.49
   0  -2  -2 2431.96   87.69
   0  -2  -2 2256.27   87.39
   0  -2  -2 2380.96   87.29
   0   2   2 2385.86   87.69
   0   2   2 2372.76   86.99
   0   2   2 2357.46   87.69
   0   2   2 2362.06   87.39
   0   2   2 2356.76   87.79
   0   2   2 2319.07   87.69
   1  -2  -2   80.79    4.60
   1  -2  -2   84.49    5.20
   1  -2  -2   82.99    5.00
   1  -2  -2   75.49    4.90
   1  -2  -2   70.69    5.00
   1  -2  -2   77.79    4.40
   1  -2  -2   84.19    5.10
  -1   2   2   75.79    4.40
  -1   2   2   82.19    4.80
  -1   2   2   77.79    5.10
  -1   2   2   87.19    5.00
  -1   2   2   84.09    5.30
  -1   2   2   75.89    5.20
   2  -2  -2   23.10    2.40
   2  -2  -2   23.40    3.20
   2  -2  -2   31.70    3.90
   2  -2  -2   32.00    3.80
   2  -2  -2   21.00    3.00
   2  -2  -2   23.10    3.10
  -2   2   2   24.90    4.00
  -2   2   2   35.70    4.20
  -2   2   2   25.00    2.20
  -2   2   2   29.10    3.40
  -2   2   2   23.70    3.20
  -2   2   2   25.50    2.50
  -2   2   2   32.70    3.70
  -2   2   2   26.30    3.50
   3  -2  -2  152.38    8.70
   3  -2  -2  173.08    9.80
   3  -2  -2  151.78    8.60
   3  -2  -2  167.78    8.00
   3  -2  -2  170.58    9.10
   3  -2  -2  166.68    9.10
   3  -2  -2  158.88    9.10
  -3   2   2  160.98    8.40
  -3   2   2  170.28    8.50
  -3   2   2  150.38    9.40
  -3   2   2  155.08    7.20
  -3   2   2  152.08   11.10
  -3   2   2  154.58    8.70
  -3   2   2  148.79    8.90
   4  -2  -2  137.49    9.70
   4  -2  -2  159.98    9.20
   4  -2  -2  142.89    8.80
   4  -2  -2  138.49    8.50
   4  -2  -2  152.78   10.40
   4  -2  -2  149.59    8.60
   4  -2  -2  151.58    7.90
  -4   2   2  148.09    9.00
  -4   2   2  143.89    6.70
  -4   2   2  129.79    8.50
  -4   2   2  143.99    9.90
  -4   2   2  156.28   12.40
  -4   2   2  153.18    9.50
  -4   2   2  143.99    7.80
  -4   2   2  135.99    6.20
   5  -2  -2   -2.10    2.50
   5  -2  -2    0.40    2.00
   5  -2  -2    1.20    2.90
   5  -2  -2    0.90    2.00
   5  -2  -2    3.00    2.00
   5  -2  -2   -1.50    1.60
  -5   2   2    2.00    2.80
  -5   2   2   -1.30    1.50
  -5   2   2    0.80    1.80
  -5   2   2   -3.80    3.30
  -5   2   2    0.30    3.50
  -5   2   2    2.50    2.30
   6  -2  -2   53.89    6.40
   6  -2  -2   55.69    7.00
   6  -2  -2   59.59    6.50
   6  -2  -2   55.69    6.50
   6  -2  -2   57.89    7.50
   6  -2  -2   45.50    5.10
  -6   2   2   69.29   10.40
  -6   2   2   48.10    9.90
  -6   2   2   39.70    7.10
  -6   2   2   53.39    5.90
  -6   2   2   49.60    4.70
   7  -2  -2    2.20    2.80
   7  -2  -2   -0.50    3.20
   7  -2  -2   -5.00    4.30
   7  -2  -2    0.20    3.00
   7  -2  -2    2.30    2.70
   7  -2  -2   -6.20    5.00
  -7   2   2    2.80    3.20
  -7   2   2    2.70    3.40
   8  -2  -2    0.40    7.30
   8  -2  -2    2.10    4.00
   8  -2  -2    9.50    7.00
   8  -2  -2    2.10    4.90
   8  -2  -2    0.10    3.70
  -8   2   2    6.40   10.20
  -8   2   2   -2.90    8.10
   9  -2  -2   11.70    5.70
   9  -2  -2   -6.20    9.30
  -9   2   2    1.20   15.30
  -9   2   2   15.10   10.50
  -9  -1  -2   -1.00    6.90
  -9  -1  -2   -2.70   15.50
  -9  -1  -2   -1.40   10.00
   9   1   2    4.60    6.10
   9   1   2   -3.10    8.30
  -8  -1  -2   -6.40   10.90
  -8  -1  -2   -3.20    5.10
  -8  -1  -2    0.00    7.30
   8   1   2    5.20    4.60
   8   1   2   -5.10    6.00
  -7  -1  -2    0.30    4.50
  -7  -1  -2   16.20    6.70
  -7  -1  -2    7.30    9.00
   7   1   2   -2.40    4.00
   7   1   2   -5.90    4.10
  -6  -1  -2   21.50    5.80
  -6  -1  -2   22.50    8.80
  -6  -1  -2   18.70    6.20
   6   1   2   15.00    5.30
  -5  -1  -2   -1.80    2.90
  -5  -1  -2    2.60    3.70
  -5  -1  -2    0.40    2.90
   5   1   2    2.90    2.60
   5   1   2    4.40    2.80
  -4  -1  -2   45.00    7.70
  -4  -1  -2   25.60    4.60
  -4  -1  -2   31.70    6.10
   4   1   2   43.40    7.80
   4   1   2   45.30    7.40
   4   1   2   37.30    5.40
   4   1   2   37.10    5.30
   4   1   2   33.30    5.00
  -3  -1  -2   73.69    5.80
  -3  -1  -2   76.59    6.70
  -3  -1  -2   66.59    6.80
   3   1   2   90.39    6.20
   3   1   2   78.09    7.20
   3   1   2   76.69    5.80
   3   1   2   71.69    6.70
  -2  -1  -2  344.27   13.90
  -2  -1  -2  350.56   15.70
  -2  -1  -2  360.46   17.40
  -2  -1  -2  348.37   16.30
  -2  -1  -2  353.16   13.90
   2   1   2  360.06   13.90
   2   1   2  355.06   16.80
   2   1   2  357.06   16.00
   2   1   2  357.56   13.70
   2   1   2  371.56   14.00
   2   1   2  366.46   13.80
   2   1   2  386.46   16.70
   2   1   2  350.06   15.50
  -1  -1  -2 1209.28   45.10
  -1  -1  -2 1278.37   44.60
  -1  -1  -2 1165.98   44.60
  -1  -1  -2 1207.78   45.50
  -1  -1  -2 1181.78   45.20
  -1  -1  -2 1182.38   47.20
  -1  -1  -2 1210.18   46.30
  -1  -1  -2 1177.78   45.40
   1   1   2 1233.88   45.20
   1   1   2 1209.08   45.20
   1   1   2 1240.28   45.20
   1   1   2 1246.58   45.20
   1   1   2 1184.78   46.20
   1   1   2 1215.68   45.00
   1   1   2 1224.28   44.50
   1   1   2 1214.38   45.70
   1   1   2 1211.98   44.80
   1   1   2 1204.28   47.00
   0  -1  -2  264.07   11.10
   0  -1  -2  251.07   10.40
   0  -1  -2  244.98   10.10
   0  -1  -2  222.38   10.20
   0  -1  -2  238.18   10.30
   0   1   2  250.57   10.40
   0   1   2  247.78   10.40
   0   1   2  247.08   10.40
   0   1   2  240.28   10.30
   1  -1  -2  207.18    9.80
   1  -1  -2  227.98    9.90
   1  -1  -2  224.68    9.80
   1  -1  -2  217.28    9.90
   1  -1  -2  234.98    9.40
   1  -1  -2  225.68    9.80
  -1   1   2  223.38   11.20
  -1   1   2  222.18    9.70
  -1   1   2  221.78    9.80
  -1   1   2  224.08    9.90
  -1   1   2  225.48    9.80
  -1   1   2  208.18    9.20
   2  -1  -2 1187.98   46.40
   2  -1  -2 1198.28   45.70
   2  -1  -2 1196.18   45.80
   2  -1  -2 1220.48   46.00
   2  -1  -2 1230.08   45.80
   2  -1  -2 1210.98   48.10
   2  -1  -2 1182.18   45.00
   2  -1  -2 1232.68   45.80
  -2   1   2 1163.58   48.00
  -2   1   2 1194.78   46.00
  -2   1   2 1181.68   46.40
  -2   1   2 1210.38   45.70
  -2   1   2 1179.58   45.20
  -2   1   2 1188.98   44.50
  -2   1   2 1196.38   46.10
  -2   1   2 1201.98   45.40
   3  -1  -2  135.09   10.20
   3  -1  -2  137.19    7.60
   3  -1  -2  152.58    7.50
   3  -1  -2  148.39    7.70
   3  -1  -2  148.49    7.70
   3  -1  -2  138.99    8.10
   3  -1  -2  152.88    6.90
   3  -1  -2  137.89    8.70
  -3   1   2  157.18    9.00
  -3   1   2  139.69    7.20
  -3   1   2  135.69    8.60
  -3   1   2  149.29    7.80
  -3   1   2  142.29   10.30
  -3   1   2  140.29    7.50
  -3   1   2  146.09    7.10
   4  -1  -2   -0.80    1.40
   4  -1  -2    1.30    2.10
   4  -1  -2    2.20    1.70
   4  -1  -2    2.50    1.20
   4  -1  -2    0.90    1.40
   4  -1  -2    1.10    3.70
   4  -1  -2    3.40    1.60
  -4   1   2    0.50    1.40
  -4   1   2   -0.30    1.20
  -4   1   2   -0.20    2.50
  -4   1   2   -0.90    1.80
  -4   1   2   -0.20    1.10
  -4   1   2   -0.40    2.70
   5  -1  -2   19.00    3.00
   5  -1  -2   22.30    2.90
   5  -1  -2   19.20    3.40
   5  -1  -2   21.70    3.40
   5  -1  -2   22.00    4.00
   5  -1  -2   22.50    3.80
  -5   1   2   18.30    3.00
  -5   1   2   24.20    6.80
  -5   1   2   24.60    3.10
  -5   1   2   22.40    2.60
  -5   1   2   32.00    6.50
  -5   1   2   25.90    5.70
   6  -1  -2    1.20    3.60
   6  -1  -2   -1.70    2.60
   6  -1  -2    0.30    1.90
   6  -1  -2    1.60    2.20
   6  -1  -2    0.90    4.20
   6  -1  -2   -1.20    1.90
  -6   1   2    2.30    2.20
  -6   1   2   -0.80    2.90
  -6   1   2    5.30    4.70
  -6   1   2   -3.60    1.50
  -6   1   2   -0.40    4.90
   7  -1  -2    9.20    6.30
   7  -1  -2    6.90    4.50
   7  -1  -2    7.80    3.40
   7  -1  -2    9.30    2.90
   7  -1  -2    3.40    2.60
  -7   1   2    5.20    7.00
  -7   1   2    5.20    6.00
  -7   1   2    6.70    4.60
   8  -1  -2   16.40    7.50
   8  -1  -2   -6.30    5.80
  -8   1   2   -5.90    9.10
  -8   1   2   -2.90    7.70
   9  -1  -2   -1.10    8.70
   9  -1  -2   -2.80    5.30
  -9   1   2    3.60   10.10
  -9   1   2   -8.00   13.60
  -9   0  -2  -12.20    6.70
  -9   0  -2    4.20   10.50
   9   0   2  -10.40    8.10
  -8   0  -2    8.10    7.50
  -8   0  -2    6.60    6.50
  -8   0  -2   -4.00   10.70
   8   0   2   12.40    7.00
   8   0   2   -3.70    2.40
   8   0   2    2.20    4.10
   8   0   2   -3.00    3.90
  -7   0  -2    3.30    8.20
  -7   0  -2   -1.00    5.70
  -7   0  -2    2.40    4.10
   7   0   2   -1.40    1.70
   7   0   2   -1.30    4.70
   7   0   2   -4.50    2.80
   7   0   2    7.10    3.30
  -6   0  -2  171.78   15.90
  -6   0  -2  200.18   14.20
   6   0   2  177.88    8.20
   6   0   2  197.38    9.40
   6   0   2  186.08   11.20
  -5   0  -2    1.50    3.20
  -5   0  -2    0.40    2.20
  -5   0  -2   -1.60    3.60
   5   0   2   -2.20    1.50
   5   0   2    2.20    2.30
   5   0   2   -0.20    0.90
  -4   0  -2 2539.75   97.09
  -4   0  -2 2574.74   98.89
  -4   0  -2 2496.35   99.19
   4   0   2 2607.34   95.39
   4   0   2 2427.66   99.19
   4   0   2 2504.65   92.39
   4   0   2 2473.35   92.49
   4   0   2 2467.05   93.09
   4   0   2 2440.66   96.49
   4   0   2 2591.94  100.99
  -3   0  -2    1.50    0.60
  -3   0  -2   -0.90    0.80
  -3   0  -2   -0.80    1.90
  -3   0  -2   -0.90    2.10
  -3   0  -2    0.80    1.40
  -3   0  -2    1.40    1.50
  -3   0  -2   -0.10    0.80
   3   0   2    3.30    2.60
   3   0   2   -0.50    0.50
   3   0   2   -1.00    1.00
   3   0   2    0.60    1.40
   3   0   2    0.10    0.70
   3   0   2   -1.90    2.10
   3   0   2    0.90    0.60
   3   0   2    0.00    1.10
  -1   0  -2   -0.20    0.30
  -1   0  -2   -0.40    0.50
  -1   0  -2    0.40    0.40
  -1   0  -2    0.30    0.60
  -1   0  -2   -0.20    0.30
  -1   0  -2   -0.30    0.40
  -1   0  -2    1.00    0.50
  -1   0  -2    0.50    0.60
   1   0   2   -0.10    0.30
   1   0   2   -0.30    0.50
   1   0   2    0.00    0.60
   1   0   2   -1.30    0.90
   1   0   2    0.00    0.40
   1   0   2   -0.30    0.20
   1   0   2    0.20    0.50
   1   0   2    0.30    0.40
   1   0   2   -0.30    0.50
   0   0  -2   -0.30    0.30
   0   0  -2   -0.10    0.20
   0   0  -2    0.10    0.30
   0   0  -2    0.00    0.30
   0   0   2    0.10    0.30
   0   0   2    0.00    0.30
   0   0   2   -0.10    0.20
   0   0   2   -0.40    0.30
   1   0  -2    0.30    0.60
   1   0  -2    0.00    0.50
   1   0  -2    0.20    0.50
   1   0  -2   -0.60    0.70
   1   0  -2    0.30    0.50
   1   0  -2    0.20    0.40
   1   0  -2   -0.70    0.40
   1   0  -2    0.30    0.30
  -1   0   2   -0.10    0.60
  -1   0   2   -0.10    0.70
  -1   0   2    0.30    0.30
  -1   0   2    0.30    0.40
  -1   0   2   -0.20    0.50
  -1   0   2   -0.10    0.30
  -1   0   2    0.40    0.30
  -1   0   2    0.70    0.50
   2   0  -2  245.68   10.20
   2   0  -2  247.08   12.00
   2   0  -2  238.08   12.40
   2   0  -2  229.78   10.10
   2   0  -2  242.58    9.70
   2   0  -2  233.18   10.10
   2   0  -2  243.88   10.10
   2   0  -2  228.28   11.20
  -2   0   2  240.08   11.20
  -2   0   2  228.38   11.50
  -2   0   2  231.18    9.90
  -2   0   2  240.08    9.90
  -2   0   2  223.08   12.20
  -2   0   2  241.18   10.20
   3   0  -2   -0.20    2.10
   3   0  -2    1.00    0.90
   3   0  -2   -0.10    0.90
   3   0  -2   -1.60    1.80
   3   0  -2    0.10    0.70
   3   0  -2    2.30    1.90
   3   0  -2   -1.50    1.50
   3   0  -2   -1.00    0.90
   3   0  -2    0.60    0.90
   3   0  -2   -0.80    0.80
  -3   0   2   -1.00    1.50
  -3   0   2   -1.50    0.70
  -3   0   2   -0.40    0.80
  -3   0   2    0.10    0.70
  -3   0   2   -1.70    1.70
  -3   0   2   -0.60    1.30
   4   0  -2  154.48    7.70
   4   0  -2  158.58    7.40
   4   0  -2  165.88    7.10
   4   0  -2  164.28    8.40
   4   0  -2  147.89   10.90
   4   0  -2  153.98    7.70
   4   0  -2  157.38   10.40
   4   0  -2  163.78    7.90
   4   0  -2  169.58    7.80
   4   0  -2  169.38   13.00
   4   0  -2  169.48   12.30
  -4   0   2  138.59   10.60
  -4   0   2  157.78    7.30
  -4   0   2  160.28   10.30
  -4   0   2  139.09    8.40
  -4   0   2  168.88    7.70
  -4   0   2  156.58    6.90
   5   0  -2    1.70    1.30
   5   0  -2   -4.00    1.80
   5   0  -2    2.10    1.60
   5   0  -2   -2.20    3.00
   5   0  -2    0.80    2.10
   5   0  -2   -1.30    1.30
   5   0  -2   -0.80    1.10
  -5   0   2   -1.70    1.20
  -5   0   2    0.90    4.10
  -5   0   2   -1.10    3.20
  -5   0   2   -0.70    0.90
  -5   0   2   -2.60    2.40
   6   0  -2   35.10    4.80
   6   0  -2   42.00    8.30
   6   0  -2   37.80    3.70
   6   0  -2   33.10    5.30
  -6   0   2   42.80    7.70
  -6   0   2   40.80    9.00
   7   0  -2    4.40    5.70
   7   0  -2   -1.40    4.20
   7   0  -2   -0.70    2.30
  -7   0   2   -3.10    6.60
  -7   0   2    6.10    5.70
  -7   0   2    2.10    4.30
   8   0  -2    7.70    7.50
   8   0  -2   -1.40    3.20
   8   0  -2    1.50    5.40
  -8   0   2  -15.90    8.80
  -8   0   2    2.00    8.40
   9   0  -2  -10.50    8.40
   9   0  -2    5.50    5.30
  -9   0   2   12.40   10.50
  -9   1  -2   -2.40   10.30
  -9   1  -2   -2.50    7.10
   9  -1   2   -2.30    9.00
   9  -1   2    4.10    4.20
  -8   1  -2   -5.70    8.50
  -8   1  -2   -2.00    5.30
   8  -1   2   -8.80    6.40
   8  -1   2   -5.90    4.60
   8  -1   2   -5.00    2.90
  -7   1  -2    2.80    4.70
  -7   1  -2    6.30    7.00
  -7   1  -2  -10.30    7.30
   7  -1   2   -2.30    1.90
   7  -1   2    0.60    2.80
   7  -1   2   -7.00    3.40
  -6   1  -2   27.20    8.60
  -6   1  -2   28.10    3.50
  -6   1  -2   17.80    6.30
  -6   1  -2   18.30    5.00
   6  -1   2   19.80    3.70
   6  -1   2   21.30    2.80
   6  -1   2   20.00    3.60
   6  -1   2   17.90    3.80
   6  -1   2   18.90    3.30
  -5   1  -2   -2.20    1.20
  -5   1  -2    1.40    1.20
  -5   1  -2    3.80    3.70
  -5   1  -2   -1.00    1.70
  -5   1  -2   -1.10    2.80
  -5   1  -2   -1.70    3.80
  -5   1  -2    1.50    1.70
   5  -1   2   -2.10    1.10
   5  -1   2   -0.60    1.40
   5  -1   2   -1.10    1.90
   5  -1   2   -2.80    3.90
   5  -1   2    1.00    1.80
   5  -1   2   -1.70    1.60
   5  -1   2    1.00    1.50
   5  -1   2    2.80    2.20
  -4   1  -2   32.70    2.90
  -4   1  -2   29.40    4.70
  -4   1  -2   37.30    7.10
  -4   1  -2   41.10    4.80
  -4   1  -2   49.20    7.60
  -4   1  -2   39.60    4.10
  -4   1  -2   32.60    2.80
   4  -1   2   36.10    3.60
   4  -1   2   43.90    4.80
   4  -1   2   31.60    2.70
   4  -1   2   36.80    5.40
   4  -1   2   36.70    3.50
   4  -1   2   39.50    4.80
   4  -1   2   35.50    3.70
   4  -1   2   50.79    7.00
  -3   1  -2   78.69    6.10
  -3   1  -2   77.59    4.10
  -3   1  -2   79.39    7.30
  -3   1  -2   81.79    6.70
  -3   1  -2   74.39    4.20
  -3   1  -2   75.99    4.90
  -3   1  -2   77.99    5.20
   3  -1   2   74.69    6.10
   3  -1   2   82.69    4.70
   3  -1   2   82.69    6.10
   3  -1   2   74.29    4.00
   3  -1   2   78.69    5.50
   3  -1   2   73.79    4.90
   3  -1   2   74.89    4.30
   3  -1   2   78.69    4.90
  -2   1  -2  351.16   14.30
  -2   1  -2  360.46   15.00
  -2   1  -2  332.77   16.80
  -2   1  -2  365.56   15.00
  -2   1  -2  350.26   15.20
  -2   1  -2  353.76   15.90
  -2   1  -2  359.56   14.30
  -2   1  -2  347.67   14.00
  -2   1  -2  361.56   14.20
   2  -1   2  369.36   15.20
   2  -1   2  340.37   15.50
   2  -1   2  357.76   14.60
   2  -1   2  364.76   15.70
   2  -1   2  365.86   15.70
   2  -1   2  354.16   14.70
   2  -1   2  350.36   14.10
   2  -1   2  352.66   14.30
   2  -1   2  360.86   14.30
  -1   1  -2 1231.88   46.30
  -1   1  -2 1158.98   44.60
  -1   1  -2 1197.78   45.00
  -1   1  -2 1176.18   44.70
  -1   1  -2 1159.28   44.70
  -1   1  -2 1179.48   45.00
   1  -1   2 1173.78   45.90
   1  -1   2 1230.58   45.60
   1  -1   2 1190.38   44.70
   1  -1   2 1214.58   44.90
   1  -1   2 1212.18   45.00
   1  -1   2 1194.68   44.80
   1  -1   2 1262.97   46.40
   1  -1   2 1240.48   44.70
   0   1  -2  204.78    9.20
   0   1  -2  236.78    9.50
   0   1  -2  252.67    9.60
   0   1  -2  232.18    9.40
   0   1  -2  212.28   10.80
   0   1  -2  225.98    9.50
   0   1  -2  237.98   10.10
   0  -1   2  238.98   10.90
   0  -1   2  239.78    9.30
   0  -1   2  229.18   10.30
   0  -1   2  228.58    9.40
   0  -1   2  244.68   10.20
   0  -1   2  239.88    9.40
   0  -1   2  233.38    9.50
   1   1  -2  218.58   10.00
   1   1  -2  224.78    9.70
   1   1  -2  225.88    9.10
   1   1  -2  208.38   10.20
   1   1  -2  225.48    9.40
   1   1  -2  227.78    9.10
   1   1  -2  229.98    9.30
   1   1  -2  222.58    8.80
   1   1  -2  243.68    9.80
  -1  -1   2  226.68    9.00
  -1  -1   2  205.58   10.00
  -1  -1   2  223.78    9.60
  -1  -1   2  225.68    9.70
  -1  -1   2  217.08   10.40
   2   1  -2 1218.58   44.80
   2   1  -2 1157.18   47.50
   2   1  -2 1210.88   47.90
   2   1  -2 1267.47   45.80
   2   1  -2 1234.38   45.40
   2   1  -2 1230.98   45.10
   2   1  -2 1218.68   48.60
   2   1  -2 1213.78   45.40
   2   1  -2 1235.48   47.00
  -2  -1   2 1188.38   47.80
  -2  -1   2 1191.68   45.00
  -2  -1   2 1226.68   45.60
  -2  -1   2 1228.58   48.40
  -2  -1   2 1236.18   45.70
  -2  -1   2 1206.98   48.20
   3   1  -2  151.38    6.70
   3   1  -2  138.89    8.70
   3   1  -2  143.69    9.80
   3   1  -2  152.88    6.90
   3   1  -2  150.28    6.70
   3   1  -2  162.18   10.70
   3   1  -2  140.89    6.60
   3   1  -2  142.59    6.10
   3   1  -2  146.89    6.00
   3   1  -2  156.18    9.50
  -3  -1   2  147.09    8.70
  -3  -1   2  145.29   10.00
  -3  -1   2  145.89    9.90
  -3  -1   2  149.09    6.70
  -3  -1   2  148.79    6.20
   4   1  -2   -2.30    3.40
   4   1  -2    3.30    2.40
   4   1  -2    1.50    0.80
   4   1  -2   -3.70    3.20
   4   1  -2   -1.10    2.40
  -4  -1   2    2.10    2.60
  -4  -1   2    4.20    3.50
  -4  -1   2   -0.10    1.80
   5   1  -2   15.00    3.70
   5   1  -2   17.10    4.60
   5   1  -2   21.30    2.30
  -5  -1   2   26.00    6.40
  -5  -1   2   19.70    5.70
  -5  -1   2   24.30    5.20
   6   1  -2    1.50    4.00
   6   1  -2    0.20    1.60
   6   1  -2   -3.60    2.30
   6   1  -2    0.40    3.00
  -6  -1   2    3.20    3.20
  -6  -1   2   -2.70    4.60
  -6  -1   2    8.90    4.80
   7   1  -2   10.00    4.20
   7   1  -2    2.30    4.00
   7   1  -2    2.80    4.80
   7   1  -2    4.70    2.20
  -7  -1   2    4.10    6.70
  -7  -1   2   -1.10    7.00
   8   1  -2   -4.30    6.10
   8   1  -2  -15.90    5.80
   8   1  -2    9.20    3.80
   8   1  -2   -0.30    3.10
  -8  -1   2  -16.00    9.30
  -8  -1   2    1.70    7.30
   9   1  -2    9.10    8.50
  -9  -1   2    1.10   14.70
  -9  -1   2   -6.60    9.30
  -9   2  -2   -2.20   10.40
  -9   2  -2   -0.50    7.70
   9  -2   2    9.90    5.10
   9  -2   2   17.40   10.40
  -8   2  -2    2.30    8.50
  -8   2  -2   13.30    7.40
   8  -2   2    4.40    6.20
   8  -2   2   -2.50    3.30
   8  -2   2    6.20    3.70
   8  -2   2    6.30    4.60
  -7   2  -2    2.70    3.40
  -7   2  -2    4.30    2.70
  -7   2  -2    8.80    6.20
  -7   2  -2    0.80    9.40
   7  -2   2    3.70    2.70
   7  -2   2    1.60    4.40
   7  -2   2    2.10    4.00
   7  -2   2    8.10    2.70
   7  -2   2    8.10    3.30
   7  -2   2    1.00    3.00
  -6   2  -2   -0.80    2.40
  -6   2  -2    2.80    5.10
  -6   2  -2    3.20    4.20
  -6   2  -2   -0.20    2.00
  -6   2  -2    0.70    2.50
   6  -2   2   -1.20    2.70
   6  -2   2    4.60    3.40
   6  -2   2   -1.70    3.40
   6  -2   2    3.20    2.00
   6  -2   2    2.00    1.90
   6  -2   2   -0.10    1.90
   6  -2   2    0.40    2.40
  -5   2  -2   55.09    5.80
  -5   2  -2   55.39    8.10
  -5   2  -2   52.19    4.20
  -5   2  -2   37.40    8.20
  -5   2  -2   46.00    4.10
  -5   2  -2   60.49    7.30
  -5   2  -2   77.89   10.30
   5  -2   2   49.30    5.60
   5  -2   2   61.29    7.20
   5  -2   2   42.40    3.90
   5  -2   2   53.19    4.90
   5  -2   2   48.30    4.50
   5  -2   2   63.29    6.30
   5  -2   2   46.70    4.00
  -4   2  -2  635.94   30.70
  -4   2  -2  602.34   25.20
  -4   2  -2  619.04   28.00
  -4   2  -2  598.54   24.50
  -4   2  -2  607.04   25.80
  -4   2  -2  598.74   24.50
   4  -2   2  611.14   25.60
   4  -2   2  604.74   25.30
   4  -2   2  657.73   24.60
   4  -2   2  620.64   24.40
   4  -2   2  623.34   27.80
   4  -2   2  598.24   26.10
   4  -2   2  589.64   26.60
   4  -2   2  607.24   26.90
  -3   2  -2  447.06   18.40
  -3   2  -2  423.16   20.10
  -3   2  -2  445.86   18.20
  -3   2  -2  447.26   19.50
  -3   2  -2  447.76   17.50
  -3   2  -2  456.25   19.30
  -3   2  -2  432.86   18.10
  -3   2  -2  430.26   18.40
  -3   2  -2  456.05   22.60
   3  -2   2  441.86   19.40
   3  -2   2  450.55   20.10
   3  -2   2  418.86   19.90
   3  -2   2  437.06   17.80
   3  -2   2  430.16   18.40
   3  -2   2  430.26   19.00
   3  -2   2  439.66   17.90
   3  -2   2  448.96   18.90
  -2   2  -2   77.59    4.40
  -2   2  -2   88.19    4.70
  -2   2  -2   79.29    5.50
  -2   2  -2   74.89    5.10
  -2   2  -2   83.39    4.70
  -2   2  -2   84.49    5.50
  -2   2  -2   84.99    4.70
   2  -2   2   83.39    6.10
   2  -2   2   81.79    4.50
   2  -2   2   86.69    5.20
   2  -2   2   82.69    4.70
   2  -2   2   89.39    5.70
   2  -2   2   77.49    4.70
   2  -2   2   84.09    4.40
   2  -2   2   76.49    6.50
   2  -2   2   75.39    5.20
  -1   2  -2   21.00    1.90
  -1   2  -2   19.80    1.90
  -1   2  -2   17.60    1.90
  -1   2  -2   26.40    4.10
  -1   2  -2   21.60    2.80
  -1   2  -2   22.90    2.00
  -1   2  -2   22.60    3.20
  -1   2  -2   22.80    2.00
   1  -2   2   19.30    3.40
   1  -2   2   16.60    2.60
   1  -2   2   21.30    2.00
   1  -2   2   18.20    3.00
   1  -2   2   21.20    2.60
   1  -2   2   20.50    1.80
   1  -2   2   19.00    1.90
   1  -2   2   19.20    2.30
   0   2  -2 2383.56   85.99
   0   2  -2 2281.37   86.09
   0   2  -2 2138.59   88.59
   0   2  -2 2372.36   86.19
   0   2  -2 2248.38   87.59
   0   2  -2 2395.86   87.19
   0   2  -2 2411.16   86.49
   0   2  -2 2321.57   86.09
   0  -2   2 2379.46   86.19
   0  -2   2 2351.06   86.29
   0  -2   2 2327.17   85.89
   0  -2   2 2280.37   87.59
   0  -2   2 2377.06   87.29
   0  -2   2 2328.57   86.09
   0  -2   2 2332.07   86.19
   1   2  -2   78.39    5.30
   1   2  -2   78.09    3.90
   1   2  -2   78.39    4.10
   1   2  -2   78.19    4.10
   1   2  -2   80.39    5.30
   1   2  -2   79.49    4.80
   1   2  -2   77.89    4.20
   1   2  -2   80.19    5.20
  -1  -2   2   67.39    4.90
  -1  -2   2   79.69    4.10
  -1  -2   2   84.19    5.20
  -1  -2   2   82.99    4.20
  -1  -2   2   78.99    3.90
  -1  -2   2   73.89    4.30
  -1  -2   2   69.89    4.70
  -1  -2   2   83.89    5.50
   2   2  -2   25.30    2.00
   2   2  -2   25.90    3.60
   2   2  -2   38.70    5.20
   2   2  -2   31.10    3.30
   2   2  -2   22.60    3.00
   2   2  -2   23.90    2.00
   2   2  -2   29.00    1.80
   2   2  -2   26.30    2.50
   2   2  -2   29.10    4.60
  -2  -2   2   24.60    2.90
  -2  -2   2   30.50    3.30
  -2  -2   2   24.80    4.10
  -2  -2   2   27.60    1.90
   3   2  -2  148.59   11.80
   3   2  -2  161.18    6.60
   3   2  -2  159.08    7.90
   3   2  -2  158.38    6.90
   3   2  -2  159.48    7.10
   3   2  -2  160.98    9.60
   3   2  -2  157.48    7.00
   3   2  -2  184.68   11.50
   3   2  -2  158.88    7.40
   3   2  -2  149.09    9.20
  -3  -2   2  162.08   11.10
  -3  -2   2  158.98    9.10
  -3  -2   2  163.38    7.20
  -3  -2   2  161.38    6.60
  -3  -2   2  167.48    8.00
  -3  -2   2  154.58    6.70
  -3  -2   2  150.18    9.80
  -3  -2   2  154.78   10.30
   4   2  -2  151.88   12.70
   4   2  -2  142.89    6.20
   4   2  -2  162.18   11.80
   4   2  -2  152.58   10.30
  -4  -2   2  167.98   11.70
  -4  -2   2  146.49    9.80
  -4  -2   2  148.19   11.60
   5   2  -2    2.40    3.10
   5   2  -2    0.90    0.90
  -5  -2   2   -4.40    3.90
  -5  -2   2    2.80    2.40
  -5  -2   2    0.60    3.20
   6   2  -2   52.49    8.40
   6   2  -2   47.90    6.90
   6   2  -2   48.70    3.60
  -6  -2   2   53.39   10.00
  -6  -2   2   43.20    9.20
  -6  -2   2   41.90    7.30
   7   2  -2    3.50    4.50
   7   2  -2    3.20    5.20
  -7  -2   2    4.10    7.50
  -7  -2   2    0.10    5.40
   8   2  -2    6.90    5.50
   8   2  -2    1.10    5.60
   8   2  -2   -3.40    6.20
  -8  -2   2    4.90   10.00
  -8  -2   2   -1.00    6.80
   9   2  -2   -0.70    6.80
   9   2  -2   -6.00    8.30
  -9  -2   2   11.90    9.20
  -9  -2   2   -8.50   13.20
  -9   3  -2   -2.20   14.30
  -9   3  -2  -23.00   16.80
   9  -3   2    0.10    4.80
   9  -3   2    4.50    5.60
   9  -3   2   -3.00    6.40
  -8   3  -2    6.00    6.40
  -8   3  -2   21.90    9.60
  -8   3  -2   13.60    5.60
   8  -3   2    7.40    4.40
   8  -3   2   20.40    6.40
   8  -3   2    4.90    4.30
   8  -3   2    9.00    5.00
   8  -3   2   17.60    4.90
  -7   3  -2   -1.40    4.60
  -7   3  -2    7.50    7.90
  -7   3  -2    8.20    4.30
   7  -3   2    5.60    3.00
   7  -3   2   10.50    3.40
   7  -3   2    3.10    4.20
   7  -3   2    9.40    5.40
   7  -3   2   10.10    3.80
   7  -3   2    5.50    5.50
  -6   3  -2    4.30    3.30
  -6   3  -2    1.70    3.70
  -6   3  -2   10.90    6.20
  -6   3  -2    2.50    3.50
   6  -3   2    1.80    5.30
   6  -3   2    3.40    2.80
   6  -3   2    0.10    4.00
   6  -3   2    2.50    4.50
   6  -3   2    7.40    3.80
   6  -3   2    0.20    2.60
   6  -3   2    5.10    2.60
  -5   3  -2    4.00    3.20
  -5   3  -2    7.80    2.50
  -5   3  -2    5.80    3.10
  -5   3  -2    5.20    5.10
  -5   3  -2    4.50    2.90
  -5   3  -2    3.60    2.60
   5  -3   2    7.20    4.20
   5  -3   2   16.20    8.40
   5  -3   2    7.40    1.80
   5  -3   2    7.40    3.60
   5  -3   2    7.30    2.40
   5  -3   2    4.30    2.10
   5  -3   2    5.70    2.60
   5  -3   2    8.60    3.30
   5  -3   2    7.30    4.10
  -4   3  -2   41.50    7.30
  -4   3  -2   30.30    4.90
  -4   3  -2   32.90    4.20
  -4   3  -2   29.50    3.90
  -4   3  -2   31.50    3.40
  -4   3  -2   33.50    4.40
  -4   3  -2   24.60    6.30
  -4   3  -2   32.40    4.20
  -4   3  -2   22.80    4.30
   4  -3   2   37.10    4.80
   4  -3   2   36.70    4.60
   4  -3   2   24.90    5.30
   4  -3   2   38.50    4.90
   4  -3   2   22.70    4.10
   4  -3   2   33.20    5.00
   4  -3   2   29.40    2.60
   4  -3   2   36.40    5.10
   4  -3   2   31.40    3.80
  -3   3  -2    9.80    2.90
  -3   3  -2    7.30    2.20
  -3   3  -2   12.50    2.40
  -3   3  -2    5.00    2.10
  -3   3  -2   10.80    2.90
  -3   3  -2   10.00    2.00
   3  -3   2    8.20    2.10
   3  -3   2   11.20    2.20
   3  -3   2   11.80    4.00
   3  -3   2    9.80    3.10
   3  -3   2   11.10    2.40
   3  -3   2   19.80    4.00
   3  -3   2   14.80    3.10
   3  -3   2   13.50    1.90
   3  -3   2   23.10    4.70
   3  -3   2    8.80    2.20
  -2   3  -2    4.50    1.80
  -2   3  -2    2.30    1.20
  -2   3  -2    2.30    1.80
  -2   3  -2    3.60    1.30
  -2   3  -2    2.50    1.40
  -2   3  -2    3.80    1.30
  -2   3  -2    3.20    1.00
  -2   3  -2    4.30    2.00
   2  -3   2    3.10    1.90
   2  -3   2    2.40    2.70
   2  -3   2    3.20    1.40
   2  -3   2    3.70    1.70
   2  -3   2    1.30    1.00
   2  -3   2    4.30    1.60
   2  -3   2    2.90    1.60
   2  -3   2    1.20    1.60
   2  -3   2    1.60    0.80
  -1   3  -2  220.68   11.30
  -1   3  -2  243.08   10.40
  -1   3  -2  219.08   12.10
  -1   3  -2  224.38   10.30
  -1   3  -2  232.48   10.60
  -1   3  -2  266.07   13.40
  -1   3  -2  248.18   12.00
  -1   3  -2  217.88   10.30
   1  -3   2  217.18   11.00
   1  -3   2  229.08   10.80
   1  -3   2  227.28   12.40
   1  -3   2  228.68   10.30
   1  -3   2  239.78   13.40
   1  -3   2  223.88   10.80
   1  -3   2  242.98   13.20
   1  -3   2  241.28   10.60
   0   3  -2  991.10   38.60
   0   3  -2  954.80   39.20
   0   3  -2  994.40   38.00
   0   3  -2 1046.00   40.20
   0   3  -2  922.21   40.90
   0   3  -2  992.80   37.90
   0   3  -2 1016.30   37.90
   0  -3   2  966.20   37.70
   0  -3   2 1006.10   38.20
   0  -3   2  958.20   39.90
   0  -3   2  991.20   39.40
   0  -3   2  989.20   38.10
   0  -3   2  979.30   38.40
   1   3  -2  761.52   32.20
   1   3  -2  783.02   32.30
   1   3  -2  689.43   33.20
   1   3  -2  791.62   30.50
   1   3  -2  771.62   30.90
   1   3  -2  794.82   31.70
   1   3  -2  820.12   30.40
   1   3  -2  785.82   30.50
  -1  -3   2  818.22   30.60
  -1  -3   2  798.12   30.40
  -1  -3   2  810.22   32.00
  -1  -3   2  823.22   30.70
  -1  -3   2  770.92   32.30
  -1  -3   2  768.62   32.50
   2   3  -2   99.49    8.00
   2   3  -2  111.49    6.60
   2   3  -2  101.29    5.90
   2   3  -2  103.09    5.20
   2   3  -2  102.09    7.70
   2   3  -2  108.19    6.20
   2   3  -2   91.59    5.30
   2   3  -2  101.79    5.30
   2   3  -2  118.09    7.30
   2   3  -2  104.09    5.40
  -2  -3   2   94.79    7.70
  -2  -3   2  105.39    6.60
  -2  -3   2   99.99    4.90
  -2  -3   2  100.69    6.80
  -2  -3   2   97.29    6.30
  -2  -3   2  105.79    5.10
  -2  -3   2  107.99    5.50
   3   3  -2   56.89    5.20
   3   3  -2   51.39    3.40
   3   3  -2   69.19    8.50
   3   3  -2   53.99    3.40
   3   3  -2   51.59    3.20
   3   3  -2   49.30    3.40
   3   3  -2   47.60    4.90
   3   3  -2   56.49    7.60
   3   3  -2   55.69    4.40
   3   3  -2   51.69    3.80
  -3  -3   2   44.40    4.10
  -3  -3   2   48.80    3.30
  -3  -3   2   66.39    8.80
  -3  -3   2   48.40    4.30
  -3  -3   2   54.69    5.70
   4   3  -2  147.99   12.60
   4   3  -2  129.69    6.70
   4   3  -2  158.18   10.20
   4   3  -2  135.39    6.30
   4   3  -2  146.89    7.40
   4   3  -2  136.19    6.60
   4   3  -2  140.29    6.70
  -4  -3   2  140.99    7.10
  -4  -3   2  138.59   10.50
  -4  -3   2  155.58   12.30
  -4  -3   2  135.59   11.10
   5   3  -2   12.90    4.00
   5   3  -2   17.00    1.90
   5   3  -2   15.00    2.10
  -5  -3   2   18.10    5.90
  -5  -3   2   13.70    6.50
   6   3  -2    6.50    4.10
   6   3  -2    5.10    1.70
   6   3  -2    3.80    1.70
   6   3  -2   -0.40    3.90
  -6  -3   2    0.60    5.00
  -6  -3   2    5.50    4.90
   7   3  -2   -1.50    4.80
   7   3  -2    2.10    4.90
  -7  -3   2   21.30    8.40
  -7  -3   2    7.20    7.10
   8   3  -2   -9.30    5.60
   8   3  -2   -5.70    6.20
  -8  -3   2   -3.70   10.90
  -8  -3   2  -12.00    6.80
   9   3  -2   -1.70    8.20
   9   3  -2    6.20    8.10
  -9  -3   2    5.30   11.30
  -9  -3   2   -2.70   14.10
  -9   4  -2   -1.00    8.00
  -9   4  -2  -10.30   12.00
   9  -4   2    2.50    5.70
   9  -4   2   -8.60    5.90
   9  -4   2    4.40    7.20
  -8   4  -2   -0.90   10.20
  -8   4  -2    1.60    6.30
   8  -4   2   13.70    7.70
   8  -4   2   11.80    5.30
   8  -4   2    2.80    4.30
   8  -4   2   15.10    4.80
  -7   4  -2    6.10    5.40
  -7   4  -2    0.10    5.00
  -7   4  -2    3.40    4.80
  -7   4  -2    0.10    7.50
   7  -4   2    4.00    5.30
   7  -4   2    3.40    3.60
   7  -4   2   -0.20    3.20
   7  -4   2    7.20    6.70
   7  -4   2   -5.80    3.10
  -6   4  -2   -2.30    5.60
  -6   4  -2    2.50    3.90
  -6   4  -2   -2.40    3.70
  -6   4  -2   -2.00    3.80
   6  -4   2   -1.10    2.40
   6  -4   2   -3.30    4.00
   6  -4   2   -2.70    4.30
   6  -4   2   -4.30    2.90
   6  -4   2   -3.50    5.40
  -5   4  -2   40.40    6.30
  -5   4  -2   44.50    6.90
  -5   4  -2   31.40    8.50
  -5   4  -2   40.20    4.80
  -5   4  -2   41.30    5.10
  -5   4  -2   27.60    5.70
   5  -4   2   39.40    6.10
   5  -4   2   36.20    5.00
   5  -4   2   38.00    4.90
   5  -4   2   38.20    6.00
   5  -4   2   39.70    5.70
   5  -4   2   47.30    7.30
  -4   4  -2   -1.60    1.50
  -4   4  -2    1.50    2.40
  -4   4  -2    1.80    1.90
  -4   4  -2   -0.30    2.90
  -4   4  -2   -1.20    2.30
  -4   4  -2   -1.40    1.90
  -4   4  -2   -1.90    1.80
   4  -4   2    0.70    1.60
   4  -4   2   -1.50    1.70
   4  -4   2   -0.30    1.10
   4  -4   2    0.30    2.90
   4  -4   2   -0.50    1.80
   4  -4   2    2.30    3.40
   4  -4   2   -0.40    2.60
   4  -4   2   -5.00    2.60
   4  -4   2    2.00    4.60
   4  -4   2   -0.60    2.10
  -3   4  -2   99.59    6.60
  -3   4  -2  118.39    7.00
  -3   4  -2   94.79    7.20
  -3   4  -2  100.89    6.10
  -3   4  -2   98.69    7.70
  -3   4  -2   97.89    8.20
  -3   4  -2  102.19    7.80
   3  -4   2  100.49    7.00
   3  -4   2  102.09    5.50
   3  -4   2   93.29   10.80
   3  -4   2   95.79    8.50
   3  -4   2   85.29    6.90
   3  -4   2   83.99    7.30
   3  -4   2   87.69    7.70
   3  -4   2  100.19    6.40
  -2   4  -2  705.03   29.70
  -2   4  -2  649.64   27.10
  -2   4  -2  628.44   27.00
  -2   4  -2  672.13   28.80
  -2   4  -2  659.93   28.40
  -2   4  -2  652.33   26.60
  -2   4  -2  633.24   26.80
  -2   4  -2  643.34   26.30
   2  -4   2  636.94   27.80
   2  -4   2  674.63   31.00
   2  -4   2  675.53   28.90
   2  -4   2  661.93   27.70
   2  -4   2  640.84   26.70
   2  -4   2  628.44   26.70
   2  -4   2  682.13   30.00
  -1   4  -2    3.30    1.30
  -1   4  -2    2.00    1.60
  -1   4  -2    3.40    1.70
  -1   4  -2    4.50    1.50
  -1   4  -2    5.40    1.80
  -1   4  -2    3.70    1.40
  -1   4  -2    7.80    3.30
  -1   4  -2    6.50    2.70
  -1   4  -2    7.30    2.30
   1  -4   2    3.70    1.40
   1  -4   2    6.40    2.40
   1  -4   2    2.80    1.30
   1  -4   2    5.10    2.40
   1  -4   2    3.70    1.60
   1  -4   2    6.50    1.60
   1  -4   2    0.60    2.70
   1  -4   2    3.30    2.30
   0   4  -2   25.60    3.70
   0   4  -2   28.50    2.80
   0   4  -2   23.60    4.80
   0   4  -2   31.90    3.10
   0   4  -2   21.80    3.00
   0   4  -2   33.80    4.60
   0   4  -2   34.50    3.20
   0   4  -2   30.30    4.40
   0  -4   2   24.90    3.60
   0  -4   2   24.90    3.20
   0  -4   2   23.50    5.40
   0  -4   2   32.70    4.80
   0  -4   2   28.60    3.40
   0  -4   2   26.40    4.20
   0  -4   2   35.90    4.20
   0  -4   2   36.50    4.10
   1   4  -2  207.48    9.80
   1   4  -2  207.28    8.60
   1   4  -2  209.08   11.40
   1   4  -2  160.08   12.20
   1   4  -2  202.38    9.60
   1   4  -2  197.78   10.80
   1   4  -2  195.38    9.40
   1   4  -2  201.68   10.40
   1   4  -2  191.88   11.30
  -1  -4   2  191.58   11.20
  -1  -4   2  203.28    9.90
  -1  -4   2  202.78   11.00
  -1  -4   2  210.38    9.70
  -1  -4   2  189.68    9.70
  -1  -4   2  208.48   12.10
  -1  -4   2  194.68   11.70
  -1  -4   2  209.28   10.00
   2   4  -2  293.37   13.00
   2   4  -2  287.17   12.90
   2   4  -2  275.37   16.00
   2   4  -2  299.97   13.60
   2   4  -2  297.37   14.90
   2   4  -2  298.77   13.20
   2   4  -2  304.57   14.30
   2   4  -2  284.47   16.10
   2   4  -2  287.07   13.10
  -2  -4   2  319.77   14.90
  -2  -4   2  310.37   13.00
  -2  -4   2  299.57   12.80
  -2  -4   2  285.87   16.30
  -2  -4   2  330.77   15.40
  -2  -4   2  293.47   13.30
  -2  -4   2  294.17   15.20
   3   4  -2  222.08   10.60
   3   4  -2  230.98   10.50
   3   4  -2  218.38   14.50
   3   4  -2  224.08   10.30
   3   4  -2  210.58   10.30
   3   4  -2  248.98   11.50
   3   4  -2  215.08   11.70
   3   4  -2  225.68   11.70
  -3  -4   2  250.27   13.30
  -3  -4   2  223.28   14.70
  -3  -4   2  225.88   10.60
  -3  -4   2  252.57   12.20
  -3  -4   2  233.48   12.10
   4   4  -2  250.77   11.80
   4   4  -2  271.77   12.70
   4   4  -2  253.57   14.40
   4   4  -2  255.27   11.40
   4   4  -2  250.27   15.00
   4   4  -2  246.58   11.50
   4   4  -2  265.47   11.40
   4   4  -2  259.47   11.20
  -4  -4   2  245.08   15.10
  -4  -4   2  257.37   20.00
  -4  -4   2  272.77   12.80
  -4  -4   2  253.97   11.20
   5   4  -2   55.99    3.80
   5   4  -2   47.60    4.00
   5   4  -2   67.19    8.00
  -5  -4   2   50.39    9.30
   6   4  -2    8.50    4.80
   6   4  -2    4.10    1.80
   6   4  -2    7.80    2.30
   6   4  -2   10.00    4.30
  -6  -4   2   15.70    7.30
   7   4  -2    0.10    2.20
   7   4  -2    0.90    5.30
   7   4  -2   -0.40    2.30
   7   4  -2   -5.50    4.50
  -7  -4   2   16.60    9.20
   8   4  -2   -8.60    6.20
   8   4  -2   -2.10    6.90
  -8  -4   2  -22.30   10.20
   9   4  -2   -2.00    8.10
   9   4  -2    8.80    9.50
  -9  -4   2   -8.30   14.90
  -8   5  -2   12.20   10.30
  -8   5  -2   10.70    6.80
  -8   5  -2   -5.00    7.80
   8  -5   2    2.80    6.00
   8  -5   2    6.00    8.10
   8  -5   2    4.60    9.30
   8  -5   2    6.40    5.20
  -7   5  -2    2.70    7.40
  -7   5  -2    4.70    6.60
  -7   5  -2   -1.80    5.60
  -7   5  -2    2.10    4.70
   7  -5   2    0.80    4.70
   7  -5   2    3.30    4.10
   7  -5   2    2.20    6.10
   7  -5   2    0.70    7.10
   7  -5   2    0.80    3.90
  -6   5  -2   26.30    6.20
  -6   5  -2   30.80    4.50
  -6   5  -2   31.90    7.20
  -6   5  -2   17.50    5.90
  -6   5  -2   21.40    9.90
   6  -5   2   33.10    8.90
   6  -5   2   15.20    4.40
   6  -5   2   32.50    5.30
   6  -5   2   33.30    6.40
   6  -5   2   26.70    6.90
  -5   5  -2   10.80    3.10
  -5   5  -2   11.80    5.80
  -5   5  -2   13.60    4.00
  -5   5  -2    3.70    3.50
  -5   5  -2    8.80    4.70
   5  -5   2    7.50    5.20
   5  -5   2    2.10    4.10
   5  -5   2    5.60    2.60
   5  -5   2   10.40    4.00
   5  -5   2    7.70    3.10
  -4   5  -2    6.20    3.50
  -4   5  -2    1.30    2.50
  -4   5  -2    3.30    2.50
  -4   5  -2    3.00    2.20
  -4   5  -2    0.30    2.90
   4  -5   2   10.60    3.50
   4  -5   2    4.80    2.50
   4  -5   2    5.20    2.60
   4  -5   2   -1.90    4.30
   4  -5   2    3.50    3.70
   4  -5   2    2.10    2.70
   4  -5   2   -0.30    3.50
  -3   5  -2   67.59    6.40
  -3   5  -2   94.89    8.20
  -3   5  -2   79.29    5.70
  -3   5  -2   84.09    8.20
  -3   5  -2   66.39    5.80
  -3   5  -2   79.59    6.40
  -3   5  -2   75.79    7.40
  -3   5  -2   76.79    6.20
   3  -5   2   73.59    6.70
   3  -5   2   75.99    9.90
   3  -5   2   81.59    6.50
   3  -5   2   79.69    6.10
   3  -5   2   76.59    7.80
   3  -5   2   78.59    9.80
  -2   5  -2   47.00    6.30
  -2   5  -2   60.89    5.10
  -2   5  -2   57.29    8.00
  -2   5  -2   41.50    4.20
  -2   5  -2   53.59    4.70
  -2   5  -2   51.29    5.80
  -2   5  -2   49.99    4.30
   2  -5   2   46.10    4.40
   2  -5   2   45.20    5.60
   2  -5   2   76.39   10.80
   2  -5   2   51.59    6.30
   2  -5   2   40.00    6.70
   2  -5   2   45.60    6.90
   2  -5   2   52.49    6.30
  -1   5  -2   -0.30    1.00
  -1   5  -2   -1.30    1.30
  -1   5  -2   -0.20    1.40
  -1   5  -2   -0.20    1.40
  -1   5  -2    2.20    2.30
  -1   5  -2   -2.30    1.40
  -1   5  -2   -1.70    1.80
  -1   5  -2    0.90    1.90
  -1   5  -2   -0.70    2.50
   1  -5   2    1.30    2.90
   1  -5   2   -1.50    2.00
   1  -5   2    1.70    1.40
   1  -5   2   -0.20    1.50
   1  -5   2   -0.70    1.30
   1  -5   2    1.20    3.40
   1  -5   2    1.90    2.20
   0   5  -2  714.43   31.80
   0   5  -2  702.23   28.70
   0   5  -2  685.53   29.00
   0   5  -2  732.03   31.00
   0   5  -2  759.42   33.50
   0   5  -2  686.93   26.60
   0   5  -2  691.13   29.00
   0   5  -2  717.93   30.60
   0   5  -2  712.43   29.00
   0  -5   2  703.73   29.60
   0  -5   2  717.13   29.70
   0  -5   2  692.93   30.90
   0  -5   2  675.83   29.40
   0  -5   2  702.63   29.70
   0  -5   2  708.93   32.10
   0  -5   2  711.43   29.10
   1   5  -2    1.20    1.30
   1   5  -2   -0.30    1.80
   1   5  -2    0.70    1.20
   1   5  -2    0.00    2.70
   1   5  -2   -0.80    3.10
   1   5  -2    0.00    1.80
   1   5  -2    1.30    2.30
   1   5  -2    1.00    1.40
   1   5  -2    0.30    0.80
  -1  -5   2   -3.30    2.60
  -1  -5   2    0.40    1.30
  -1  -5   2   -0.20    2.30
  -1  -5   2    0.10    1.70
  -1  -5   2   -2.50    2.70
  -1  -5   2   -0.90    1.20
  -1  -5   2    0.20    1.50
  -1  -5   2   -0.20    2.10
   2   5  -2  366.56   16.00
   2   5  -2  373.36   17.60
   2   5  -2  375.66   16.70
   2   5  -2  371.16   16.80
   2   5  -2  384.26   16.50
   2   5  -2  393.36   20.40
   2   5  -2  380.86   18.80
  -2  -5   2  417.76   19.20
  -2  -5   2  388.06   17.20
  -2  -5   2  391.96   16.70
  -2  -5   2  371.46   18.60
  -2  -5   2  395.16   19.70
  -2  -5   2  366.06   16.40
  -2  -5   2  354.46   20.10
   3   5  -2   48.40    4.80
   3   5  -2   45.70    4.00
   3   5  -2   43.70    6.80
   3   5  -2   46.00    3.80
   3   5  -2   43.70    4.40
   3   5  -2   26.80    6.60
   3   5  -2   40.40    5.30
   3   5  -2   46.10    5.10
  -3  -5   2   39.20    4.50
  -3  -5   2   42.70    6.20
  -3  -5   2   37.10    3.00
  -3  -5   2   45.30    7.70
  -3  -5   2   42.70    5.90
  -3  -5   2   45.60    3.10
  -3  -5   2   50.79    6.80
   4   5  -2   31.30    3.70
   4   5  -2   30.10    5.50
   4   5  -2   34.10    3.80
   4   5  -2   35.70    4.30
   4   5  -2   26.20    4.80
   4   5  -2   26.30    3.70
   4   5  -2   35.10    5.00
   4   5  -2   33.00    3.70
  -4  -5   2   33.20    7.40
  -4  -5   2   33.40    4.10
  -4  -5   2   32.60    5.30
  -4  -5   2   35.10    6.20
  -4  -5   2   35.90    5.30
   5   5  -2   29.90    3.90
   5   5  -2   38.20    4.40
   5   5  -2   50.69    7.60
   5   5  -2   40.10    3.90
   5   5  -2   36.50    3.80
   5   5  -2   36.70    4.40
   5   5  -2   33.20    3.90
  -5  -5   2   38.80    5.00
  -5  -5   2   35.30    3.80
  -5  -5   2   43.30    9.00
  -5  -5   2   36.20    7.20
   6   5  -2    9.90    2.60
   6   5  -2   16.00    4.80
   6   5  -2    9.40    2.90
  -6  -5   2   18.60    7.60
   7   5  -2    0.60    5.30
   7   5  -2   -3.90    5.90
   7   5  -2    0.30    2.60
   7   5  -2   -5.20    2.70
  -7  -5   2    5.20   10.20
   8   5  -2   14.30    7.40
   8   5  -2   12.50    7.70
  -8  -5   2   -1.60   12.10
  -8   6  -2    3.40   11.10
  -8   6  -2   -0.20    7.00
   8  -6   2    0.40    5.70
   8  -6   2    4.90    6.30
   8  -6   2    0.60    6.60
  -7   6  -2   -5.70    7.10
  -7   6  -2   -3.50    7.20
  -7   6  -2   -1.00    5.80
  -7   6  -2   -3.40    9.00
   7  -6   2   -9.70    8.70
   7  -6   2   -1.90    5.10
   7  -6   2  -14.40    7.80
   7  -6   2    9.80    4.70
   7  -6   2   -3.70    4.10
  -6   6  -2   -6.50    6.60
  -6   6  -2   -2.50    5.20
  -6   6  -2    2.10    4.30
  -6   6  -2    6.90    3.70
  -6   6  -2    0.50    5.30
   6  -6   2    3.40    6.30
   6  -6   2   -5.10    3.80
   6  -6   2    1.90    3.40
   6  -6   2    7.90    3.50
   6  -6   2   -9.50    6.80
  -5   6  -2   29.00    6.90
  -5   6  -2   28.60    5.80
  -5   6  -2   31.80    5.10
  -5   6  -2   25.90    4.70
  -5   6  -2   20.30    5.50
  -5   6  -2   27.90    6.60
   5  -6   2   28.40    5.20
   5  -6   2   13.00    7.10
   5  -6   2   17.00    4.30
   5  -6   2   31.90    7.20
   5  -6   2   27.80    5.90
  -4   6  -2    1.30    2.80
  -4   6  -2    1.90    2.50
  -4   6  -2    3.80    3.00
  -4   6  -2    4.80    4.40
  -4   6  -2    3.20    3.50
   4  -6   2   -7.20    4.90
   4  -6   2    1.50    2.50
   4  -6   2    1.70    3.30
   4  -6   2    5.80    4.70
   4  -6   2    3.30    2.40
  -3   6  -2   55.19    5.20
  -3   6  -2   67.79    6.20
  -3   6  -2   59.29    5.90
  -3   6  -2   57.79    8.20
  -3   6  -2   70.29    8.90
  -3   6  -2   79.69   12.00
  -3   6  -2   56.69    6.90
   3  -6   2   76.59    7.10
   3  -6   2   55.49    5.60
   3  -6   2   68.49    6.80
   3  -6   2   65.89    9.00
   3  -6   2   54.29    9.60
   3  -6   2   64.99    6.20
   3  -6   2   63.19    8.30
  -2   6  -2  102.49    7.40
  -2   6  -2  101.39    9.20
  -2   6  -2  108.39    9.80
  -2   6  -2  100.69    7.60
  -2   6  -2   97.79    8.80
  -2   6  -2   98.59    6.80
  -2   6  -2   97.29    7.50
  -2   6  -2  104.59    6.80
   2  -6   2   92.29    8.30
   2  -6   2  100.59    9.70
   2  -6   2   98.39    7.30
   2  -6   2   86.49   11.70
   2  -6   2  102.99    8.10
   2  -6   2  114.59   10.60
  -1   6  -2   43.70    7.10
  -1   6  -2   46.00    4.70
  -1   6  -2   36.40    3.40
  -1   6  -2   51.79    7.00
  -1   6  -2   33.60    4.50
  -1   6  -2   45.70    7.10
  -1   6  -2   43.60    5.50
  -1   6  -2   56.09    8.20
   1  -6   2   31.60    8.00
   1  -6   2   62.19    8.70
   1  -6   2   57.99    4.70
   1  -6   2   65.69    9.00
   1  -6   2   49.00    5.60
   1  -6   2   53.99    6.80
   0   6  -2    0.40    2.50
   0   6  -2    0.10    2.40
   0   6  -2   -0.50    1.60
   0   6  -2    0.40    1.60
   0   6  -2   -4.50    2.20
   0   6  -2   -3.40    1.60
   0   6  -2   -2.40    1.60
   0  -6   2    0.00    4.70
   0  -6   2   -0.40    1.60
   0  -6   2    0.10    3.20
   0  -6   2   -0.80    2.20
   0  -6   2    4.70    4.00
   0  -6   2    1.10    1.60
   0  -6   2   -3.00    2.40
   1   6  -2   58.59    6.80
   1   6  -2   57.19    7.80
   1   6  -2   48.50    7.00
   1   6  -2   49.30    5.00
   1   6  -2   57.99    7.60
   1   6  -2   49.10    4.90
   1   6  -2   49.30    4.80
   1   6  -2   55.69    8.70
  -1  -6   2   65.99    8.70
  -1  -6   2   59.29    6.30
  -1  -6   2   64.29    7.10
  -1  -6   2   49.99    4.70
  -1  -6   2   51.79    8.90
   2   6  -2    0.60    1.70
   2   6  -2    0.70    1.90
   2   6  -2   -2.80    1.30
   2   6  -2    1.60    1.30
   2   6  -2    0.60    2.40
   2   6  -2   -0.10    2.70
   2   6  -2    2.00    4.10
  -2  -6   2   -2.20    2.80
  -2  -6   2   -1.80    3.70
  -2  -6   2    2.70    3.20
  -2  -6   2   -2.10    3.40
  -2  -6   2    0.70    1.60
  -2  -6   2    0.70    2.10
  -2  -6   2   -1.40    1.60
   3   6  -2   39.20    4.50
   3   6  -2   39.90    5.30
   3   6  -2   38.60    5.80
   3   6  -2   41.40    4.70
   3   6  -2   45.50    6.10
   3   6  -2   39.80    4.50
   3   6  -2   21.90    8.80
   3   6  -2   38.90    4.40
  -3  -6   2   36.60    4.90
  -3  -6   2   42.90    4.10
  -3  -6   2   29.20    4.50
  -3  -6   2   36.20    3.60
  -3  -6   2   42.40    6.90
  -3  -6   2   43.30    6.30
   4   6  -2    9.60    3.30
   4   6  -2    7.00    2.10
   4   6  -2    9.30    3.50
   4   6  -2    7.70    3.10
   4   6  -2    9.40    5.10
   4   6  -2   15.00    3.20
   4   6  -2    7.10    3.50
   4   6  -2   14.30    2.60
  -4  -6   2   14.60    7.10
  -4  -6   2    9.90    4.70
  -4  -6   2   11.10    3.00
  -4  -6   2    6.80    4.10
  -4  -6   2   14.50    3.40
   5   6  -2   44.70    4.90
   5   6  -2   34.10    5.10
   5   6  -2   43.00    7.30
   5   6  -2   34.80    4.20
   5   6  -2   42.10    5.20
   5   6  -2   55.69    5.80
   5   6  -2   43.20    4.90
  -5  -6   2   41.50    4.90
  -5  -6   2   35.00    4.80
  -5  -6   2   32.20    8.00
  -5  -6   2   50.49   11.30
  -5  -6   2   44.50    6.70
   6   6  -2    4.90    2.30
   6   6  -2   -1.70    3.10
   6   6  -2    7.20    5.30
   6   6  -2    5.80    3.00
  -6  -6   2    5.70    7.50
   7   6  -2    4.90    6.80
   7   6  -2    1.10    3.90
   7   6  -2   -7.40    3.40
   7   6  -2    0.50    6.10
  -7  -6   2  -10.80    9.30
   8   6  -2    8.40    8.80
   8   6  -2   -8.80    7.60
  -8  -6   2   15.60   14.00
  -8   7  -2   13.60    8.20
  -8   7  -2   -3.40   12.20
   8  -7   2    4.90    7.70
   8  -7   2   -6.30    6.80
  -7   7  -2   -4.00    5.80
  -7   7  -2   -1.10    9.50
  -7   7  -2   -5.60    7.90
  -7   7  -2   -2.20    5.70
   7  -7   2    3.00    4.90
   7  -7   2    2.30    6.00
   7  -7   2    2.00    5.10
  -6   7  -2    3.80    6.80
  -6   7  -2   21.70   10.40
  -6   7  -2    5.10    5.00
  -6   7  -2   14.30    5.90
  -6   7  -2    5.30    5.90
   6  -7   2   16.60    5.10
   6  -7   2   16.20    9.20
   6  -7   2    0.00    4.90
   6  -7   2   -2.50    8.70
   6  -7   2    9.00    5.00
  -5   7  -2   11.40    4.20
  -5   7  -2   -4.90    5.50
  -5   7  -2    7.80    4.00
  -5   7  -2    3.40    5.20
  -5   7  -2   -6.20    3.60
  -5   7  -2    7.90    5.20
   5  -7   2   -1.10    5.80
   5  -7   2   -1.20    8.20
   5  -7   2    5.80    3.50
   5  -7   2   -3.60    3.40
   5  -7   2   -1.20    3.60
  -4   7  -2   59.49    9.50
  -4   7  -2   75.09    8.80
  -4   7  -2   70.49    7.00
  -4   7  -2   66.19   10.10
  -4   7  -2   65.89    9.60
   4  -7   2   68.29    8.10
   4  -7   2   67.09    9.40
   4  -7   2   70.09   11.50
   4  -7   2   44.90    7.50
   4  -7   2   65.29    8.80
  -3   7  -2   50.99    8.40
  -3   7  -2   55.89    6.10
  -3   7  -2   53.59    8.20
  -3   7  -2   57.29    6.00
  -3   7  -2   46.50    8.20
   3  -7   2   48.20    7.20
   3  -7   2   44.20    6.30
   3  -7   2   35.50    7.40
   3  -7   2   42.40    6.90
   3  -7   2   40.40    8.70
  -2   7  -2   -0.60    2.60
  -2   7  -2    3.10    3.70
  -2   7  -2   -0.30    3.00
  -2   7  -2    2.20    2.00
  -2   7  -2    1.20    3.80
  -2   7  -2    1.10    2.70
   2  -7   2   -3.30    5.10
   2  -7   2   -5.60    3.90
   2  -7   2    1.50    2.50
   2  -7   2    2.90    2.60
   2  -7   2    3.30    2.40
  -1   7  -2    4.30    3.70
  -1   7  -2    8.20    4.20
  -1   7  -2    1.80    1.40
  -1   7  -2    1.60    3.20
  -1   7  -2   -1.60    2.40
  -1   7  -2    7.20    3.10
  -1   7  -2    0.40    4.70
  -1   7  -2    4.00    2.60
   1  -7   2    1.50    2.80
   1  -7   2    0.10    5.10
   1  -7   2    6.70    3.20
   1  -7   2   -1.20    2.80
   1  -7   2    0.50    6.10
   1  -7   2    4.70    4.30
   1  -7   2    5.90    3.90
   1  -7   2   -0.20    2.30
   0   7  -2   27.50    5.60
   0   7  -2   41.60    6.90
   0   7  -2   35.20    4.80
   0   7  -2   32.40    5.10
   0   7  -2   23.30    5.60
   0   7  -2   34.40    6.60
   0   7  -2   37.70    5.30
   0   7  -2   29.40    4.70
   0  -7   2   11.80    7.40
   0  -7   2   36.90    5.40
   0  -7   2   30.50    4.70
   0  -7   2   29.40    4.80
   0  -7   2   33.10    5.50
   0  -7   2   29.70    6.00
   0  -7   2   30.10    7.90
   0  -7   2   42.50    5.90
   1   7  -2   -3.10    3.90
   1   7  -2    1.20    3.30
   1   7  -2    0.60    2.30
   1   7  -2    3.30    2.10
   1   7  -2   -1.70    2.80
   1   7  -2    0.20    2.40
   1   7  -2   -2.40    2.70
  -1  -7   2    3.80    5.10
  -1  -7   2   -1.30    3.00
  -1  -7   2    1.00    4.90
  -1  -7   2   -2.60    3.40
  -1  -7   2    1.80    2.30
  -1  -7   2   -0.80    3.50
  -1  -7   2   -0.10    2.10
  -1  -7   2   -1.90    2.00
   2   7  -2   99.89    8.70
   2   7  -2   94.39   12.60
   2   7  -2   99.29    7.40
   2   7  -2  108.09    9.80
   2   7  -2  110.69    7.80
   2   7  -2  102.29    7.60
   2   7  -2   98.99    5.10
  -2  -7   2  120.09    8.10
  -2  -7   2  118.89   10.50
  -2  -7   2  125.99    9.60
  -2  -7   2  100.49   10.70
  -2  -7   2  114.39    8.40
   3   7  -2    1.70    3.00
   3   7  -2    5.90    3.00
   3   7  -2    1.20    2.60
   3   7  -2    1.20    2.00
   3   7  -2    6.40    2.70
   3   7  -2    3.40    5.00
   3   7  -2    3.40    2.40
   3   7  -2    3.00    3.30
  -3  -7   2    1.50    2.60
  -3  -7   2    3.30    2.90
  -3  -7   2    2.60    2.40
  -3  -7   2   -0.90    5.10
  -3  -7   2    4.50    2.50
   4   7  -2   13.20    3.20
   4   7  -2   13.00    3.20
   4   7  -2   12.10    4.00
   4   7  -2    9.00    3.00
   4   7  -2    2.90    5.70
   4   7  -2    6.20    3.50
   4   7  -2   14.80    3.90
   4   7  -2   10.70    3.50
  -4  -7   2    6.70    5.00
  -4  -7   2   10.10    3.70
  -4  -7   2   13.30    4.10
   5   7  -2    1.30    2.40
   5   7  -2   -0.50    4.20
   5   7  -2   -1.70    3.20
   5   7  -2   -8.20    5.70
   5   7  -2   -0.40    2.40
   5   7  -2   -5.80    3.40
   5   7  -2   -8.00    3.10
   5   7  -2   -2.10    3.00
  -5  -7   2    3.30    6.40
  -5  -7   2   -5.30    6.70
  -5  -7   2    0.50    3.60
   6   7  -2    2.70    2.70
   6   7  -2    1.00    2.80
   6   7  -2   -2.70    3.20
   6   7  -2   -2.90    4.10
   6   7  -2    4.20    3.20
   6   7  -2  -11.70    6.60
   6   7  -2    2.60    4.00
  -6  -7   2    7.90   10.10
  -6  -7   2    0.90    3.60
   7   7  -2   -8.30    8.00
   7   7  -2    1.30    5.20
   7   7  -2   -9.00    7.60
  -7  -7   2   -7.30   10.80
   8   7  -2   -1.70    9.60
   8   7  -2   15.60   10.70
  -8  -7   2  -20.20   13.80
  -7   8  -2   -2.30   10.70
  -7   8  -2    9.40    7.50
  -7   8  -2   10.50    9.90
  -7   8  -2   18.30    8.50
   7  -8   2  -11.30    5.60
   7  -8   2    0.10    5.90
  -6   8  -2    6.40    5.60
  -6   8  -2    9.40    6.90
  -6   8  -2  -11.50    8.70
  -6   8  -2    5.10    8.40
  -6   8  -2   -1.80    7.60
   6  -8   2  -14.90   11.40
   6  -8   2   -1.40    4.50
   6  -8   2    1.00    5.40
   6  -8   2    3.60    5.70
  -5   8  -2   37.50    6.60
  -5   8  -2   31.50    9.30
  -5   8  -2   31.90    8.20
  -5   8  -2   25.80    6.00
  -5   8  -2   24.20    8.00
   5  -8   2   37.80   12.00
   5  -8   2   34.00    6.30
   5  -8   2   23.50    6.80
   5  -8   2   30.50    7.20
  -4   8  -2    2.80    5.00
  -4   8  -2    1.50    3.30
  -4   8  -2   -0.60    5.10
  -4   8  -2   -1.50    4.20
  -4   8  -2    1.70    5.80
   4  -8   2    0.30    3.50
   4  -8   2   -2.30    3.40
   4  -8   2    5.80    3.80
   4  -8   2   -2.00    8.30
  -3   8  -2  116.29   13.50
  -3   8  -2  138.99   13.60
  -3   8  -2  125.89   12.60
  -3   8  -2  123.69   11.70
  -3   8  -2  108.69    8.80
   3  -8   2  118.59   11.10
   3  -8   2  142.59   16.50
   3  -8   2  129.09   11.90
   3  -8   2  143.89   10.60
  -2   8  -2  168.48   14.40
  -2   8  -2  173.08   14.60
  -2   8  -2  173.88    9.40
  -2   8  -2  188.98   14.20
  -2   8  -2  176.98   12.10
  -2   8  -2  176.88   10.90
   2  -8   2  174.48   17.10
   2  -8   2  180.78   12.00
   2  -8   2  179.28   13.00
   2  -8   2  168.08   12.60
  -1   8  -2  194.78   13.30
  -1   8  -2  216.28   15.70
  -1   8  -2  231.08   17.50
  -1   8  -2  230.58   13.10
  -1   8  -2  218.78   16.20
  -1   8  -2  246.08   16.30
   1  -8   2  225.68   12.90
   1  -8   2  210.28   13.40
   1  -8   2  250.57   14.80
   1  -8   2  227.28   14.80
   1  -8   2  218.08   18.30
   0   8  -2   19.80    5.60
   0   8  -2   26.60    4.80
   0   8  -2   21.60    5.40
   0   8  -2   21.50    4.70
   0   8  -2   22.80    5.30
   0   8  -2   11.00    5.20
   0  -8   2   10.40    3.60
   0  -8   2   12.30    3.70
   0  -8   2   25.50    9.00
   0  -8   2   21.40    4.80
   0  -8   2   13.00    4.60
   0  -8   2   24.00    8.00
   1   8  -2   15.60    4.90
   1   8  -2    4.60    4.20
   1   8  -2   11.10    5.20
   1   8  -2   11.40    3.60
   1   8  -2    3.40    3.20
   1   8  -2   12.00    5.10
  -1  -8   2   13.20    6.00
  -1  -8   2    4.60    3.40
  -1  -8   2   12.20    4.60
  -1  -8   2    3.80    6.10
  -1  -8   2    5.10    3.60
  -1  -8   2   14.70    3.80
   2   8  -2   19.30    5.60
   2   8  -2   16.90    4.10
   2   8  -2    8.00    4.30
   2   8  -2    6.50    4.10
   2   8  -2   14.90    4.10
   2   8  -2   19.00    5.80
  -2  -8   2   17.30    4.20
  -2  -8   2   18.30    5.70
  -2  -8   2   14.90    3.90
  -2  -8   2   10.60    4.90
  -2  -8   2   18.70    4.70
  -2  -8   2   10.10    4.30
   3   8  -2    6.10    5.90
   3   8  -2    2.50    4.10
   3   8  -2    2.20    1.70
   3   8  -2    1.60    3.50
   3   8  -2   -2.70    2.80
   3   8  -2   -4.80    3.40
   3   8  -2    2.60    2.80
  -3  -8   2   -5.60    6.00
  -3  -8   2   10.10    5.40
  -3  -8   2    0.30    2.70
  -3  -8   2    5.20    3.60
  -3  -8   2   -1.20    3.10
  -3  -8   2    2.80    3.40
   4   8  -2    9.10    5.10
   4   8  -2    7.40    3.40
   4   8  -2    5.60    6.70
   4   8  -2    1.00    3.90
   4   8  -2    3.60    4.30
   4   8  -2    8.50    3.40
  -4  -8   2    0.60    5.90
  -4  -8   2    7.60    3.80
  -4  -8   2    8.10    3.90
  -4  -8   2   -2.90    7.10
   5   8  -2   -7.40    7.10
   5   8  -2   -4.20    4.20
   5   8  -2   -5.80    2.90
   5   8  -2   -0.20    3.80
   5   8  -2    1.80    3.10
   5   8  -2   -3.50    4.40
   5   8  -2    0.20    4.20
  -5  -8   2    2.40    4.70
  -5  -8   2    1.50    3.80
  -5  -8   2   -4.90    8.20
   6   8  -2    4.70    3.40
   6   8  -2    6.50    5.30
   6   8  -2    2.30    4.00
   6   8  -2    0.70    9.10
   6   8  -2   -7.80    4.00
  -6  -8   2   -2.90   10.60
  -6  -8   2    3.70    5.00
   7   8  -2   -4.60   10.70
   7   8  -2   -6.30    8.80
   7   8  -2   -8.60    6.10
  -7  -8   2   -2.30   14.00
  -7   9  -2    0.30   12.50
  -7   9  -2   -1.50   10.20
  -7   9  -2   -2.10   12.70
   7  -9   2    0.30    7.20
   7  -9   2    4.80    8.50
  -6   9  -2   -2.00   10.60
  -6   9  -2   -4.10    9.10
  -6   9  -2   -9.70    8.30
  -6   9  -2   -4.90    9.60
  -6   9  -2    3.20    7.00
   6  -9   2   -3.70    6.00
   6  -9   2    2.10   10.00
   6  -9   2    9.20    5.90
  -5   9  -2   -5.70    8.20
  -5   9  -2    8.70    7.40
  -5   9  -2    1.40    7.00
  -5   9  -2   -8.50    5.80
  -5   9  -2    0.90    4.60
   5  -9   2   -8.10    4.80
   5  -9   2   11.70    6.40
   5  -9   2    2.30   12.80
   5  -9   2    2.00    4.40
  -4   9  -2    2.10    6.70
  -4   9  -2   -0.90    3.60
  -4   9  -2   -0.40    5.20
  -4   9  -2    3.00    6.10
   4  -9   2    2.80    4.00
   4  -9   2    4.00    4.80
   4  -9   2   -0.10   11.20
   4  -9   2   -3.40    4.90
  -3   9  -2   -1.30    5.40
  -3   9  -2   -0.80    2.90
  -3   9  -2   -4.80    5.70
  -3   9  -2    7.60    4.40
  -3   9  -2   -1.20    6.00
   3  -9   2    3.80    4.40
   3  -9   2   -6.40    3.90
   3  -9   2    4.60    3.80
   3  -9   2    2.30   10.10
  -2   9  -2    2.50    4.80
  -2   9  -2    0.20    5.50
   2  -9   2    0.50    4.30
   2  -9   2    4.60    4.00
   2  -9   2   -4.70    8.50
   2  -9   2    7.10    4.10
  -1   9  -2   12.00    6.40
  -1   9  -2    6.60    5.30
  -1   9  -2   14.60    5.40
  -1   9  -2    5.50    4.30
  -1   9  -2    4.30    6.10
   1  -9   2    4.40    3.80
   1  -9   2   17.10    5.40
   1  -9   2    8.40    4.70
   1  -9   2    7.80    4.00
   0   9  -2   16.90    6.10
   0   9  -2   27.20    8.00
   0   9  -2   20.40    6.10
   0   9  -2   15.00    4.80
   0   9  -2   27.80    7.00
   0  -9   2   26.00    5.60
   0  -9   2   21.90    5.80
   0  -9   2   28.60    5.50
   0  -9   2   32.00    6.50
   1   9  -2    7.20    4.00
   1   9  -2    7.20    5.20
   1   9  -2   22.20    7.80
   1   9  -2    6.30    4.30
   1   9  -2    6.70    3.30
   1   9  -2    3.70    4.50
  -1  -9   2    7.30    4.10
  -1  -9   2   13.20    6.20
  -1  -9   2    4.20    3.40
  -1  -9   2   14.60    4.60
   2   9  -2   12.00    4.90
   2   9  -2    7.20    6.50
   2   9  -2    9.20    3.90
   2   9  -2    1.80    4.30
   2   9  -2    0.50    5.80
  -2  -9   2    1.40    4.90
  -2  -9   2    7.20    6.70
  -2  -9   2    8.70    3.80
  -2  -9   2    9.40    4.40
  -2  -9   2   13.00    4.50
   3   9  -2   -2.30    6.50
   3   9  -2   -0.40    3.00
   3   9  -2   -7.70    3.60
   3   9  -2    9.10    5.30
   3   9  -2   -3.30    4.20
   3   9  -2    0.80    4.00
  -3  -9   2   10.70    7.60
  -3  -9   2   -0.50    4.60
  -3  -9   2   -3.90    3.00
  -3  -9   2    2.90    4.00
   4   9  -2   21.20    5.90
   4   9  -2   17.90    6.20
   4   9  -2    6.10    7.50
   4   9  -2   34.30    7.20
   4   9  -2   20.70    4.50
   4   9  -2   22.80    5.20
  -4  -9   2   26.70    6.50
  -4  -9   2   29.40    9.80
  -4  -9   2   20.70    5.20
   5   9  -2   -0.50    3.70
   5   9  -2   -2.80    3.80
   5   9  -2    1.60    4.70
   5   9  -2    7.60    4.60
   5   9  -2    4.00    6.40
   5   9  -2   -0.40    8.80
   5   9  -2    6.70    5.30
  -5  -9   2   -2.90    9.10
  -5  -9   2    5.10    6.20
  -5  -9   2    2.80    5.30
   6   9  -2    4.80    7.00
   6   9  -2    5.00    5.20
   6   9  -2   25.10   11.00
   6   9  -2    4.00    5.50
   6   9  -2    0.80    5.30
  -6  -9   2    0.20   12.80
   7   9  -2   -2.40    9.80
   7   9  -2   -5.00    8.10
   7   9  -2   26.30   13.30
   7   9  -2   -7.40    4.60
   7   9  -2    2.10    4.80
  -7  -9   2  -12.60   14.70
  -6  10  -2   -5.40   10.90
  -6  10  -2    7.30   10.40
   6 -10   2   -4.30    7.70
   6 -10   2   -3.70    7.60
   6 -10   2   -8.10    6.70
  -5  10  -2    9.90   10.40
  -5  10  -2  -12.20    8.10
  -5  10  -2    7.40    9.00
   5 -10   2    3.50    6.30
   5 -10   2    1.40    6.30
   5 -10   2   11.70    8.30
  -4  10  -2    4.90    7.20
  -4  10  -2   -4.40    9.00
  -4  10  -2    1.10    8.20
   4 -10   2  -15.60   13.60
   4 -10   2   -6.40    4.40
   4 -10   2    3.40    5.80
   4 -10   2    1.60    6.50
  -3  10  -2   11.10    8.40
  -3  10  -2   36.30    9.90
  -3  10  -2    9.10    7.60
   3 -10   2   29.50    8.70
   3 -10   2   40.10   11.80
   3 -10   2   37.30    8.10
  -2  10  -2   10.10    6.80
  -2  10  -2   13.20    6.50
  -2  10  -2   19.90    7.70
   2 -10   2   12.10    5.10
   2 -10   2   20.00    6.30
   2 -10   2   21.50    6.60
  -1  10  -2   15.90    7.40
  -1  10  -2   20.30    6.80
  -1  10  -2   18.80    7.60
  -1  10  -2   22.40    8.50
   1 -10   2   14.30    5.20
   1 -10   2   20.70    6.10
   1 -10   2   11.90    5.20
   0  10  -2   20.60    6.20
   0  10  -2   12.60    6.60
   0  10  -2   12.80    7.40
   0  10  -2   25.00    8.00
   0  10  -2   26.20    8.60
   0 -10   2   15.30    5.70
   0 -10   2   28.20    6.40
   0 -10   2   25.50    8.10
   1  10  -2   18.90    6.20
   1  10  -2   21.60    7.40
   1  10  -2   15.90    8.40
   1  10  -2   17.50    6.70
   1  10  -2   12.30    4.70
  -1 -10   2   15.00    5.60
  -1 -10   2   33.00    8.00
  -1 -10   2   14.90    5.50
  -1 -10   2   33.90    8.00
   2  10  -2    0.10    5.60
   2  10  -2   -1.10    5.00
   2  10  -2   -1.90    3.90
   2  10  -2    7.70    7.10
   2  10  -2   -3.60    4.90
   2  10  -2  -11.40    5.20
  -2 -10   2    4.20    4.20
  -2 -10   2    0.40    7.80
  -2 -10   2   -3.50    4.50
  -2 -10   2   -2.50    4.40
   3  10  -2    0.80    7.20
   3  10  -2   -2.00    3.90
   3  10  -2    7.50    6.20
   3  10  -2   -1.60    5.40
   3  10  -2    4.40    5.80
   3  10  -2   13.00    5.40
  -3 -10   2   -8.30    8.80
  -3 -10   2    4.90    6.00
  -3 -10   2    0.90    5.60
  -3 -10   2   -6.90    4.90
  -3 -10   2    4.30    4.00
   4  10  -2    8.50    7.20
   4  10  -2   -2.00    5.10
   4  10  -2   -2.20    5.50
   4  10  -2   11.30    6.30
   4  10  -2    1.30    4.30
   4  10  -2  -17.90    7.80
  -4 -10   2    3.20    6.40
  -4 -10   2   -5.70    5.70
  -4 -10   2    0.90    3.30
  -4 -10   2   -6.70   11.50
   5  10  -2   -1.10    5.90
   5  10  -2    9.00    5.00
   5  10  -2  -12.20    9.40
   5  10  -2    6.90    6.20
   5  10  -2    0.30    7.40
  -5 -10   2    1.20    6.40
  -5 -10   2  -10.70   11.60
   6  10  -2  -10.70    8.50
   6  10  -2   -1.10   12.10
   6  10  -2   -1.60    6.60
   6  10  -2    1.70    6.20
  -6 -10   2  -20.50   14.40
  -5  11  -2    6.50   13.70
  -5  11  -2    8.30   10.60
  -5  11  -2   12.40   11.30
   5 -11   2    1.90    9.20
   5 -11   2    4.90    7.50
   5 -11   2   -6.70    7.80
  -4  11  -2   17.90   10.30
  -4  11  -2   -6.30    8.90
  -4  11  -2   -6.50   11.30
   4 -11   2   -9.50    6.50
  -3  11  -2    3.60    8.80
  -3  11  -2    2.00    7.80
  -3  11  -2  -14.00    8.30
   3 -11   2   -2.70    6.20
   3 -11   2   -2.80    5.00
   3 -11   2   12.80    8.20
  -2  11  -2   -7.50    6.80
  -2  11  -2  -10.30    7.40
  -2  11  -2   -1.50    8.20
   2 -11   2   14.10    7.10
   2 -11   2    8.10    5.50
   2 -11   2    4.50    5.20
  -1  11  -2   -4.80    7.50
  -1  11  -2    2.10    6.10
  -1  11  -2    3.00    7.20
   1 -11   2    3.10    4.80
   1 -11   2    2.90    5.10
   1 -11   2   -4.50    5.50
   0  11  -2   12.80    6.10
   0  11  -2    8.60    7.30
   0  11  -2   20.60    8.30
   0  11  -2   25.40    7.60
   0  11  -2   27.10    9.50
   0 -11   2    8.40    6.60
   0 -11   2   13.60    5.90
   0 -11   2   26.60    6.60
   0 -11   2   26.60    9.20
   1  11  -2   10.20    5.20
   1  11  -2   -2.50    6.80
   1  11  -2   -4.60    6.10
   1  11  -2   13.80    8.00
   1  11  -2   -4.50    6.20
  -1 -11   2    1.90    5.00
  -1 -11   2   -5.00    5.50
  -1 -11   2   -0.30    4.50
  -1 -11   2   10.20    9.10
   2  11  -2    8.40    7.10
   2  11  -2   -5.30    5.10
   2  11  -2   -1.30    7.10
   2  11  -2    8.50    7.00
  -2 -11   2    3.60    5.10
  -2 -11   2  -14.80    9.30
  -2 -11   2    3.90    5.50
  -2 -11   2    8.10    7.20
   3  11  -2    0.30    5.30
   3  11  -2   16.60    7.70
   3  11  -2   -2.90    7.60
   3  11  -2   -8.20    6.40
   3  11  -2   -5.70    6.30
  -3 -11   2    6.60    5.30
  -3 -11   2   -4.40   12.70
  -3 -11   2  -23.80   10.10
  -3 -11   2    3.50    6.40
  -3 -11   2   -6.20    7.30
   4  11  -2   12.20    8.10
   4  11  -2   17.60   12.20
   4  11  -2   -6.70   12.00
   4  11  -2   11.00    8.20
  -4 -11   2    9.10    4.40
  -4 -11   2   -0.40    7.30
  -4 -11   2   12.80   12.50
   5  11  -2   -5.10    7.00
   5  11  -2    5.50    9.50
   5  11  -2   21.50    8.10
   5  11  -2   17.10   12.00
  -5 -11   2   -9.50   14.10
  -4  12  -2    6.20   11.00
  -4  12  -2   -5.60   12.80
  -4  12  -2   -4.60   13.40
   4 -12   2  -10.10    7.70
   4 -12   2  -15.20    7.20
   4 -12   2   10.40   10.30
  -3  12  -2    9.70   12.10
  -3  12  -2   -7.10    9.70
  -3  12  -2   -8.50   11.70
   3 -12   2   -4.20    6.50
   3 -12   2    3.70    7.70
   3 -12   2   -1.20    8.60
  -2  12  -2   -9.40   11.60
  -2  12  -2    3.70    8.80
  -2  12  -2   17.50   10.60
   2 -12   2    9.30    6.40
   2 -12   2    8.50    7.20
   2 -12   2   13.30    7.40
  -1  12  -2   -4.00    8.20
  -1  12  -2    0.60    8.90
  -1  12  -2    0.20    9.50
   1 -12   2   -4.70    6.80
   1 -12   2    3.90    7.10
   1 -12   2   -2.60    5.80
   0  12  -2   15.90    8.70
   0  12  -2    5.20    9.20
   0  12  -2   19.10    8.40
   0 -12   2   10.90    8.00
   0 -12   2    4.50    6.20
   0 -12   2    4.70    5.80
   1  12  -2   28.10    9.00
   1  12  -2   17.90    9.50
   1  12  -2   10.80    9.90
   1  12  -2   13.60    9.00
  -1 -12   2    1.70   12.20
  -1 -12   2   21.40    8.50
  -1 -12   2    9.30    7.00
  -1 -12   2    8.40    6.70
   2  12  -2   -4.20    9.70
   2  12  -2   -4.50    7.70
   2  12  -2  -11.00    7.90
   2  12  -2    4.80   12.70
  -2 -12   2   11.70   12.60
  -2 -12   2   -7.40    8.70
  -2 -12   2   -2.60    7.30
  -2 -12   2    3.20    6.10
   3  12  -2    1.10    9.10
   3  12  -2   -0.50    8.60
   3  12  -2   15.90    8.90
   3  12  -2    7.10   11.00
  -3 -12   2    1.20   14.20
  -3 -12   2    4.20    6.90
  -3 -12   2    0.40    8.30
   4  12  -2    9.10   11.40
   4  12  -2   -7.50    8.60
   4  12  -2    6.50   10.00
   4  12  -2    0.60    8.70
  -4 -12   2  -21.30   15.00
  -4 -12   2    6.20    9.80
  -2  13  -2    2.90   12.10
  -2  13  -2   -7.90   13.30
  -2  13  -2    5.30   11.70
   2 -13   2   -7.00    9.00
   2 -13   2   -0.40    7.40
   2 -13   2   -0.10    9.00
  -1  13  -2   -1.50   10.40
  -1  13  -2   -4.20   11.40
  -1  13  -2    0.80   11.60
   1 -13   2  -10.00    8.40
   1 -13   2    1.30    7.60
   0  13  -2    5.30   10.70
   0  13  -2  -13.60    9.60
   0  13  -2   -3.60   10.40
   0 -13   2   -2.70    9.40
   0 -13   2   -6.50    8.30
   0 -13   2    7.80    7.80
   1  13  -2   -5.60   10.40
   1  13  -2   26.20   10.80
   1  13  -2   -1.50   10.40
  -1 -13   2    8.80    8.90
  -1 -13   2   -8.00    7.70
  -1 -13   2    1.70   11.20
   2  13  -2    1.30   11.00
   2  13  -2    6.90   11.70
   2  13  -2    4.10   10.90
   2  13  -2   18.70   11.70
  -2 -13   2   -3.20    7.30
  -2 -13   2  -14.90    9.50
  -2 -13   2   51.39   19.80
  -2 -13  -3  -14.60    7.40
  -2 -13  -3   -2.20   10.00
   2  13   3   -9.80    9.10
   2  13   3    9.50   11.50
   2  13   3  -16.90   12.20
   2  13   3  -12.20   10.00
  -1 -13  -3   -8.40   12.20
  -1 -13  -3    4.50    8.50
  -1 -13  -3    6.60   10.10
   1  13   3    0.30   11.00
   1  13   3    9.30    9.90
   1  13   3   -6.80    9.20
   1  13   3   -0.70   10.10
   0 -13  -3   -3.90    8.10
   0 -13  -3  -11.30    8.80
   0 -13  -3    3.10   12.20
   0  13   3   11.90   11.60
   0  13   3    5.00   10.50
   0  13   3  -11.40   10.90
   1 -13  -3   -1.70    8.30
   1 -13  -3   15.40   10.30
   1 -13  -3   10.90   14.60
  -1  13   3   12.20   12.00
  -1  13   3   -4.00   11.00
  -1  13   3    3.60   11.10
   2 -13  -3    3.70   11.10
   2 -13  -3    2.10    8.70
   2 -13  -3  -11.10   11.40
  -2  13   3   -8.90   11.40
  -2  13   3   15.50   13.10
  -2  13   3    7.00   11.50
  -2  13   3   -3.60   10.70
  -4 -12  -3    3.20   12.10
   4  12   3   14.00   12.60
   4  12   3   -4.00   10.40
   4  12   3   -4.90    8.40
  -3 -12  -3    9.60    6.70
  -3 -12  -3    2.30    9.30
   3  12   3    0.90    7.70
   3  12   3   -4.90   10.00
   3  12   3   -2.80    9.30
   3  12   3   -2.60    8.10
  -2 -12  -3    2.20    9.30
  -2 -12  -3    2.30    7.90
  -2 -12  -3   -0.30    6.30
   2  12   3   -7.70    8.80
   2  12   3    0.90    8.10
   2  12   3   -4.20   11.80
  -1 -12  -3   13.60    9.60
  -1 -12  -3   13.60    6.40
   1  12   3   21.00    9.80
   1  12   3   25.90    9.20
   1  12   3   17.40    9.20
   0 -12  -3   -6.80    6.30
   0 -12  -3   15.50    7.40
   0 -12  -3   -3.00    9.00
   0  12   3   14.10    9.70
   0  12   3   -8.90    8.10
   0  12   3    1.90    9.20
   1 -12  -3   10.80    9.20
   1 -12  -3   24.70    8.10
   1 -12  -3   11.30    9.30
  -1  12   3   11.70    9.10
  -1  12   3   21.10    9.90
  -1  12   3   -2.80    9.70
   2 -12  -3    2.00    7.20
   2 -12  -3   -8.40    8.70
   2 -12  -3   -1.80    8.20
  -2  12   3  -14.40    8.50
  -2  12   3    2.20   10.30
   3 -12  -3    6.60    8.50
   3 -12  -3    8.00    9.50
   3 -12  -3    6.20    8.00
  -3  12   3    0.80   11.60
  -3  12   3   -0.90    9.20
  -3  12   3    0.80   10.30
  -3  12   3    7.10   10.80
   4 -12  -3    5.10   10.80
   4 -12  -3   -4.90    9.90
   4 -12  -3    2.80   11.70
  -4  12   3   -1.00   11.10
  -4  12   3   -0.70   10.00
  -4  12   3    8.60   15.60
  -4  12   3    4.70   11.40
  -5 -11  -3   23.40   18.40
   5  11   3    0.60   10.40
   5  11   3    1.30    7.50
   5  11   3   -2.80    6.70
   5  11   3  -14.50    9.10
  -4 -11  -3    4.40   15.20
  -4 -11  -3   10.20    8.90
   4  11   3    2.10    7.10
   4  11   3   11.80    7.30
   4  11   3    9.60    7.90
   4  11   3   -5.60    9.70
   4  11   3   -4.20    8.90
  -3 -11  -3   19.60    6.30
  -3 -11  -3   22.30    9.70
  -3 -11  -3   28.80    7.80
  -3 -11  -3   10.60    7.40
   3  11   3   11.50    6.80
   3  11   3   14.80   10.20
   3  11   3    5.00    7.70
   3  11   3   18.70    6.80
   3  11   3    7.90    7.40
   3  11   3   17.00    6.70
  -2 -11  -3    8.50    5.90
  -2 -11  -3   -7.20    6.00
  -2 -11  -3    1.10    7.20
   2  11   3    7.90    6.80
   2  11   3   -0.90    6.30
   2  11   3   11.90    5.90
   2  11   3    1.50    7.00
  -1 -11  -3   -1.10    4.80
  -1 -11  -3    7.90    5.90
  -1 -11  -3   -4.30   12.20
   1  11   3    5.70    6.40
   1  11   3   -2.20    6.30
   1  11   3   -5.00    6.50
   1  11   3   -4.40    5.80
   0 -11  -3    6.40    6.10
   0 -11  -3    9.00    7.10
   0 -11  -3    2.90    6.40
   0  11   3   14.00    7.00
   0  11   3    5.40    6.90
   0  11   3    5.20    6.40
   0  11   3    6.40    7.50
   1 -11  -3   24.10    7.40
   1 -11  -3   15.50    8.30
   1 -11  -3   29.00    9.10
  -1  11   3   16.10    8.70
  -1  11   3    6.20    8.10
  -1  11   3   16.40    8.50
   2 -11  -3    2.80    7.00
   2 -11  -3    3.00    7.00
   2 -11  -3   24.40    7.50
  -2  11   3   11.80    9.60
  -2  11   3   34.90    9.60
  -2  11   3   -6.10    6.60
   3 -11  -3   28.60    7.90
   3 -11  -3   29.10   10.20
   3 -11  -3   18.00    8.70
  -3  11   3   28.40   10.00
  -3  11   3    0.10    9.10
  -3  11   3   21.60   10.50
   4 -11  -3    0.90    8.70
   4 -11  -3    1.70   15.90
  -4  11   3    3.50    9.40
  -4  11   3   17.90    9.50
  -4  11   3    3.20   10.90
  -4  11   3    5.90    8.30
   5 -11  -3   10.30    8.40
   5 -11  -3    3.90    8.00
   5 -11  -3   -3.10    9.80
  -5  11   3   12.00   11.20
  -5  11   3  -10.00   12.80
  -5  11   3  -11.50   11.00
  -6 -10  -3  -12.90   15.80
   6  10   3    4.40   10.40
   6  10   3   -0.10    6.30
   6  10   3    2.10    6.00
   6  10   3   -5.80    8.70
  -5 -10  -3    4.00    7.50
  -5 -10  -3    4.20   13.50
   5  10   3    3.80    8.50
   5  10   3   -2.90    6.50
   5  10   3   -3.30    6.10
   5  10   3    1.40    5.70
   5  10   3   -0.90    9.10
   5  10   3   -0.20    4.50
  -4 -10  -3    1.40    7.60
  -4 -10  -3    5.30    6.70
   4  10   3   -0.40    6.70
   4  10   3   -4.70    3.90
   4  10   3   13.50    6.00
   4  10   3    2.20    5.90
   4  10   3  -10.90    6.80
   4  10   3    6.00    5.20
   4  10   3    4.70    5.60
  -3 -10  -3    3.90    4.30
  -3 -10  -3   -3.30    6.30
  -3 -10  -3    2.60    6.00
  -3 -10  -3    1.90   10.60
  -3 -10  -3    1.40    6.40
   3  10   3   -3.60    4.70
   3  10   3    8.00    5.90
   3  10   3   11.80    6.10
   3  10   3    1.80    4.50
   3  10   3    0.90    5.50
   3  10   3    2.70    6.20
  -2 -10  -3    3.30    4.50
  -2 -10  -3    4.10    6.70
  -2 -10  -3    0.00    5.50
  -2 -10  -3   -2.30    4.90
   2  10   3    0.90    5.90
   2  10   3   10.00    5.90
   2  10   3    3.80    4.90
   2  10   3    4.90    6.00
  -1 -10  -3    1.80    6.40
  -1 -10  -3    6.20    4.90
  -1 -10  -3    3.70    4.30
   1  10   3   -5.50    5.10
   1  10   3   12.70    6.70
   1  10   3    2.60    4.30
   1  10   3   -5.60    5.20
   0 -10  -3   15.20    5.60
   0 -10  -3   20.00    8.10
   0  10   3   13.40    5.50
   0  10   3   12.20    7.10
   0  10   3   12.10    7.00
   0  10   3   25.80    8.30
   1 -10  -3   19.60    6.40
   1 -10  -3    2.00    5.20
   1 -10  -3   15.30    6.00
  -1  10   3    0.60    8.40
  -1  10   3    5.40    6.00
  -1  10   3   11.30    6.70
  -1  10   3    6.50    5.30
  -1  10   3    0.20    6.40
   2 -10  -3    4.30    4.50
   2 -10  -3   -0.90    5.10
   2 -10  -3    4.50    5.40
  -2  10   3   -0.50    6.50
  -2  10   3   -3.30    6.10
  -2  10   3  -12.40    6.70
   3 -10  -3    2.50    5.10
   3 -10  -3   18.20    7.30
  -3  10   3    1.60    7.40
  -3  10   3    1.60    7.20
  -3  10   3    7.40    7.30
   4 -10  -3   -5.20    5.00
   4 -10  -3   10.50    7.40
   4 -10  -3   -6.50    6.40
  -4  10   3   14.40    8.60
  -4  10   3    1.40    7.30
  -4  10   3   -8.60    7.90
  -4  10   3    2.40    6.50
  -4  10   3    2.50    5.50
   5 -10  -3   -1.20    5.80
   5 -10  -3   12.50    8.10
  -5  10   3    4.90    9.10
  -5  10   3    0.50   10.30
  -5  10   3   -6.70    8.50
   6 -10  -3   -1.40    8.20
   6 -10  -3    5.40    8.80
   6 -10  -3    6.90    7.80
  -6  10   3    0.00    9.90
  -6  10   3   16.80   11.60
  -7  -9  -3   33.00   19.00
   7   9   3   -3.90    9.20
   7   9   3   31.70   13.60
  -6  -9  -3   -6.40   13.40
   6   9   3   -3.80    7.90
   6   9   3    0.20    5.20
   6   9   3    3.80    3.70
   6   9   3    8.40    7.70
   6   9   3    3.70    5.00
   6   9   3    8.70   10.00
  -5  -9  -3   30.30   13.20
  -5  -9  -3   29.10    8.20
  -5  -9  -3   30.50    7.90
  -5  -9  -3   38.60    7.80
   5   9   3   19.70    4.90
   5   9   3   26.90    6.40
   5   9   3   24.90   10.20
   5   9   3   36.90    6.70
   5   9   3   20.00    7.80
   5   9   3   34.00    5.40
  -4  -9  -3   15.10    6.50
  -4  -9  -3   10.30    5.40
  -4  -9  -3    8.80    5.80
  -4  -9  -3   44.10   12.40
   4   9   3   15.50    5.60
   4   9   3   14.40    5.00
   4   9   3   16.10    5.50
   4   9   3   23.40    7.60
   4   9   3    3.70    5.40
   4   9   3   21.80    4.70
  -3  -9  -3    5.80    5.20
  -3  -9  -3    1.60    8.40
  -3  -9  -3    3.70    4.80
  -3  -9  -3    7.80    4.60
  -3  -9  -3    2.10    5.00
   3   9   3   19.40    5.70
   3   9   3   13.80    4.00
   3   9   3   15.60    6.20
   3   9   3   14.90    4.60
   3   9   3    4.00    4.40
   3   9   3   -2.50    4.50
  -2  -9  -3    3.60    4.70
  -2  -9  -3    3.40    5.10
  -2  -9  -3   13.10    5.10
  -2  -9  -3    1.80    4.70
  -2  -9  -3    6.50    3.90
  -2  -9  -3  -11.20    7.30
   2   9   3    3.00    3.80
   2   9   3    1.80    3.30
   2   9   3    2.10    4.60
   2   9   3    5.30    4.80
  -1  -9  -3    3.90    4.00
  -1  -9  -3   -3.40    3.60
  -1  -9  -3   -0.10    7.20
  -1  -9  -3    1.50    3.50
   1   9   3   -3.00    3.50
   1   9   3    1.10    4.40
   1   9   3   -4.50    3.20
   1   9   3   -0.60    4.20
   1   9   3    6.50    4.40
   0  -9  -3    4.30    4.50
   0  -9  -3    4.50    3.90
   0  -9  -3    2.60    8.00
   0  -9  -3    8.70    4.20
   0   9   3    7.90    4.80
   0   9   3   -4.70    4.70
   0   9   3    4.70    5.30
   0   9   3   -4.90    6.50
   0   9   3    3.30    3.60
   1  -9  -3    5.50    4.00
   1  -9  -3    0.50    4.70
   1  -9  -3    0.60    4.20
  -1   9   3   -1.60    4.90
  -1   9   3    7.10    5.70
  -1   9   3    4.70    4.30
  -1   9   3    4.00    5.10
  -1   9   3    2.60    5.60
   2  -9  -3    2.20    4.70
   2  -9  -3    2.20    4.30
   2  -9  -3    0.80    4.50
   2  -9  -3   -0.90   14.00
  -2   9   3   -6.40    5.00
  -2   9   3   -0.50    3.80
  -2   9   3    6.50    6.20
   3  -9  -3   23.70    7.70
   3  -9  -3   20.90    6.80
   3  -9  -3    5.20    9.70
   3  -9  -3   23.70    6.10
   3  -9  -3   18.80    4.40
  -3   9   3    5.40    6.10
  -3   9   3   29.60    5.40
  -3   9   3   23.10    7.40
  -3   9   3    8.30    6.50
   4  -9  -3   -1.00    5.50
   4  -9  -3   -3.00    4.90
   4  -9  -3    0.30    4.70
  -4   9   3   10.10    7.70
  -4   9   3    2.60    4.10
  -4   9   3   -8.70    5.80
  -4   9   3    1.90    7.10
   5  -9  -3    4.60    5.90
   5  -9  -3    4.80    6.50
   5  -9  -3    2.90   12.10
   5  -9  -3    4.90    6.40
  -5   9   3    7.60    8.40
  -5   9   3   14.60    8.30
  -5   9   3    8.30    7.50
   6  -9  -3    0.00    7.40
   6  -9  -3   -1.40    6.10
  -6   9   3    1.90    8.90
  -6   9   3  -10.60    9.60
  -6   9   3   20.90    9.90
  -6   9   3    6.00   10.00
   7  -9  -3   12.70   10.10
   7  -9  -3  -11.60    7.60
  -7   9   3    5.90   13.60
  -7   9   3   10.10   13.00
  -7   9   3   -5.50   10.70
  -7  -8  -3  -34.30   13.70
   7   8   3   22.40    7.50
   7   8   3   28.00    9.40
   7   8   3    3.20    9.10
  -6  -8  -3   20.70   12.30
  -6  -8  -3    2.30    4.70
   6   8   3    6.60    7.20
   6   8   3    7.40    4.20
   6   8   3    3.20    6.50
   6   8   3    6.00    3.10
   6   8   3    1.20    2.70
   6   8   3    5.20    4.00
  -5  -8  -3  -16.10    9.40
  -5  -8  -3    3.30    5.60
   5   8   3    7.20    2.90
   5   8   3   -4.40    3.60
   5   8   3    0.30    5.60
   5   8   3    0.60    4.90
   5   8   3    2.80    4.10
   5   8   3   -2.20    3.00
   5   8   3   -3.90    5.90
  -4  -8  -3    7.00    4.60
  -4  -8  -3   16.80    9.40
  -4  -8  -3    8.60    5.00
  -4  -8  -3    2.30    4.30
   4   8   3   11.90    3.40
   4   8   3   16.20    6.40
   4   8   3   11.20    4.70
   4   8   3   13.20    3.50
   4   8   3   16.80    5.30
   4   8   3    0.10    4.00
   4   8   3   14.60    4.60
  -3  -8  -3   21.80    8.50
  -3  -8  -3   23.80    3.90
  -3  -8  -3   17.50    3.60
  -3  -8  -3   15.20    4.80
  -3  -8  -3   22.80    6.00
  -3  -8  -3   18.00    5.10
   3   8   3   14.60    4.80
   3   8   3   22.20    4.40
   3   8   3   21.20    4.90
   3   8   3   15.10    3.70
   3   8   3   22.10    5.70
   3   8   3   16.30    5.10
  -2  -8  -3   12.50    4.60
  -2  -8  -3   21.90    6.00
  -2  -8  -3   11.10    4.50
  -2  -8  -3   14.20    4.70
  -2  -8  -3    5.80    6.50
  -2  -8  -3   17.30    4.10
   2   8   3   10.80    3.60
   2   8   3   16.40    4.30
   2   8   3   14.50    5.10
   2   8   3   11.40    4.50
   2   8   3   11.90    5.00
   2   8   3   18.20    5.30
  -1  -8  -3  136.29   11.30
  -1  -8  -3  120.09   10.20
  -1  -8  -3  130.49   10.80
  -1  -8  -3   93.99   12.70
  -1  -8  -3  131.29    9.90
   1   8   3  103.49    9.00
   1   8   3  125.29   11.40
   1   8   3  117.49    9.40
   1   8   3  123.69   11.30
   1   8   3  128.29   11.60
   0  -8  -3   23.10    5.70
   0  -8  -3   41.00    7.60
   0  -8  -3   18.20    4.50
   0   8   3   16.80    4.80
   0   8   3   28.40    6.70
   0   8   3   27.60    6.50
   0   8   3   20.50    5.90
   0   8   3   19.20    4.50
   0   8   3   39.10    6.10
   1  -8  -3  102.09   10.20
   1  -8  -3   77.89   11.30
   1  -8  -3   83.89   10.90
   1  -8  -3   65.09    8.00
   1  -8  -3   56.99   11.90
  -1   8   3   74.09    7.90
  -1   8   3   71.09    9.90
  -1   8   3   79.49    9.00
  -1   8   3   89.19   10.80
  -1   8   3   74.39   10.00
   2  -8  -3    1.30    2.10
   2  -8  -3   -4.00    6.70
   2  -8  -3   -2.60    2.90
   2  -8  -3    2.80    3.20
   2  -8  -3    1.40    3.80
  -2   8   3    3.90    3.20
  -2   8   3   -6.40    3.80
  -2   8   3    0.90    4.30
  -2   8   3    1.00    4.10
   3  -8  -3    8.60    4.10
   3  -8  -3   12.90    4.90
   3  -8  -3    4.60    3.20
   3  -8  -3   15.40    7.50
   3  -8  -3    6.60    4.40
  -3   8   3    1.00    5.00
  -3   8   3    1.40    4.70
  -3   8   3    2.90    2.90
  -3   8   3    0.50    5.10
   4  -8  -3    0.80    5.10
   4  -8  -3    1.60    3.90
   4  -8  -3    4.00    4.80
   4  -8  -3    2.00    8.00
  -4   8   3   -0.20    5.10
  -4   8   3    2.20    5.70
  -4   8   3    6.30    4.20
  -4   8   3    2.30    5.40
  -4   8   3    3.50    3.10
   5  -8  -3   -0.60    5.50
   5  -8  -3    2.00    5.60
   5  -8  -3   -2.70    4.10
   5  -8  -3   24.00   10.30
  -5   8   3   -8.70    6.50
  -5   8   3   10.30    7.50
  -5   8   3   -3.20    5.90
  -5   8   3   -8.00    5.50
   6  -8  -3   -7.20    6.20
   6  -8  -3   10.90    5.70
   6  -8  -3  -11.50   11.20
   6  -8  -3   -7.10    5.30
  -6   8   3   -5.70    7.00
  -6   8   3   -7.00    8.40
  -6   8   3    1.60    8.20
  -6   8   3   12.90    8.40
   7  -8  -3    3.90    7.00
   7  -8  -3   11.80    9.20
   7  -8  -3   -1.60    7.10
  -7   8   3    4.20   10.10
  -7   8   3   -8.10    8.10
  -7   8   3   -6.00   10.60
  -8  -7  -3  -14.70   16.80
   8   7   3  -10.30   17.50
  -7  -7  -3   14.00   13.00
   7   7   3   12.50    8.20
   7   7   3    5.80    7.90
  -6  -7  -3   11.60    4.50
  -6  -7  -3    7.70   10.50
   6   7   3    7.00    2.50
   6   7   3    7.50    4.10
   6   7   3    9.00    5.10
   6   7   3   -5.00    6.20
   6   7   3    9.30    6.40
   6   7   3    7.40    3.50
  -5  -7  -3    2.50    4.20
  -5  -7  -3    6.20    3.50
  -5  -7  -3   16.10    9.20
   5   7   3    7.60    4.10
   5   7   3   -0.40    5.50
   5   7   3    7.20    3.70
   5   7   3    8.20    2.80
   5   7   3    4.50    2.30
   5   7   3   -3.70    5.00
   5   7   3   11.10    3.80
   5   7   3   11.10    3.90
  -4  -7  -3   12.60    7.80
  -4  -7  -3   31.30    5.60
  -4  -7  -3   28.30    4.00
  -4  -7  -3   27.60    4.80
  -4  -7  -3   23.60    5.00
   4   7   3   23.90    4.10
   4   7   3   21.10    6.50
   4   7   3   26.10    3.90
   4   7   3   22.00    4.60
   4   7   3   23.80    5.20
   4   7   3   13.00    5.20
   4   7   3   22.00    5.10
   4   7   3   27.40    5.60
  -3  -7  -3  516.15   20.60
  -3  -7  -3  483.35   23.60
  -3  -7  -3  490.85   29.20
  -3  -7  -3  480.45   23.80
  -3  -7  -3  474.55   20.30
  -3  -7  -3  447.06   21.80
  -3  -7  -3  486.25   20.70
   3   7   3  507.55   24.20
   3   7   3  486.75   23.60
   3   7   3  486.05   21.90
   3   7   3  511.35   24.20
   3   7   3  481.85   22.80
   3   7   3  475.35   21.90
   3   7   3  460.45   23.60
  -2  -7  -3    4.60    2.80
  -2  -7  -3    2.10    4.70
  -2  -7  -3    0.50    2.60
  -2  -7  -3   10.40    3.50
  -2  -7  -3    5.80    2.80
  -2  -7  -3    1.70    3.00
   2   7   3   -0.10    2.10
   2   7   3    1.70    2.70
   2   7   3   -1.10    2.70
   2   7   3    6.00    3.60
   2   7   3    6.90    3.70
   2   7   3    2.30    2.20
   2   7   3    1.80    3.00
  -1  -7  -3  281.27   17.10
  -1  -7  -3  277.47   15.40
  -1  -7  -3  272.37   17.70
  -1  -7  -3  257.07   14.60
  -1  -7  -3  270.67   14.60
  -1  -7  -3  277.17   17.20
  -1  -7  -3  261.37   15.80
   1   7   3  258.87   15.80
   1   7   3  253.67   15.90
   1   7   3  258.67   16.10
   1   7   3  267.77   15.40
   1   7   3  254.67   14.10
   1   7   3  248.18   13.80
   1   7   3  241.98   13.90
   1   7   3  279.37   16.90
   0  -7  -3    0.40    4.00
   0  -7  -3    2.80    3.90
   0  -7  -3   -5.50    4.30
   0  -7  -3    3.60    2.80
   0  -7  -3   -1.00    2.70
   0  -7  -3    1.40    3.30
   0  -7  -3   -1.90    2.50
   0   7   3    2.50    2.50
   0   7   3   -1.60    3.40
   0   7   3    1.20    2.90
   0   7   3   -1.30    3.00
   0   7   3   -4.10    4.10
   0   7   3   -0.50    2.10
   0   7   3    4.10    2.60
   1  -7  -3  105.99   10.00
   1  -7  -3   99.39   10.20
   1  -7  -3  113.59    9.00
   1  -7  -3   93.99    9.40
   1  -7  -3  118.59   10.10
   1  -7  -3  112.29   12.80
   1  -7  -3  110.59    5.80
  -1   7   3  111.29    8.80
  -1   7   3  121.09    8.90
  -1   7   3  119.09    9.10
  -1   7   3  102.69   10.30
  -1   7   3  123.79   10.90
  -1   7   3  126.29    8.70
  -1   7   3  122.59   10.60
   2  -7  -3    6.00    2.90
   2  -7  -3    3.40    4.20
   2  -7  -3    8.20    6.00
   2  -7  -3    0.30    3.00
   2  -7  -3    0.30    2.50
   2  -7  -3    3.00    5.00
   2  -7  -3    2.70    1.80
  -2   7   3    2.40    3.90
  -2   7   3    5.50    3.10
  -2   7   3    4.50    4.30
  -2   7   3   -1.70    3.70
   3  -7  -3  124.29   10.20
   3  -7  -3  135.09   13.50
   3  -7  -3  126.09   11.10
   3  -7  -3  131.99   12.30
   3  -7  -3  114.69   11.10
   3  -7  -3  141.79    9.20
  -3   7   3  133.49   12.10
  -3   7   3  134.29   12.50
  -3   7   3  142.39   12.80
  -3   7   3  135.19    7.90
   4  -7  -3    4.60    4.00
   4  -7  -3    4.40    4.90
   4  -7  -3   -0.70    5.80
   4  -7  -3   -0.10    3.30
   4  -7  -3   -0.50    3.30
  -4   7   3    0.80    4.80
  -4   7   3    4.90    5.10
  -4   7   3    1.00    4.30
  -4   7   3    4.80    3.40
  -4   7   3   -0.60    2.20
   5  -7  -3    8.80    6.80
   5  -7  -3   -1.70    7.00
   5  -7  -3    5.30    4.50
   5  -7  -3    2.10    4.30
  -5   7   3    7.70    7.00
  -5   7   3    4.80    5.60
  -5   7   3   18.20    6.20
  -5   7   3   18.40    6.80
   6  -7  -3    2.70    4.80
   6  -7  -3    4.50    5.20
   6  -7  -3    3.80    9.20
   6  -7  -3   10.60    5.20
   6  -7  -3    1.60    8.20
  -6   7   3    0.90    6.50
  -6   7   3   -0.80    7.30
  -6   7   3    9.10    4.50
  -6   7   3   -3.50    6.10
  -6   7   3    0.00    6.60
   7  -7  -3   -4.50    5.80
   7  -7  -3   -2.50    6.10
   7  -7  -3   -2.40    7.00
  -7   7   3   -6.70    9.20
  -7   7   3   -0.80    6.20
  -7   7   3   -0.70    9.20
  -7   7   3   -9.50   10.90
   8  -7  -3    7.90    8.20
   8  -7  -3   -4.30    7.30
  -8   7   3   -1.20   12.80
  -8  -6  -3  -12.10   16.40
   8   6   3    1.10    8.70
   8   6   3    9.50    8.10
  -7  -6  -3   12.60    5.60
  -7  -6  -3   -1.30   10.80
   7   6   3    3.80    7.20
   7   6   3    4.60    5.80
   7   6   3    1.70    4.80
   7   6   3    1.90    3.30
  -6  -6  -3    4.60    8.20
  -6  -6  -3    6.90    4.40
   6   6   3    5.90    3.80
   6   6   3   -0.20    3.20
   6   6   3    7.90    5.10
   6   6   3   -5.30    5.70
  -5  -6  -3   31.60    4.70
  -5  -6  -3   35.10    4.80
  -5  -6  -3   42.20    4.90
  -5  -6  -3   30.80    5.30
  -5  -6  -3   37.70   10.20
   5   6   3   31.10    3.40
   5   6   3   32.60    5.30
   5   6   3   30.20    6.50
   5   6   3   34.80    4.50
   5   6   3   29.90    3.70
   5   6   3   35.70    7.60
   5   6   3   27.20    4.30
   5   6   3   36.50    4.60
  -4  -6  -3   28.30    7.00
  -4  -6  -3   26.00    5.90
  -4  -6  -3   16.20    4.10
  -4  -6  -3   20.90    4.20
  -4  -6  -3   19.50    6.60
  -4  -6  -3   23.60    4.20
   4   6   3   20.60    3.30
   4   6   3   16.30    5.80
   4   6   3   20.70    4.10
   4   6   3   23.30    4.70
   4   6   3   27.20    4.90
   4   6   3   20.60    3.60
   4   6   3   25.60    5.10
   4   6   3   24.30    3.50
  -3  -6  -3    5.90    2.80
  -3  -6  -3    5.70    2.70
  -3  -6  -3    6.60    1.90
  -3  -6  -3    3.90    5.90
  -3  -6  -3    6.00    2.10
  -3  -6  -3    4.90    3.10
  -3  -6  -3    2.90    1.70
  -3  -6  -3    6.20    3.20
   3   6   3    4.30    1.80
   3   6   3    8.30    2.70
   3   6   3    4.80    2.60
   3   6   3    5.20    2.90
   3   6   3    7.70    3.20
   3   6   3    2.10    3.90
   3   6   3    6.20    2.10
   3   6   3    4.30    3.10
  -2  -6  -3   85.79    6.50
  -2  -6  -3   98.49    6.70
  -2  -6  -3   93.09    8.70
  -2  -6  -3   83.89    6.90
  -2  -6  -3   90.59    5.10
  -2  -6  -3   91.49    8.10
  -2  -6  -3   81.39    7.30
  -2  -6  -3  109.89   11.10
   2   6   3   96.39    7.60
   2   6   3  100.59    6.80
   2   6   3   93.49    7.90
   2   6   3   87.89    7.90
   2   6   3   97.39    6.90
   2   6   3   90.09    6.80
  -1  -6  -3   39.50    6.20
  -1  -6  -3   48.80    6.20
  -1  -6  -3   57.79    6.20
  -1  -6  -3   63.09    8.40
  -1  -6  -3   45.90    6.00
  -1  -6  -3   43.20    5.80
  -1  -6  -3   44.70    7.60
   1   6   3   55.79    7.20
   1   6   3   57.99    5.10
   1   6   3   53.39    7.80
   1   6   3   49.70    7.40
   1   6   3   46.90    6.60
   1   6   3   57.19    5.90
   1   6   3   47.40    5.90
   1   6   3   55.09    5.30
   0  -6  -3  204.48   15.00
   0  -6  -3  255.17   14.50
   0  -6  -3  227.38   13.80
   0  -6  -3  235.98   16.20
   0  -6  -3  279.37   13.90
   0  -6  -3  265.57   14.50
   0  -6  -3  219.78   14.50
   0   6   3  255.67   13.90
   0   6   3  246.78   13.30
   0   6   3  252.27   13.30
   0   6   3  266.07   15.10
   0   6   3  259.17   14.90
   1  -6  -3  145.09   11.50
   1  -6  -3  137.49   16.70
   1  -6  -3  125.59   10.70
   1  -6  -3  133.49    9.70
   1  -6  -3  142.89    7.70
   1  -6  -3  135.89   10.10
   1  -6  -3  113.59    9.90
   1  -6  -3  128.09    9.00
  -1   6   3  111.99    8.40
  -1   6   3  114.29    8.60
  -1   6   3  137.69    8.20
  -1   6   3  126.69   10.20
  -1   6   3  129.49   10.50
  -1   6   3  133.89   10.50
   2  -6  -3   13.10    2.80
   2  -6  -3    8.70    3.00
   2  -6  -3    5.90    4.00
   2  -6  -3   14.80    5.70
   2  -6  -3   15.20    3.80
   2  -6  -3   12.20    4.50
   2  -6  -3   14.80    4.20
   2  -6  -3    6.80    3.60
  -2   6   3   15.30    3.50
  -2   6   3   18.90    4.80
  -2   6   3   13.70    3.80
  -2   6   3    6.30    3.60
  -2   6   3   14.10    3.30
   3  -6  -3    0.20    3.50
   3  -6  -3    5.20    7.60
   3  -6  -3    1.50    4.20
   3  -6  -3    1.60    2.40
   3  -6  -3    2.10    2.70
   3  -6  -3    5.80    3.40
   3  -6  -3    2.60    2.70
   3  -6  -3    2.70    5.60
  -3   6   3    6.90    4.00
  -3   6   3    6.60    3.80
  -3   6   3    5.70    2.80
  -3   6   3    1.00    3.40
  -3   6   3    1.60    2.80
  -3   6   3    3.20    1.80
   4  -6  -3    1.70    5.50
   4  -6  -3    1.20    3.40
   4  -6  -3   15.60    4.40
   4  -6  -3    6.90    5.20
   4  -6  -3   16.10    3.90
  -4   6   3   19.20    5.70
  -4   6   3   20.60    5.50
  -4   6   3    4.60    4.30
  -4   6   3   10.00    3.00
   5  -6  -3    1.00    4.10
   5  -6  -3   -1.50    5.60
   5  -6  -3    4.90    3.40
   5  -6  -3   -0.20    3.70
   5  -6  -3   -4.70    5.40
  -5   6   3    9.80    5.80
  -5   6   3  -11.40    4.00
  -5   6   3   -1.60    4.60
  -5   6   3    3.70    3.20
  -5   6   3   -0.90    4.70
   6  -6  -3   12.10    5.00
   6  -6  -3   15.30    8.10
   6  -6  -3    7.10    5.30
   6  -6  -3   13.00    5.50
   6  -6  -3    0.50    6.10
  -6   6   3   10.00    3.60
  -6   6   3   17.70    9.00
  -6   6   3    9.50    5.40
   7  -6  -3   -2.60    4.80
   7  -6  -3    8.50    5.50
   7  -6  -3    4.40    5.30
   7  -6  -3   -1.30    7.00
   7  -6  -3   -0.40    8.70
  -7   6   3   -3.40    8.30
  -7   6   3    1.30    7.30
  -7   6   3   13.20    8.00
   8  -6  -3    3.70    7.10
   8  -6  -3    1.40    6.60
   8  -6  -3   16.40    7.10
  -8   6   3   -8.40   11.50
  -8  -5  -3   11.90   14.30
  -8  -5  -3   -6.40    5.60
   8   5   3    2.20    7.60
   8   5   3   -7.60    6.00
  -7  -5  -3    3.10    9.60
  -7  -5  -3   -1.90    4.70
   7   5   3   -0.30    2.70
   7   5   3   -6.90    4.10
   7   5   3    2.20    6.40
   7   5   3    6.90    3.90
  -6  -5  -3   16.00    8.80
  -6  -5  -3    4.10    3.80
   6   5   3   10.30    5.50
   6   5   3   10.40    3.40
   6   5   3    6.00    3.90
   6   5   3   10.10    2.80
  -5  -5  -3    9.60    6.50
  -5  -5  -3   16.40    4.50
   5   5   3   11.20    5.10
   5   5   3   13.10    2.70
   5   5   3   11.70    3.70
   5   5   3   10.70    2.70
   5   5   3    8.80    1.80
   5   5   3   10.80    3.00
  -4  -5  -3   -2.60    3.00
  -4  -5  -3    0.20    2.20
  -4  -5  -3   -1.80    4.40
  -4  -5  -3    0.00    2.30
  -4  -5  -3   -0.70    2.10
   4   5   3   -2.10    3.20
   4   5   3   -0.50    4.50
   4   5   3    1.50    1.30
   4   5   3    5.50    2.80
   4   5   3    0.50    1.90
   4   5   3    1.80    2.30
   4   5   3   -0.80    1.90
   4   5   3    0.90    1.90
  -3  -5  -3  112.19    7.10
  -3  -5  -3  111.39    6.90
  -3  -5  -3  101.99    7.40
  -3  -5  -3  122.39   11.80
  -3  -5  -3   95.39    7.10
  -3  -5  -3  103.59    8.20
  -3  -5  -3  102.89    7.40
   3   5   3  104.29    6.60
   3   5   3  127.49   10.30
   3   5   3  106.99    7.40
   3   5   3  108.49    7.50
   3   5   3   99.79    6.50
   3   5   3  105.59    7.50
   3   5   3   99.29    6.20
  -2  -5  -3   92.89    7.20
  -2  -5  -3  100.49    5.60
  -2  -5  -3   94.69    7.30
  -2  -5  -3   88.39    9.60
  -2  -5  -3  101.69    6.30
  -2  -5  -3  103.89    6.40
  -2  -5  -3  105.29    7.70
  -2  -5  -3   91.79    5.90
   2   5   3  102.99    6.40
   2   5   3   91.79    7.20
   2   5   3   99.49    7.30
   2   5   3   97.79    9.50
   2   5   3   85.79    6.70
  -1  -5  -3  259.57   12.80
  -1  -5  -3  261.87   12.90
  -1  -5  -3  248.58   10.30
  -1  -5  -3  249.88   14.00
  -1  -5  -3  242.58   13.40
  -1  -5  -3  249.38   13.50
  -1  -5  -3  270.07   15.70
  -1  -5  -3  236.78   13.10
   1   5   3  247.98   13.80
   1   5   3  279.87   14.30
   1   5   3  257.97   13.10
   1   5   3  251.47   12.70
   1   5   3  251.77   13.90
   1   5   3  253.27   12.50
   1   5   3  251.37   14.50
   0  -5  -3   92.39    7.30
   0  -5  -3   91.29    8.00
   0  -5  -3  102.39    4.50
   0  -5  -3  104.89    7.90
   0  -5  -3   92.69    7.30
   0  -5  -3   96.89    8.20
   0  -5  -3  103.19    7.20
   0  -5  -3   89.99    7.40
   0   5   3   97.29    7.30
   0   5   3   89.89    6.50
   0   5   3  116.09    8.50
   0   5   3   93.29    6.80
   0   5   3   96.59    7.80
   0   5   3  102.79    8.00
   1  -5  -3  209.28   12.10
   1  -5  -3  199.58   12.70
   1  -5  -3  223.68   12.70
   1  -5  -3  216.18   12.50
   1  -5  -3  185.88   12.20
   1  -5  -3  208.18   12.20
   1  -5  -3  184.28   11.70
  -1   5   3  198.68   11.30
  -1   5   3  239.38   14.40
  -1   5   3  196.38   12.40
  -1   5   3  199.08   10.30
  -1   5   3  213.68   12.90
  -1   5   3  198.18   10.70
   2  -5  -3   94.99    8.40
   2  -5  -3  104.09    8.70
   2  -5  -3  109.29    8.40
   2  -5  -3  125.49    9.50
   2  -5  -3  115.79   10.10
   2  -5  -3   98.39    6.70
   2  -5  -3  112.89    7.70
   2  -5  -3  120.69    8.80
  -2   5   3  115.79    8.00
  -2   5   3  104.99    7.60
  -2   5   3  112.99    7.30
  -2   5   3  118.79    9.10
  -2   5   3  105.19    9.10
  -2   5   3   96.09    8.90
   3  -5  -3    8.30    3.40
   3  -5  -3    2.60    2.40
   3  -5  -3   10.70    4.30
   3  -5  -3    7.30    2.80
   3  -5  -3   11.70    4.20
   3  -5  -3    8.00    3.00
   3  -5  -3    8.70    3.90
  -3   5   3    5.30    2.70
  -3   5   3    7.20    4.00
  -3   5   3    4.10    3.40
  -3   5   3    3.00    2.00
  -3   5   3    7.10    1.80
  -3   5   3    9.30    3.50
   4  -5  -3   13.30    4.20
   4  -5  -3   10.30    3.80
   4  -5  -3   10.00    4.20
   4  -5  -3    8.10    3.00
   4  -5  -3    8.30    4.70
   4  -5  -3    3.30    3.60
   4  -5  -3   -2.60    3.60
  -4   5   3    6.70    3.60
  -4   5   3    8.10    2.50
  -4   5   3    6.50    3.70
  -4   5   3   10.40    5.20
  -4   5   3    8.10    4.00
   5  -5  -3   12.40    4.50
   5  -5  -3   11.80    4.10
   5  -5  -3   13.30    3.60
   5  -5  -3    6.40    5.40
   5  -5  -3   13.40    4.30
  -5   5   3    2.80    5.00
  -5   5   3   10.00    2.90
  -5   5   3    4.80    4.50
   6  -5  -3    8.50    5.10
   6  -5  -3   -4.80    5.60
   6  -5  -3    2.60    4.30
   6  -5  -3    8.20    4.20
   6  -5  -3    1.70    3.60
  -6   5   3    0.90    2.40
  -6   5   3    3.50    5.00
  -6   5   3   -0.70    3.40
  -6   5   3    3.70    5.50
  -6   5   3    3.10    6.60
  -6   5   3    3.30    4.90
   7  -5  -3   -2.40    4.60
   7  -5  -3   -8.10    4.80
   7  -5  -3   -2.30    4.50
   7  -5  -3    3.00    8.00
   7  -5  -3   -1.20    5.90
  -7   5   3   -0.90    6.00
  -7   5   3   -6.10    6.10
  -7   5   3   -0.70    8.10
   8  -5  -3   -0.70    5.60
   8  -5  -3    1.70    6.20
   8  -5  -3    5.10   11.20
  -8   5   3    4.30    9.90
  -8   5   3   15.90    7.90
  -9  -4  -3   -1.90    7.60
  -9  -4  -3   21.80   20.40
   9   4   3   13.30    9.70
  -8  -4  -3    2.10    6.00
  -8  -4  -3   11.90   14.60
   8   4   3    4.90    5.70
   8   4   3   17.10    7.30
  -7  -4  -3    8.80   10.20
  -7  -4  -3   -3.50    4.50
   7   4   3    4.50    4.20
   7   4   3    0.90    5.60
  -6  -4  -3    1.20    3.60
  -6  -4  -3    5.70    7.90
   6   4   3   -0.20    1.90
   6   4   3    0.10    2.30
   6   4   3   -2.40    3.90
   6   4   3    1.20    4.60
  -5  -4  -3   90.29   13.60
  -5  -4  -3   99.79    8.70
   5   4   3   94.39   11.70
   5   4   3   82.49    5.30
   5   4   3   70.99    6.40
   5   4   3   83.09    5.50
  -4  -4  -3    7.50    2.00
  -4  -4  -3    8.40    2.10
  -4  -4  -3    4.20    2.80
  -4  -4  -3    2.40    3.00
   4   4   3    6.10    1.50
   4   4   3    4.40    1.90
   4   4   3    1.50    4.40
   4   4   3    5.50    2.10
   4   4   3   11.20    4.10
   4   4   3   13.10    2.30
   4   4   3    5.50    1.40
   4   4   3    4.20    2.10
  -3  -4  -3   62.39    9.70
  -3  -4  -3   57.99    6.80
  -3  -4  -3   61.39    5.20
  -3  -4  -3   51.79    4.70
  -3  -4  -3   52.19    4.60
  -3  -4  -3   60.09    4.80
  -3  -4  -3   56.79    4.70
   3   4   3   46.30    6.60
   3   4   3   52.99    4.50
   3   4   3   51.49    4.80
   3   4   3   54.49    7.20
   3   4   3   48.60    3.80
   3   4   3   56.39    4.70
   3   4   3   57.09    4.30
   3   4   3   52.79    4.70
  -2  -4  -3  113.99    6.00
  -2  -4  -3  104.89    5.70
  -2  -4  -3   95.09    9.20
  -2  -4  -3  112.09    7.00
  -2  -4  -3  108.69    7.00
  -2  -4  -3  102.59    7.00
  -2  -4  -3  109.89    5.90
  -2  -4  -3  109.49    6.10
  -2  -4  -3  115.29    7.20
   2   4   3   89.79    6.60
   2   4   3  100.09    7.40
   2   4   3  100.09    9.10
   2   4   3  107.99    6.40
   2   4   3  111.89    7.00
   2   4   3  103.19    6.30
   2   4   3  105.59    7.00
   2   4   3  108.49    7.20
   2   4   3  116.09    6.40
  -1  -4  -3   35.20    2.40
  -1  -4  -3   33.70    4.20
  -1  -4  -3   36.10    3.60
  -1  -4  -3   42.10    4.70
  -1  -4  -3   45.60    5.20
  -1  -4  -3   39.40    5.00
  -1  -4  -3   26.70    3.80
  -1  -4  -3   42.40    6.60
  -1  -4  -3   46.00    4.00
   1   4   3   39.30    4.90
   1   4   3   36.80    4.60
   1   4   3   35.60    3.50
   1   4   3   37.10    3.60
   1   4   3   33.90    5.50
   1   4   3   38.60    4.60
   1   4   3   37.50    3.60
   1   4   3   32.80    3.50
   0  -4  -3  536.85   23.20
   0  -4  -3  521.65   23.20
   0  -4  -3  550.84   23.80
   0  -4  -3  531.75   23.50
   0  -4  -3  541.25   22.80
   0  -4  -3  498.35   23.20
   0  -4  -3  530.25   23.60
   0   4   3  537.85   22.30
   0   4   3  555.64   23.80
   0   4   3  519.95   23.10
   0   4   3  533.05   23.70
   0   4   3  547.85   22.90
   0   4   3  508.35   23.50
   1  -4  -3  678.13   29.00
   1  -4  -3  640.84   28.10
   1  -4  -3  674.03   28.60
   1  -4  -3  645.84   28.20
   1  -4  -3  677.03   28.80
   1  -4  -3  633.64   28.20
   1  -4  -3  663.63   27.50
  -1   4   3  682.63   26.90
  -1   4   3  662.03   28.70
  -1   4   3  651.33   26.90
  -1   4   3  617.74   28.40
  -1   4   3  655.43   27.70
  -1   4   3  658.13   27.50
  -1   4   3  648.94   28.70
   2  -4  -3  130.09    9.00
   2  -4  -3  148.89    9.50
   2  -4  -3  129.39    9.30
   2  -4  -3  146.69    8.60
   2  -4  -3  145.49    9.30
   2  -4  -3  150.68    8.10
   2  -4  -3  138.89    9.20
  -2   4   3  145.49    8.00
  -2   4   3  145.69    9.70
  -2   4   3  135.59    8.50
  -2   4   3  145.49    8.70
  -2   4   3  140.59    9.50
  -2   4   3  138.79    9.50
   3  -4  -3  335.67   16.70
   3  -4  -3  334.77   17.00
   3  -4  -3  313.17   15.80
   3  -4  -3  313.97   16.40
   3  -4  -3  315.57   15.60
   3  -4  -3  277.27   16.10
   3  -4  -3  317.07   16.90
  -3   4   3  326.17   17.10
  -3   4   3  331.37   13.50
  -3   4   3  320.87   16.70
  -3   4   3  313.77   15.50
  -3   4   3  327.67   15.80
  -3   4   3  319.77   14.40
  -3   4   3  299.37   16.70
   4  -4  -3    6.40    3.80
   4  -4  -3    4.90    3.10
   4  -4  -3    6.60    2.90
   4  -4  -3    0.70    2.60
   4  -4  -3    4.20    2.90
   4  -4  -3    0.50    2.00
   4  -4  -3    4.50    3.10
  -4   4   3   -1.30    2.60
  -4   4   3    3.10    2.70
  -4   4   3    4.50    2.80
  -4   4   3    0.10    1.80
  -4   4   3   -1.00    3.40
  -4   4   3    0.10    2.20
  -4   4   3    1.40    2.50
   5  -4  -3    0.50    2.50
   5  -4  -3   -5.50    3.60
   5  -4  -3   -2.00    2.80
   5  -4  -3   -0.40    3.30
   5  -4  -3    2.60    3.80
   5  -4  -3    2.90    2.60
  -5   4   3   -1.20    1.70
  -5   4   3    2.00    3.20
  -5   4   3   -1.10    2.50
  -5   4   3    4.70    3.50
  -5   4   3    3.50    3.50
  -5   4   3    1.30    4.80
   6  -4  -3    2.30    4.10
   6  -4  -3    0.10    4.70
   6  -4  -3   -6.40    3.10
   6  -4  -3    6.20    3.20
  -6   4   3    9.50    5.40
  -6   4   3    0.20    5.40
  -6   4   3    1.50    4.10
  -6   4   3    3.30    4.00
   7  -4  -3   -8.20    6.10
   7  -4  -3  -10.40    4.30
   7  -4  -3    5.40    3.90
   7  -4  -3    2.90    4.40
  -7   4   3    7.50    7.60
  -7   4   3   -0.30    5.30
  -7   4   3   -9.20    4.80
  -7   4   3  -11.10    6.80
   8  -4  -3   -4.50    4.60
   8  -4  -3   -3.60    5.00
   8  -4  -3  -18.10    7.40
   8  -4  -3   -7.10    4.80
  -8   4   3   -3.10    9.10
  -8   4   3    9.40   11.50
  -8   4   3  -13.60    6.50
   9  -4  -3    1.30    6.40
   9  -4  -3   -2.00   11.60
   9  -4  -3   -2.50    7.50
   9  -4  -3    4.10    6.00
  -9   4   3  -19.30   10.80
  -9  -3  -3    2.80   17.40
  -9  -3  -3    0.40    7.60
  -9  -3  -3    4.30    9.10
   9   3   3   -8.80    7.40
   9   3   3   13.10    8.60
  -8  -3  -3    8.00    7.10
  -8  -3  -3   -3.80    5.50
  -8  -3  -3   18.20   14.40
   8   3   3   -6.10    5.90
   8   3   3   12.40    6.70
  -7  -3  -3   10.50    5.80
  -7  -3  -3    5.60    4.80
  -7  -3  -3   -0.80    8.70
   7   3   3    1.90    5.00
   7   3   3   -2.70    4.10
  -6  -3  -3   74.29   13.70
  -6  -3  -3   52.29    8.30
  -6  -3  -3   58.79    9.70
   6   3   3   55.29    8.80
   6   3   3   36.30    5.90
  -5  -3  -3   83.59    8.10
  -5  -3  -3   82.59   10.40
  -5  -3  -3   60.09   11.10
   5   3   3   94.89    9.10
   5   3   3   78.09    6.70
  -4  -3  -3  161.58   14.00
  -4  -3  -3  191.98   12.30
  -4  -3  -3  202.48   11.60
   4   3   3  185.28    9.90
   4   3   3  183.28   14.90
   4   3   3  182.28   12.20
   4   3   3  173.98    8.20
   4   3   3  171.08    8.10
   4   3   3  190.38    7.80
  -3  -3  -3   78.69    4.70
  -3  -3  -3   69.59    4.60
  -3  -3  -3   75.39    4.90
  -3  -3  -3   76.99    5.80
  -3  -3  -3   55.99    8.00
   3   3   3   84.89    7.30
   3   3   3   77.39    4.80
   3   3   3   77.29    4.30
   3   3   3   77.79    7.20
   3   3   3   76.09    4.40
   3   3   3   73.99    4.80
   3   3   3  100.59   11.80
   3   3   3   73.89    4.60
   3   3   3   68.99    4.50
   3   3   3   67.99    5.40
  -2  -3  -3  114.09    9.20
  -2  -3  -3  119.59    6.60
  -2  -3  -3  120.39    6.60
  -2  -3  -3  119.19    6.70
  -2  -3  -3  110.39    6.50
  -2  -3  -3  112.49    5.70
  -2  -3  -3  108.29    5.30
  -2  -3  -3  125.39    5.30
  -2  -3  -3  100.69    6.30
   2   3   3  122.29    6.70
   2   3   3  114.59    6.10
   2   3   3  114.49    6.40
   2   3   3  123.49    7.50
   2   3   3  117.89    6.10
   2   3   3   97.59    6.10
   2   3   3  124.19    6.80
   2   3   3  103.79    7.80
   2   3   3  116.09    6.10
   2   3   3  119.29    8.90
  -1  -3  -3  144.49    9.80
  -1  -3  -3  146.29    7.60
  -1  -3  -3  144.89    8.00
  -1  -3  -3  151.78    7.70
  -1  -3  -3  158.78    8.30
  -1  -3  -3  130.59    7.60
  -1  -3  -3  162.48    8.40
  -1  -3  -3  150.28    6.90
   1   3   3  146.79    8.20
   1   3   3  146.89    8.10
   1   3   3  158.48    7.30
   1   3   3  144.79    8.10
   1   3   3  156.68    9.10
   1   3   3  161.28    8.50
   1   3   3  160.18    8.00
   1   3   3  154.28    7.90
   1   3   3  146.69    9.40
   0  -3  -3 2419.66   92.19
   0  -3  -3 2478.65   92.69
   0  -3  -3 2326.77   92.49
   0  -3  -3 2507.45   92.39
   0  -3  -3 2344.77   92.59
   0  -3  -3 2515.45   94.19
   0  -3  -3 2445.46   92.89
   0   3   3 2581.34   92.59
   0   3   3 2513.75   93.09
   0   3   3 2428.56   92.99
   0   3   3 2487.35   91.89
   0   3   3 2552.54   93.09
   0   3   3 2431.86   92.99
   0   3   3 2413.76   92.29
   1  -3  -3 1255.97   50.69
   1  -3  -3 1286.77   51.79
   1  -3  -3 1327.97   51.59
   1  -3  -3 1332.67   51.79
   1  -3  -3 1347.07   51.79
   1  -3  -3 1345.67   51.69
  -1   3   3 1274.27   51.79
  -1   3   3 1316.67   51.99
  -1   3   3 1355.56   51.39
  -1   3   3 1320.47   50.49
  -1   3   3 1347.07   51.99
   2  -3  -3 1255.57   49.50
   2  -3  -3 1280.17   49.50
   2  -3  -3 1273.07   50.49
   2  -3  -3 1261.47   50.29
   2  -3  -3 1305.47   50.79
   2  -3  -3 1269.27   50.59
  -2   3   3 1275.27   49.99
  -2   3   3 1265.67   50.69
  -2   3   3 1262.47   48.00
  -2   3   3 1294.07   49.70
  -2   3   3 1246.88   48.80
  -2   3   3 1299.77   50.79
  -2   3   3 1277.47   50.79
   3  -3  -3  312.27   15.90
   3  -3  -3  308.97   15.90
   3  -3  -3  309.47   14.70
   3  -3  -3  343.27   15.90
   3  -3  -3  321.97   15.80
   3  -3  -3  306.97   15.90
   3  -3  -3  304.47   15.80
  -3   3   3  344.57   18.70
  -3   3   3  298.37   15.00
  -3   3   3  324.57   14.30
  -3   3   3  329.27   16.20
  -3   3   3  320.47   15.00
  -3   3   3  304.97   13.80
  -3   3   3  321.17   16.20
  -3   3   3  323.07   15.60
   4  -3  -3   33.30    5.30
   4  -3  -3   39.60    5.30
   4  -3  -3   39.90    4.90
   4  -3  -3   38.00    5.50
   4  -3  -3   42.70    5.90
   4  -3  -3   48.50    6.80
   4  -3  -3   42.80    6.00
  -4   3   3   46.50    5.90
  -4   3   3   46.70    8.50
  -4   3   3   42.60    5.00
  -4   3   3   41.70    3.50
  -4   3   3   37.30    4.60
  -4   3   3   47.70    6.40
  -4   3   3   41.80    5.20
   5  -3  -3    3.90    3.70
   5  -3  -3    1.00    2.30
   5  -3  -3   -0.60    3.00
   5  -3  -3    3.40    2.80
   5  -3  -3   -2.40    2.30
  -5   3   3   -0.10    1.60
  -5   3   3    2.70    2.70
  -5   3   3    1.40    2.90
  -5   3   3    0.60    1.20
  -5   3   3    4.00    2.50
  -5   3   3    0.60    4.10
  -5   3   3   -3.30    3.30
   6  -3  -3   10.10    3.10
   6  -3  -3   13.30    4.30
   6  -3  -3   10.50    4.10
   6  -3  -3   11.10    3.90
   6  -3  -3   11.20    4.40
   6  -3  -3   13.50    5.10
  -6   3   3   19.50    6.60
  -6   3   3   11.20    5.10
  -6   3   3   13.70    4.00
  -6   3   3   11.70    4.20
   7  -3  -3   19.80    5.20
   7  -3  -3   21.90    6.00
   7  -3  -3   22.00    5.00
   7  -3  -3   22.70    5.40
   7  -3  -3   18.60    5.00
  -7   3   3   33.60    8.60
  -7   3   3   20.70    5.40
  -7   3   3   36.10    8.90
   8  -3  -3    1.60    7.40
   8  -3  -3    9.50    8.00
   8  -3  -3    3.20    5.20
   8  -3  -3   -1.20    4.50
   8  -3  -3    1.60    4.20
   8  -3  -3   -3.90    4.30
  -8   3   3    2.60   10.10
  -8   3   3    1.30    5.40
  -8   3   3    2.80    7.80
   9  -3  -3   -9.70    6.40
   9  -3  -3    7.00    6.10
   9  -3  -3   -6.80   10.00
   9  -3  -3    1.80    8.10
  -9   3   3  -13.30   12.00
  -9   3   3   30.80   16.00
  -9  -2  -3   -8.10    9.50
  -9  -2  -3    0.70    7.50
   9   2   3    8.90    7.30
   9   2   3   -1.90    7.90
  -8  -2  -3   13.70   12.20
  -8  -2  -3   -2.80    6.80
  -8  -2  -3    3.80    5.50
   8   2   3    5.10    6.20
   8   2   3   14.80    6.80
  -7  -2  -3    8.20    4.70
  -7  -2  -3   18.20    9.10
  -7  -2  -3    3.80    5.90
   7   2   3    7.70    4.90
   7   2   3    3.00    4.70
  -6  -2  -3   94.29   14.20
  -6  -2  -3   60.59    9.40
  -6  -2  -3   65.09    8.90
   6   2   3   59.19    7.80
   6   2   3   64.29    9.00
  -5  -2  -3   30.50    5.90
  -5  -2  -3   31.60    6.20
   5   2   3   20.60    4.40
   5   2   3   28.30    5.90
  -4  -2  -3  183.68   14.10
  -4  -2  -3  182.88   11.40
  -4  -2  -3  182.08   12.50
   4   2   3  190.48   13.40
   4   2   3  202.68   12.00
   4   2   3  179.18   10.40
   4   2   3  183.38   11.10
  -3  -2  -3   44.60    5.70
  -3  -2  -3   29.60    5.70
  -3  -2  -3   31.50    2.50
  -3  -2  -3   32.70    4.70
   3   2   3   27.70    4.50
   3   2   3   31.30    2.10
   3   2   3   33.40    2.30
   3   2   3   28.70    2.20
   3   2   3   30.70    2.40
   3   2   3   35.40    3.30
   3   2   3   45.20    6.20
   3   2   3   31.80    4.60
   3   2   3   29.40    2.00
   3   2   3   32.20    5.80
   3   2   3   26.60    2.30
  -2  -2  -3   30.30    2.70
  -2  -2  -3   41.70    6.60
  -2  -2  -3   35.30    3.20
  -2  -2  -3   30.50    3.30
  -2  -2  -3   30.30    2.70
  -2  -2  -3   29.50    2.70
   2   2   3   29.70    2.60
   2   2   3   33.50    2.60
   2   2   3   37.30    4.60
   2   2   3   41.50    6.20
   2   2   3   33.60    2.70
   2   2   3   32.30    2.80
   2   2   3   29.20    2.30
   2   2   3   35.80    3.80
   2   2   3   30.00    2.50
  -1  -2  -3 2499.85   94.59
  -1  -2  -3 2702.83   95.79
  -1  -2  -3 2552.64   95.89
  -1  -2  -3 2585.24   97.59
  -1  -2  -3 2630.54   96.39
  -1  -2  -3 2511.85   96.29
   1   2   3 2541.15   98.29
   1   2   3 2515.95   97.49
   1   2   3 2657.03   96.39
   1   2   3 2578.44   96.39
   1   2   3 2646.04   96.49
   1   2   3 2630.04   96.29
   1   2   3 2619.54   95.89
   1   2   3 2605.54   96.29
   0  -2  -3 3346.67  124.69
   0  -2  -3 3363.76  124.69
   0  -2  -3 3392.16  124.89
   0  -2  -3 3268.77  124.59
   0  -2  -3 3402.96  124.29
   0  -2  -3 3303.27  124.69
   0   2   3 3357.16  124.59
   0   2   3 3318.37  124.59
   0   2   3 3412.86  124.09
   0   2   3 3440.16  124.89
   0   2   3 3418.36  124.89
   0   2   3 3418.06  124.49
   0   2   3 3254.27  124.69
   1  -2  -3 6958.00  258.07
   1  -2  -3 7229.68  258.17
   1  -2  -3 6816.62  257.97
   1  -2  -3 7002.20  258.27
   1  -2  -3 7123.49  258.37
  -1   2   3 7128.09  258.37
  -1   2   3 7020.70  258.17
  -1   2   3 6975.90  256.87
  -1   2   3 6994.30  258.27
   2  -2  -3   11.20    2.10
   2  -2  -3   19.30    3.20
   2  -2  -3   17.90    2.90
   2  -2  -3   18.30    3.10
   2  -2  -3   12.70    2.30
   2  -2  -3   18.40    2.70
   2  -2  -3   17.60    3.10
  -2   2   3   23.20    2.60
  -2   2   3   14.60    2.70
  -2   2   3   11.10    3.30
  -2   2   3   12.00    2.70
  -2   2   3   17.90    2.70
  -2   2   3   14.30    2.60
  -2   2   3   13.80    2.80
   3  -2  -3  292.27   13.10
   3  -2  -3  299.37   14.30
   3  -2  -3  277.37   14.50
   3  -2  -3  286.47   14.00
   3  -2  -3  291.67   13.80
   3  -2  -3  297.07   14.10
   3  -2  -3  294.47   14.30
  -3   2   3  296.17   12.30
  -3   2   3  278.77   13.60
  -3   2   3  301.57   16.90
  -3   2   3  293.37   14.30
  -3   2   3  280.47   13.30
  -3   2   3  294.07   13.40
   4  -2  -3    4.90    1.90
   4  -2  -3    3.30    2.60
   4  -2  -3    2.30    2.80
   4  -2  -3    6.90    2.50
   4  -2  -3    9.00    2.60
   4  -2  -3    2.20    1.80
   4  -2  -3    5.50    2.30
  -4   2   3    4.20    1.50
  -4   2   3    4.10    1.70
  -4   2   3   11.50    3.30
  -4   2   3    6.90    2.70
  -4   2   3    7.00    3.10
  -4   2   3    3.70    1.10
  -4   2   3    7.10    2.60
  -4   2   3    8.00    4.40
   5  -2  -3  101.99    7.20
   5  -2  -3   94.39    7.60
   5  -2  -3  103.59    7.70
   5  -2  -3  100.99    6.70
   5  -2  -3  105.89    7.90
   5  -2  -3   77.39    8.10
  -5   2   3   82.99    7.30
  -5   2   3   90.09    6.30
  -5   2   3  116.09    9.40
  -5   2   3  111.29   13.90
  -5   2   3  110.49    9.60
  -5   2   3  110.69    7.60
   6  -2  -3    9.80    2.60
   6  -2  -3    1.00    2.70
   6  -2  -3    0.50    3.60
   6  -2  -3    7.10    3.20
   6  -2  -3    4.90    4.50
   6  -2  -3    2.70    2.80
  -6   2   3    5.60    2.60
  -6   2   3    4.50    2.90
  -6   2   3    6.50    5.40
  -6   2   3    6.10    3.50
  -6   2   3   11.50    5.10
   7  -2  -3    8.00    6.60
   7  -2  -3    9.60    3.60
   7  -2  -3    6.50    3.50
   7  -2  -3    4.70    4.80
   7  -2  -3    5.80    3.50
   7  -2  -3   -0.10    5.80
   7  -2  -3    6.80    3.30
  -7   2   3    9.10    3.40
  -7   2   3    2.10    7.30
  -7   2   3    6.90    3.50
  -7   2   3    2.00    7.90
   8  -2  -3   -2.70    5.30
   8  -2  -3   -1.70    3.60
   8  -2  -3   -0.10    3.70
   8  -2  -3   -7.50    7.50
   8  -2  -3   -2.60    4.00
   8  -2  -3    2.30    7.40
  -8   2   3    1.10    7.60
  -8   2   3   -5.90    9.80
  -8   2   3    2.20    4.00
   9  -2  -3    7.20    5.90
  -9   2   3   -1.70   10.90
  -9   2   3   16.00   14.60
  -9  -1  -3   -7.40    6.70
  -9  -1  -3   -7.60    9.70
   9   1   3   19.70    7.20
   9   1   3   -2.60    8.00
  -8  -1  -3   10.50   11.00
  -8  -1  -3    7.10    5.80
  -8  -1  -3   11.10    8.60
   8   1   3    7.20    5.20
   8   1   3    9.00    3.00
   8   1   3   14.90    6.60
  -7  -1  -3    3.50    5.70
  -7  -1  -3   -2.10    8.60
  -7  -1  -3    4.00    4.30
   7   1   3   -0.10    4.80
   7   1   3    8.10    4.30
  -6  -1  -3  204.98   16.30
  -6  -1  -3  208.18   18.30
  -6  -1  -3  199.48   14.50
   6   1   3  209.28   14.10
   6   1   3  185.08   12.90
  -5  -1  -3    4.80    3.00
  -5  -1  -3    0.00    4.40
  -5  -1  -3    6.30    3.70
   5   1   3    4.00    2.80
   5   1   3    4.90    3.10
  -4  -1  -3  761.52   34.40
  -4  -1  -3  761.72   32.70
  -4  -1  -3  789.22   35.80
   4   1   3  717.63   32.20
   4   1   3  780.12   32.30
   4   1   3  726.73   33.80
   4   1   3  687.53   34.00
  -3  -1  -3  610.24   26.50
  -3  -1  -3  643.34   23.60
  -3  -1  -3  572.14   27.30
  -3  -1  -3  588.54   28.70
   3   1   3  609.64   27.50
   3   1   3  626.64   23.70
   3   1   3  642.84   23.30
   3   1   3  607.64   26.50
   3   1   3  608.74   26.10
   3   1   3  624.54   27.90
  -2  -1  -3  252.27   12.00
  -2  -1  -3  260.37   10.80
  -2  -1  -3  253.67   10.70
  -2  -1  -3  244.58   13.30
  -2  -1  -3  242.58   11.00
  -2  -1  -3  251.87   12.40
  -2  -1  -3  244.28   13.80
   2   1   3  253.57   10.40
   2   1   3  260.27   10.50
   2   1   3  253.57   10.10
   2   1   3  274.17   10.50
   2   1   3  267.27   12.60
   2   1   3  260.07   13.60
   2   1   3  255.07   12.50
   2   1   3  262.37   10.80
   2   1   3  261.47   10.70
   2   1   3  243.78   11.70
  -1  -1  -3   76.79    4.20
  -1  -1  -3   77.39    4.90
  -1  -1  -3   76.09    4.30
  -1  -1  -3   78.29    4.00
  -1  -1  -3   75.49    3.70
  -1  -1  -3   72.49    4.20
  -1  -1  -3   74.29    4.00
   1   1   3   81.89    5.80
   1   1   3   78.69    4.20
   1   1   3   83.09    5.00
   1   1   3   79.99    4.40
   1   1   3   73.59    4.20
   1   1   3   81.09    4.20
   1   1   3   82.39    4.30
   1   1   3   72.59    3.90
   1   1   3   65.69    4.10
   0  -1  -3  212.18    9.90
   0  -1  -3  217.98    9.70
   0  -1  -3  223.18   10.00
   0  -1  -3  230.18   10.00
   0  -1  -3  233.78   10.30
   0  -1  -3  225.88   10.00
   0  -1  -3  213.68    9.70
   0   1   3  231.18   10.00
   0   1   3  232.68   10.10
   0   1   3  220.08   10.00
   0   1   3  244.08    9.80
   0   1   3  211.78   10.00
   0   1   3  227.08   10.00
   1  -1  -3 1904.01   69.79
   1  -1  -3 1909.41   69.39
   1  -1  -3 1978.80   68.79
   1  -1  -3 1861.31   70.19
   1  -1  -3 1760.32   69.69
   1  -1  -3 1833.92   69.79
   1  -1  -3 1793.32   69.79
   1  -1  -3 1882.01   69.99
  -1   1   3 1814.22   69.09
  -1   1   3 1857.91   69.89
  -1   1   3 1837.42   69.69
  -1   1   3 1806.32   69.89
  -1   1   3 1853.41   68.59
  -1   1   3 1920.91   69.79
  -1   1   3 1878.11   69.79
   2  -1  -3  232.48   12.60
   2  -1  -3  227.78   11.30
   2  -1  -3  237.48   11.10
   2  -1  -3  258.57   11.40
   2  -1  -3  225.18   11.00
   2  -1  -3  245.48   11.10
   2  -1  -3  244.88   11.10
   2  -1  -3  248.18   10.50
  -2   1   3  223.68   10.40
  -2   1   3  240.98   10.80
  -2   1   3  242.18   11.20
  -2   1   3  225.08   12.60
  -2   1   3  233.88    9.90
  -2   1   3  234.48   11.70
   3  -1  -3   29.40    2.70
   3  -1  -3   35.80    3.90
   3  -1  -3   35.20    4.00
   3  -1  -3   34.20    4.20
   3  -1  -3   41.10    5.30
   3  -1  -3   33.80    5.70
   3  -1  -3   26.80    3.60
   3  -1  -3   31.50    3.80
  -3   1   3   28.70    2.30
  -3   1   3   29.20    2.00
  -3   1   3   30.90    3.20
  -3   1   3   37.70    3.20
  -3   1   3   39.00    3.50
  -3   1   3   43.60    5.50
  -3   1   3   31.70    5.20
   4  -1  -3    0.00    1.20
   4  -1  -3    3.00    3.50
   4  -1  -3    2.10    1.70
   4  -1  -3    0.20    2.30
   4  -1  -3    1.40    1.50
   4  -1  -3    1.50    1.80
   4  -1  -3   -0.60    1.50
   4  -1  -3    5.40    2.10
  -4   1   3    0.80    1.60
  -4   1   3   -1.30    1.30
  -4   1   3   -0.90    1.50
  -4   1   3   -4.70    2.50
  -4   1   3   -3.70    2.40
  -4   1   3   -2.30    1.90
   5  -1  -3    0.80    2.10
   5  -1  -3    0.50    3.20
   5  -1  -3    1.20    1.90
   5  -1  -3    2.20    2.40
   5  -1  -3    4.70    3.00
   5  -1  -3    4.20    1.90
  -5   1   3    2.70    3.50
  -5   1   3    0.80    1.90
  -5   1   3    4.10    1.60
  -5   1   3   -0.50    2.60
  -5   1   3    0.90    3.40
   6  -1  -3    6.90    3.20
   6  -1  -3    4.20    2.30
   6  -1  -3   10.20    3.90
   6  -1  -3    4.00    2.40
   6  -1  -3    5.00    2.70
   6  -1  -3    5.60    2.40
   6  -1  -3    0.70    4.40
  -6   1   3    9.40    5.00
  -6   1   3    6.10    2.30
  -6   1   3    7.50    2.70
  -6   1   3   -0.70    4.70
  -6   1   3    8.00    3.40
   7  -1  -3   11.80    3.30
   7  -1  -3   10.60    3.40
   7  -1  -3   22.80    5.40
  -7   1   3   13.00    7.30
   8  -1  -3   13.30    8.10
  -8   1   3    0.00    7.60
  -8   1   3   21.40   12.00
   9  -1  -3    7.40    6.10
   9  -1  -3   -7.80    9.00
  -9   1   3  -12.60   13.50
  -9   1   3   -5.00    9.60
  -9   0  -3    0.60    7.20
  -9   0  -3    3.40    9.70
   9   0   3   -8.10    5.40
   9   0   3  -12.60    8.20
  -8   0  -3    4.70    7.70
  -8   0  -3    2.10    6.00
   8   0   3   -0.70    2.40
   8   0   3   -0.90    4.30
   8   0   3   -0.60    3.80
  -7   0  -3   -0.60    5.70
  -7   0  -3   -1.40    4.20
  -7   0  -3    5.80    9.10
   7   0   3    2.70    1.80
   7   0   3   -2.80    3.30
   7   0   3    4.70    2.80
   7   0   3   -5.10    4.90
  -6   0  -3    1.80    6.90
  -6   0  -3    3.10    3.00
  -6   0  -3   -4.70    3.90
   6   0   3   -1.40    2.80
   6   0   3    3.20    2.40
   6   0   3    1.80    1.30
  -5   0  -3   18.80    5.90
  -5   0  -3   31.20    7.00
  -5   0  -3   27.90    5.80
   5   0   3   25.20    3.00
   5   0   3   27.60    3.00
   5   0   3   23.20    2.30
   5   0   3   28.10    4.70
  -4   0  -3    0.90    2.10
  -4   0  -3    0.00    2.00
  -4   0  -3    0.60    1.20
  -4   0  -3    0.20    3.60
  -4   0  -3    5.20    3.30
  -4   0  -3    2.00    1.00
   4   0   3   -0.90    2.10
   4   0   3   -0.30    0.80
   4   0   3    0.60    2.00
   4   0   3   -2.70    1.40
   4   0   3   -0.50    0.90
   4   0   3    1.00    3.30
   4   0   3   -2.20    2.10
   4   0   3   -0.60    1.20
   4   0   3   -1.90    2.90
  -3   0  -3  214.78   11.30
  -3   0  -3  233.58   13.20
  -3   0  -3  216.18   13.20
  -3   0  -3  213.48    9.70
  -3   0  -3  216.58    9.20
  -3   0  -3  225.18   11.80
   3   0   3  223.08   10.00
   3   0   3  224.68   12.50
   3   0   3  226.98    9.10
   3   0   3  210.28    9.60
   3   0   3  218.28    8.90
   3   0   3  217.38   11.10
   3   0   3  214.18   12.70
   3   0   3  219.98    9.10
   3   0   3  200.78   11.30
  -2   0  -3    0.20    1.20
  -2   0  -3    2.60    1.20
  -2   0  -3    0.20    0.60
  -2   0  -3    0.90    1.20
  -2   0  -3   -1.00    1.10
   2   0   3    0.30    1.00
   2   0   3   -0.40    0.50
   2   0   3   -1.00    1.00
   2   0   3   -0.20    0.80
   2   0   3    1.70    2.00
   2   0   3   -0.20    0.50
   2   0   3    0.10    0.60
   2   0   3    0.10    0.70
   2   0   3    0.30    1.30
   2   0   3    0.80    1.00
  -1   0  -3   -0.20    0.60
  -1   0  -3    0.50    0.70
  -1   0  -3   -0.10    0.70
  -1   0  -3    1.30    0.70
  -1   0  -3    1.00    0.70
  -1   0  -3    0.30    0.50
  -1   0  -3    0.40    0.60
  -1   0  -3    0.00    0.50
   1   0   3    0.80    0.60
   1   0   3    2.20    0.70
   1   0   3    1.00    0.70
   1   0   3    0.10    0.70
   1   0   3    0.50    0.90
   1   0   3    0.60    0.70
   1   0   3    0.90    0.50
   1   0   3    0.20    0.50
   0   0  -3   -0.30    0.40
   0   0  -3   -0.20    0.60
   0   0  -3    0.50    0.60
   0   0  -3   -0.30    0.40
   0   0  -3    0.30    0.60
   0   0  -3   -0.20    0.40
   0   0  -3    0.20    0.50
   0   0  -3    0.00    0.60
   0   0   3    1.70    0.60
   0   0   3    0.00    0.50
   0   0   3   -0.40    0.50
   0   0   3    1.50    0.80
   0   0   3    0.40    0.50
   0   0   3   -0.60    0.40
   0   0   3    0.00    0.60
   1   0  -3  178.18    7.80
   1   0  -3  172.88    8.00
   1   0  -3  187.98    7.50
   1   0  -3  186.48    8.00
   1   0  -3  174.38    8.20
   1   0  -3  180.58    8.30
   1   0  -3  178.38    7.80
   1   0  -3  168.78    8.60
   1   0  -3  183.78    8.80
  -1   0   3  176.48    8.20
  -1   0   3  175.48    7.40
  -1   0   3  184.08    9.30
  -1   0   3  166.88    8.70
  -1   0   3  177.98    7.70
  -1   0   3  172.68    8.10
  -1   0   3  180.38    7.70
  -1   0   3  169.08    8.40
   2   0  -3    0.00    0.70
   2   0  -3   -0.10    0.90
   2   0  -3    0.00    0.90
   2   0  -3   -0.10    1.40
   2   0  -3    0.60    1.10
   2   0  -3    0.50    0.50
   2   0  -3    0.90    1.20
   2   0  -3    0.10    0.80
   2   0  -3   -0.20    0.70
   2   0  -3    0.20    0.80
  -2   0   3   -2.00    0.70
  -2   0   3    0.30    0.80
  -2   0   3    0.90    0.50
  -2   0   3    0.60    0.50
  -2   0   3   -1.40    1.00
  -2   0   3   -0.20    0.60
  -2   0   3    0.90    1.00
   3   0  -3    7.40    1.80
   3   0  -3    3.70    2.90
   3   0  -3    7.40    2.40
   3   0  -3    6.10    2.60
   3   0  -3    7.80    1.20
   3   0  -3    5.90    1.50
   3   0  -3    6.10    1.70
   3   0  -3    8.20    1.50
   3   0  -3    6.50    1.50
   3   0  -3    6.20    1.60
  -3   0   3    5.40    1.40
  -3   0   3    4.00    2.60
  -3   0   3    7.20    3.00
  -3   0   3    9.70    1.80
  -3   0   3    5.10    1.40
   4   0  -3    0.60    1.50
   4   0  -3    0.00    1.20
   4   0  -3    0.10    1.30
   4   0  -3    1.70    1.60
   4   0  -3   -1.30    2.50
   4   0  -3   -1.00    1.30
   4   0  -3    0.00    1.10
   4   0  -3   -0.10    3.40
  -4   0   3    0.30    1.10
  -4   0   3    0.80    1.10
  -4   0   3   -2.60    2.00
  -4   0   3    0.20    1.00
  -4   0   3   -2.30    2.40
  -4   0   3   -2.20    1.20
  -4   0   3   -2.30    2.50
   5   0  -3   28.40    3.40
   5   0  -3   28.50    3.70
   5   0  -3   28.80    3.30
   5   0  -3   28.50    4.00
   5   0  -3   21.60    5.70
   5   0  -3   24.80    3.50
   5   0  -3   22.30    2.90
  -5   0   3   28.70    6.10
  -5   0   3   24.10    2.70
  -5   0   3   25.30    3.10
  -5   0   3   28.00    5.80
  -5   0   3   29.50    7.00
   6   0  -3   -1.10    1.90
   6   0  -3    1.10    1.60
   6   0  -3   -1.10    2.30
   6   0  -3    0.00    3.30
   6   0  -3   -2.70    2.10
   6   0  -3   -2.20    2.30
   6   0  -3   -0.60    3.90
  -6   0   3   -1.00    3.80
  -6   0   3   -1.50    4.90
   7   0  -3    4.90    5.70
   7   0  -3    1.90    2.80
   7   0  -3    4.70    4.90
  -7   0   3   11.10    6.80
  -7   0   3    3.30    7.10
   8   0  -3   -0.30    5.90
   8   0  -3    0.50    6.70
   8   0  -3    4.70    3.70
  -8   0   3    3.50    9.40
  -8   0   3   16.50    8.70
   9   0  -3    2.90    9.40
  -9   0   3   -2.00    9.90
  -9   1  -3   -0.90    7.40
  -9   1  -3  -10.30   10.00
   9  -1   3   -3.00    9.70
   9  -1   3   -0.20    4.00
  -8   1  -3   14.80    7.60
  -8   1  -3   15.10    9.30
   8  -1   3    3.40    3.00
   8  -1   3    1.40    3.50
   8  -1   3   -0.50    4.80
   8  -1   3    0.00    6.60
  -7   1  -3   10.90    6.10
   7  -1   3    0.70    3.20
   7  -1   3    7.10    3.60
   7  -1   3    5.40    2.40
  -6   1  -3  197.08    8.90
  -6   1  -3  207.38   14.40
  -6   1  -3  170.38    9.30
  -6   1  -3  191.78   16.60
   6  -1   3  197.98   10.40
   6  -1   3  189.28    9.50
   6  -1   3  204.58    9.70
   6  -1   3  189.18   10.60
   6  -1   3  176.08   10.80
   6  -1   3  180.18    9.00
  -5   1  -3    7.30    1.70
  -5   1  -3    6.50    1.70
  -5   1  -3    5.70    3.10
  -5   1  -3    9.00    5.30
  -5   1  -3    6.20    2.20
  -5   1  -3    9.00    4.80
  -5   1  -3    3.10    1.90
   5  -1   3    3.50    2.20
   5  -1   3    6.90    1.70
   5  -1   3    0.20    2.00
   5  -1   3    6.40    2.10
   5  -1   3    4.90    4.30
   5  -1   3    5.50    1.80
   5  -1   3    5.90    2.40
   5  -1   3    5.50    1.50
  -4   1  -3  748.83   28.70
  -4   1  -3  740.33   29.50
  -4   1  -3  745.23   33.70
  -4   1  -3  740.33   28.70
  -4   1  -3  708.33   30.60
  -4   1  -3  752.82   32.70
  -4   1  -3  723.13   34.70
   4  -1   3  754.32   29.00
   4  -1   3  754.92   29.40
   4  -1   3  750.82   32.40
   4  -1   3  744.53   29.90
   4  -1   3  752.42   29.00
   4  -1   3  702.53   32.00
   4  -1   3  719.53   30.40
   4  -1   3  751.52   30.40
   4  -1   3  728.73   28.50
  -3   1  -3  636.04   24.70
  -3   1  -3  646.04   27.50
  -3   1  -3  624.24   28.90
  -3   1  -3  624.14   24.70
  -3   1  -3  638.74   26.30
  -3   1  -3  641.14   25.90
   3  -1   3  634.24   24.80
   3  -1   3  633.84   25.10
   3  -1   3  628.14   25.90
   3  -1   3  636.34   24.50
   3  -1   3  649.24   26.00
   3  -1   3  648.84   24.90
   3  -1   3  628.84   27.00
   3  -1   3  627.44   27.90
   3  -1   3  627.74   27.40
  -2   1  -3  256.67   11.10
  -2   1  -3  261.57   10.80
  -2   1  -3  253.97   11.00
  -2   1  -3  258.57   11.90
  -2   1  -3  255.37   12.40
  -2   1  -3  262.57   11.40
  -2   1  -3  260.77   11.90
   2  -1   3  269.77   11.10
   2  -1   3  269.47   10.90
   2  -1   3  254.07   12.20
   2  -1   3  268.27   12.40
   2  -1   3  261.87   11.30
   2  -1   3  274.67   13.20
   2  -1   3  271.27   11.80
   2  -1   3  261.77   10.90
   2  -1   3  254.77   11.90
   2  -1   3  250.97   12.70
  -1   1  -3   76.39    4.40
  -1   1  -3   75.09    4.00
  -1   1  -3   77.99    4.10
  -1   1  -3   75.79    4.20
  -1   1  -3   75.89    4.00
  -1   1  -3   81.39    5.40
  -1   1  -3   71.59    4.70
   1  -1   3   86.59    4.90
   1  -1   3   75.79    4.10
   1  -1   3   79.59    4.30
   1  -1   3   80.49    4.10
   1  -1   3   81.09    5.50
   1  -1   3   78.89    5.00
   1  -1   3   78.49    4.00
   1  -1   3   73.29    3.90
   0   1  -3  220.18   10.30
   0   1  -3  214.18   10.40
   0   1  -3  211.68   10.90
   0   1  -3  232.48    9.60
   0   1  -3  237.08    9.70
   0   1  -3  221.88    9.40
   0   1  -3  228.58    9.60
   0   1  -3  226.58    9.60
   0  -1   3  224.48    9.40
   0  -1   3  212.08    9.90
   0  -1   3  230.38    9.60
   0  -1   3  236.48    9.70
   0  -1   3  235.78   10.40
   0  -1   3  230.48    9.50
   0  -1   3  239.08   10.80
   0  -1   3  234.78   10.50
   1   1  -3 1871.91   68.29
   1   1  -3 1836.82   68.19
   1   1  -3 1860.81   68.19
   1   1  -3 1834.02   68.19
   1   1  -3 1801.12   69.29
   1   1  -3 1834.62   70.19
   1   1  -3 1840.12   68.99
   1   1  -3 1831.42   67.89
   1   1  -3 1857.51   68.99
  -1  -1   3 1847.02   68.49
  -1  -1   3 1799.02   67.69
  -1  -1   3 1885.01   68.99
  -1  -1   3 1837.02   68.59
  -1  -1   3 1843.32   68.89
  -1  -1   3 1849.31   69.49
  -1  -1   3 1835.62   68.19
  -1  -1   3 1810.22   68.19
   2   1  -3  256.67   10.30
   2   1  -3  229.38   10.20
   2   1  -3  240.98   10.70
   2   1  -3  239.68   12.60
   2   1  -3  239.58   11.30
   2   1  -3  229.88   11.90
   2   1  -3  245.58    9.70
   2   1  -3  237.88   10.10
   2   1  -3  237.18   10.20
   2   1  -3  236.78   10.70
  -2  -1   3  237.48    9.90
  -2  -1   3  233.28   12.30
  -2  -1   3  239.98    9.10
  -2  -1   3  254.47   12.60
  -2  -1   3  226.98   10.50
  -2  -1   3  236.48    9.20
  -2  -1   3  244.88   12.40
  -2  -1   3  226.98   10.40
   3   1  -3   35.30    5.30
   3   1  -3   29.00    2.40
   3   1  -3   39.20    3.00
   3   1  -3   39.10    3.10
   3   1  -3   33.60    4.50
   3   1  -3   26.10    2.60
   3   1  -3   33.00    2.70
   3   1  -3   32.70    2.20
   3   1  -3   33.50    6.00
  -3  -1   3   29.30    2.80
  -3  -1   3   37.50    5.90
  -3  -1   3   29.60    2.10
  -3  -1   3   43.70    6.30
  -3  -1   3   31.70    2.80
   4   1  -3    2.00    1.30
   4   1  -3   -0.40    1.10
   4   1  -3   -2.70    2.00
   4   1  -3    0.90    1.20
   4   1  -3   -0.40    2.50
   4   1  -3   -1.20    1.10
   4   1  -3    0.20    3.20
   4   1  -3    0.50    1.10
   4   1  -3    2.00    3.80
   4   1  -3    0.10    1.10
  -4  -1   3    3.20    1.10
  -4  -1   3    3.40    2.60
  -4  -1   3   -3.10    2.80
  -4  -1   3    1.00    1.20
   5   1  -3    5.00    2.00
   5   1  -3    2.80    1.50
   5   1  -3    2.10    3.00
   5   1  -3    1.70    2.30
  -5  -1   3    5.40    3.90
  -5  -1   3    3.50    4.30
   6   1  -3   -3.60    3.20
   6   1  -3    5.80    2.10
   6   1  -3   -0.20    4.00
  -6  -1   3    7.30    5.30
  -6  -1   3   -3.30    4.80
   7   1  -3   16.20    3.30
   7   1  -3    4.70    5.40
   7   1  -3    8.40    2.90
   7   1  -3   23.20    4.80
   7   1  -3   17.50    4.80
  -7  -1   3    8.80    7.80
  -7  -1   3    5.30    7.00
   8   1  -3   -4.40    6.30
   8   1  -3    2.60    3.30
   8   1  -3    0.50    4.50
   8   1  -3    5.10    3.70
   8   1  -3    6.60    6.90
  -8  -1   3   -1.30    9.30
  -8  -1   3   -3.90    7.50
   9   1  -3    3.00    8.40
  -9  -1   3    6.10    9.30
  -9  -1   3   -0.60   15.10
  -9   2  -3    1.40   10.50
  -9   2  -3    2.20   10.40
   9  -2   3   -4.00    9.40
   9  -2   3   -5.00    4.70
  -8   2  -3    3.80    8.40
  -8   2  -3   10.40    6.50
   8  -2   3   -0.90    6.00
   8  -2   3    2.80    4.60
   8  -2   3    9.00    3.70
   8  -2   3   -2.00    3.20
  -7   2  -3    2.90    4.90
  -7   2  -3    8.30    3.00
  -7   2  -3    1.80    3.50
  -7   2  -3    4.00    6.70
   7  -2   3   11.70    3.20
   7  -2   3    6.20    4.20
   7  -2   3    0.10    4.40
   7  -2   3    2.90    3.10
   7  -2   3    2.00    2.50
   7  -2   3    1.00    2.70
  -6   2  -3   72.49   10.10
  -6   2  -3   63.49    6.10
  -6   2  -3   73.29   11.70
  -6   2  -3   64.09    5.20
   6  -2   3   69.49    5.90
   6  -2   3   63.09    5.00
   6  -2   3   63.99    5.30
   6  -2   3   53.19    6.80
   6  -2   3   57.19    6.50
   6  -2   3   78.19    7.60
   6  -2   3   57.99    5.50
  -5   2  -3   29.70    4.20
  -5   2  -3   25.00    3.40
  -5   2  -3   33.70    4.00
  -5   2  -3   24.20    4.80
  -5   2  -3   34.10    7.50
  -5   2  -3   31.30    4.30
  -5   2  -3   23.60    4.20
   5  -2   3   28.60    5.30
   5  -2   3   23.70    4.20
   5  -2   3   27.20    3.80
   5  -2   3   30.30    4.30
   5  -2   3   28.70    3.80
   5  -2   3   23.50    5.60
   5  -2   3   37.90    3.90
   5  -2   3   29.50    3.90
  -4   2  -3  179.18   11.50
  -4   2  -3  172.98    9.90
  -4   2  -3  176.98    8.80
  -4   2  -3  173.78    8.70
  -4   2  -3  176.68    9.90
  -4   2  -3  168.78   10.50
  -4   2  -3  195.98   13.80
   4  -2   3  180.78   12.00
   4  -2   3  162.78    9.40
   4  -2   3  180.58   10.80
   4  -2   3  177.08    9.10
   4  -2   3  161.78    9.90
   4  -2   3  182.68    9.20
   4  -2   3  180.38    8.60
   4  -2   3  176.28   12.60
   4  -2   3  178.48   11.30
   4  -2   3  178.38    8.90
  -3   2  -3   30.70    3.90
  -3   2  -3   32.50    2.90
  -3   2  -3   33.20    3.50
  -3   2  -3   40.00    4.40
  -3   2  -3   27.90    4.20
  -3   2  -3   33.20    3.00
  -3   2  -3   35.70    4.80
  -3   2  -3   34.70    3.80
   3  -2   3   31.80    3.00
   3  -2   3   27.80    2.80
   3  -2   3   35.30    3.10
   3  -2   3   29.70    4.40
   3  -2   3   35.70    4.60
   3  -2   3   29.30    3.80
   3  -2   3   36.20    5.20
   3  -2   3   33.30    2.90
   3  -2   3   41.10    5.10
   3  -2   3   28.90    5.20
  -2   2  -3   27.30    3.80
  -2   2  -3   32.70    3.40
  -2   2  -3   30.20    2.60
  -2   2  -3   33.40    3.20
  -2   2  -3   30.80    2.70
  -2   2  -3   31.30    2.80
  -2   2  -3   31.40    2.60
   2  -2   3   48.70    5.30
   2  -2   3   36.20    2.80
   2  -2   3   29.80    2.60
   2  -2   3   30.60    2.70
   2  -2   3   31.20    4.70
   2  -2   3   26.80    4.20
   2  -2   3   31.40    2.50
   2  -2   3   29.50    3.20
  -1   2  -3 2710.63   99.09
  -1   2  -3 2596.34   96.09
  -1   2  -3 2686.63   96.49
  -1   2  -3 2588.04   98.19
  -1   2  -3 2622.54   97.59
  -1   2  -3 2571.64   96.79
  -1   2  -3 2605.44   96.29
  -1   2  -3 2691.83   96.59
  -1   2  -3 2517.55   96.19
   1  -2   3 2547.34   98.19
   1  -2   3 2668.63   97.79
   1  -2   3 2544.75   96.19
   1  -2   3 2603.34   96.19
   1  -2   3 2570.74   96.59
   1  -2   3 2583.34   96.29
   1  -2   3 2571.54   95.99
   1  -2   3 2505.05   99.09
   0   2  -3 3257.77  119.49
   0   2  -3 3272.97  120.79
   0   2  -3 3276.37  121.29
   0   2  -3 3284.67  119.69
   0   2  -3 3253.07  119.39
   0   2  -3 3299.57  119.29
   0   2  -3 3205.38  119.49
   0  -2   3 3187.58  119.19
   0  -2   3 3339.37  120.89
   0  -2   3 3041.80  122.09
   0  -2   3 3277.47  121.29
   0  -2   3 3245.08  119.39
   0  -2   3 3265.17  119.59
   0  -2   3 3177.28  119.39
   1   2  -3 7112.29  261.67
   1   2  -3 7002.10  263.27
   1   2  -3 7081.29  261.77
   1   2  -3 7136.99  261.47
   1   2  -3 7225.18  262.07
   1   2  -3 7060.09  262.87
   1   2  -3 7089.39  261.87
   1   2  -3 7825.82  263.97
  -1  -2   3 7005.70  262.97
  -1  -2   3 7040.00  261.77
  -1  -2   3 7189.88  261.37
  -1  -2   3 7079.19  261.57
  -1  -2   3 7178.18  263.17
  -1  -2   3 7288.67  263.27
   2   2  -3   21.20    3.00
   2   2  -3   17.60    2.10
   2   2  -3   19.60    2.20
   2   2  -3   15.30    1.80
   2   2  -3   17.40    2.60
   2   2  -3   11.80    2.50
   2   2  -3   15.30    3.40
   2   2  -3   18.40    2.70
  -2  -2   3   17.10    1.80
  -2  -2   3   20.40    2.10
  -2  -2   3   15.70    2.50
  -2  -2   3   16.20    2.50
  -2  -2   3   16.30    1.70
  -2  -2   3   20.10    3.20
  -2  -2   3   24.30    4.30
  -2  -2   3   17.30    1.40
   3   2  -3  281.87   14.70
   3   2  -3  273.17   16.00
   3   2  -3  294.57   11.50
   3   2  -3  283.37   12.50
   3   2  -3  260.87   15.30
   3   2  -3  278.97   14.10
   3   2  -3  284.57   12.10
   3   2  -3  287.37   12.90
   3   2  -3  283.67   12.00
   3   2  -3  276.67   11.90
  -3  -2   3  297.87   16.30
  -3  -2   3  280.87   11.50
  -3  -2   3  293.07   12.40
  -3  -2   3  293.67   12.60
  -3  -2   3  261.47   14.90
  -3  -2   3  299.57   15.60
   4   2  -3    4.00    4.20
   4   2  -3    5.30    1.50
   4   2  -3    4.80    1.40
   4   2  -3    6.00    1.50
   4   2  -3    3.90    2.60
   4   2  -3    4.40    1.30
   4   2  -3    2.50    1.50
  -4  -2   3    8.30    3.80
  -4  -2   3    6.30    1.70
  -4  -2   3    5.10    1.10
  -4  -2   3    6.10    3.90
   5   2  -3   90.29    5.10
   5   2  -3  109.19    9.40
   5   2  -3  102.29    5.50
  -5  -2   3  116.59   11.10
   6   2  -3    5.00    2.00
   6   2  -3   12.80    4.90
   6   2  -3   10.70    7.00
   6   2  -3    7.10    2.20
  -6  -2   3    4.30    5.50
  -6  -2   3    9.30    4.90
   7   2  -3    4.40    5.30
   7   2  -3    6.20    4.00
   7   2  -3    7.90    4.60
   7   2  -3    5.70    2.70
  -7  -2   3    5.40    7.60
   8   2  -3   -3.50    4.30
   8   2  -3   -1.60    3.00
   8   2  -3    8.10    6.90
   8   2  -3    2.70    6.30
   8   2  -3   -1.70    5.10
  -8  -2   3    5.50    9.40
  -8  -2   3    2.50    7.70
   9   2  -3   10.50    8.90
   9   2  -3   -4.60    6.60
  -9  -2   3   -4.50    9.10
  -9  -2   3  -18.70   13.60
  -9   3  -3    1.10   12.60
  -9   3  -3   11.90   10.20
   9  -3   3    9.50    5.70
  -8   3  -3    2.90    5.20
  -8   3  -3   -8.90    8.30
  -8   3  -3    2.40    5.60
   8  -3   3    1.30    3.80
   8  -3   3   -3.90    5.80
   8  -3   3    4.50    3.80
   8  -3   3   -2.10    3.90
   8  -3   3   -0.60    5.10
  -7   3  -3   -2.60    4.30
  -7   3  -3    1.30    4.00
  -7   3  -3   -5.20    7.20
   7  -3   3    0.50    3.00
   7  -3   3    1.10    2.80
   7  -3   3    3.00    4.20
   7  -3   3    5.20    5.10
   7  -3   3    1.60    4.80
   7  -3   3    3.90    3.50
  -6   3  -3   57.69   10.90
  -6   3  -3   55.59    6.70
  -6   3  -3   30.70    6.30
  -6   3  -3   61.69    6.90
   6  -3   3   38.70    5.50
   6  -3   3   36.60    4.70
   6  -3   3   34.60    6.30
   6  -3   3   36.30    7.40
   6  -3   3   40.70    4.20
   6  -3   3   55.99    6.50
   6  -3   3   53.99    8.10
  -5   3  -3   64.69    5.60
  -5   3  -3   71.89    8.80
  -5   3  -3   75.29    7.10
  -5   3  -3   69.19    6.30
  -5   3  -3   64.19   10.30
  -5   3  -3   78.69    6.90
   5  -3   3   93.59    9.90
   5  -3   3   78.29    6.40
   5  -3   3   73.19    7.10
   5  -3   3   76.49    7.30
   5  -3   3   69.19    5.30
   5  -3   3   83.89   12.70
   5  -3   3   75.39    6.00
   5  -3   3   74.39    7.60
   5  -3   3   78.89    5.00
  -4   3  -3  176.58    9.50
  -4   3  -3  190.78    9.90
  -4   3  -3  166.28   13.60
  -4   3  -3  187.78   11.00
  -4   3  -3  197.88    9.00
  -4   3  -3  184.68    9.70
  -4   3  -3  181.98   11.10
  -4   3  -3  185.68   11.20
   4  -3   3  182.88    9.40
   4  -3   3  185.58   10.40
   4  -3   3  166.68   11.00
   4  -3   3  167.88   10.40
   4  -3   3  187.68   10.10
   4  -3   3  186.78    8.90
   4  -3   3  202.08   10.40
   4  -3   3  180.48   12.20
   4  -3   3  168.08   11.20
  -3   3  -3   71.99    5.10
  -3   3  -3   74.59    5.20
  -3   3  -3   67.19    6.00
  -3   3  -3   67.69    5.80
  -3   3  -3   76.59    6.20
  -3   3  -3   67.89    4.80
  -3   3  -3   81.69    6.20
   3  -3   3   84.89    9.80
   3  -3   3   74.99    6.00
   3  -3   3   80.59    6.60
   3  -3   3   80.49    6.30
   3  -3   3   74.89    4.90
   3  -3   3   72.59    7.30
   3  -3   3   77.99    5.30
   3  -3   3   76.09    4.60
   3  -3   3   76.39    5.80
   3  -3   3   75.59    5.40
  -2   3  -3  111.69    7.10
  -2   3  -3  114.59    7.60
  -2   3  -3  112.79    6.60
  -2   3  -3  108.79    8.10
  -2   3  -3  133.59    7.80
  -2   3  -3  127.09    6.70
  -2   3  -3  112.49    6.50
  -2   3  -3  111.99    6.30
   2  -3   3  121.19    6.10
   2  -3   3  111.99    8.50
   2  -3   3  121.29    9.30
   2  -3   3  122.79    6.80
   2  -3   3  116.99    7.10
   2  -3   3  108.59    7.70
   2  -3   3  117.19    6.70
   2  -3   3  113.59    6.40
  -1   3  -3  160.18    8.70
  -1   3  -3  158.48   10.00
  -1   3  -3  157.18    9.10
  -1   3  -3  157.68    7.60
  -1   3  -3  154.88    7.80
  -1   3  -3  158.88    7.60
  -1   3  -3  153.28    9.50
  -1   3  -3  153.88    8.50
   1  -3   3  138.79    9.50
   1  -3   3  146.39   10.40
   1  -3   3  146.99    7.70
   1  -3   3  147.99    7.50
   1  -3   3  151.48    7.60
   1  -3   3  157.98    8.00
   1  -3   3  137.69    7.90
   0   3  -3 2452.95   88.99
   0   3  -3 2394.26   89.49
   0   3  -3 2324.87   90.39
   0   3  -3 2373.66   91.19
   0   3  -3 2479.65   89.09
   0   3  -3 2481.75   88.79
   0   3  -3 2278.37   92.79
   0   3  -3 2481.15   88.99
   0  -3   3 2424.86   89.09
   0  -3   3 2376.16   88.89
   0  -3   3 2128.39   92.19
   0  -3   3 2416.76   89.19
   0  -3   3 2376.96   88.69
   0  -3   3 2339.97   91.19
   0  -3   3 2413.16   90.69
   1   3  -3 1322.87   52.09
   1   3  -3 1309.17   50.79
   1   3  -3 1358.06   50.89
   1   3  -3 1362.56   51.29
   1   3  -3 1278.17   52.69
   1   3  -3 1331.07   50.69
   1   3  -3 1237.78   53.89
   1   3  -3 1335.07   51.09
  -1  -3   3 1503.05   53.39
  -1  -3   3 1306.97   50.39
  -1  -3   3 1339.87   52.89
  -1  -3   3 1319.17   52.29
  -1  -3   3 1344.57   50.79
  -1  -3   3 1372.86   50.89
  -1  -3   3 1355.06   52.89
  -1  -3   3 1341.87   50.89
   2   3  -3 1198.98   51.39
   2   3  -3 1264.57   48.50
   2   3  -3 1270.67   48.70
   2   3  -3 1369.26   51.29
   2   3  -3 1259.07   51.49
   2   3  -3 1267.97   49.70
   2   3  -3 1310.57   48.60
   2   3  -3 1243.18   48.70
   2   3  -3 1291.37   50.39
   2   3  -3 1277.37   49.30
  -2  -3   3 1301.77   52.39
  -2  -3   3 1269.87   50.89
  -2  -3   3 1273.77   48.30
  -2  -3   3 1271.17   47.90
  -2  -3   3 1303.37   50.29
  -2  -3   3 1300.27   48.50
  -2  -3   3 1238.98   48.40
  -2  -3   3 1336.47   50.19
   3   3  -3  286.77   17.10
   3   3  -3  340.47   16.20
   3   3  -3  297.17   13.40
   3   3  -3  316.57   14.90
   3   3  -3  311.27   15.20
   3   3  -3  313.47   13.00
   3   3  -3  326.57   13.50
   3   3  -3  323.67   14.20
   3   3  -3  316.27   17.90
   3   3  -3  308.87   13.40
  -3  -3   3  323.77   18.00
  -3  -3   3  305.77   14.20
  -3  -3   3  319.47   13.10
  -3  -3   3  319.37   14.60
  -3  -3   3  308.07   16.30
   4   3  -3   40.70    3.30
   4   3  -3   48.20    4.30
   4   3  -3   33.60    7.20
   4   3  -3   34.40    6.30
   4   3  -3   38.30    2.90
   4   3  -3   38.70    3.50
   4   3  -3   43.90    6.50
   4   3  -3   40.60    3.30
   4   3  -3   34.90    3.30
  -4  -3   3   39.40    2.80
  -4  -3   3   40.10    6.40
  -4  -3   3   43.50    4.00
  -4  -3   3   48.40    4.00
  -4  -3   3   40.70    7.60
  -4  -3   3   35.10    2.70
   5   3  -3   -1.40    1.40
   5   3  -3    1.70    1.40
   5   3  -3    2.10    3.00
  -5  -3   3    3.90    3.50
  -5  -3   3    0.40    4.50
   6   3  -3   13.40    5.00
   6   3  -3   10.50    2.30
  -6  -3   3    4.10    4.80
  -6  -3   3   16.70    7.30
   7   3  -3   23.40    3.30
   7   3  -3   31.00    7.00
   7   3  -3   23.60    3.50
   7   3  -3   22.60    6.50
  -7  -3   3   15.10    6.90
  -7  -3   3   33.40   10.90
   8   3  -3   -0.30    6.10
   8   3  -3    1.40    6.50
   8   3  -3    1.00    6.00
   8   3  -3    3.20    3.00
  -8  -3   3   -2.00    6.70
  -8  -3   3    1.20   10.80
   9   3  -3   -8.40    7.90
   9   3  -3  -11.40    8.00
  -9  -3   3  -14.40   14.50
  -9   4  -3    7.20   13.20
  -9   4  -3   12.30    8.70
   9  -4   3   14.00    6.50
   9  -4   3   13.90    6.40
   9  -4   3   -0.10    5.70
  -8   4  -3  -12.00    5.90
  -8   4  -3   -3.50    9.30
   8  -4   3    3.70    7.20
   8  -4   3   16.30    5.50
   8  -4   3    8.20    4.60
   8  -4   3   -3.80    4.20
  -7   4  -3    9.90    7.90
  -7   4  -3   -7.00    5.20
  -7   4  -3    1.30    4.50
  -7   4  -3    5.80    4.90
   7  -4   3   -0.70    6.50
   7  -4   3   -2.70    3.20
   7  -4   3    1.60    3.90
   7  -4   3    3.40    3.50
  -6   4  -3    2.60    6.80
  -6   4  -3   -0.30    4.30
  -6   4  -3    3.00    3.70
  -6   4  -3    1.90    3.60
   6  -4   3    3.20    4.60
   6  -4   3    8.50    4.70
   6  -4   3    1.80    3.40
   6  -4   3   -1.90    2.40
   6  -4   3    3.00    4.90
   6  -4   3    3.10    3.30
   6  -4   3   -1.00    5.20
  -5   4  -3   94.39    7.10
  -5   4  -3   82.79    8.40
  -5   4  -3   93.99    9.50
  -5   4  -3   72.39   11.10
  -5   4  -3   78.39    7.00
  -5   4  -3   83.29    8.20
  -5   4  -3   87.19    6.80
   5  -4   3   82.59    5.20
   5  -4   3   77.49    8.50
   5  -4   3  100.59    8.00
   5  -4   3   83.99    6.50
   5  -4   3   88.99    7.40
   5  -4   3   89.29    7.40
   5  -4   3  105.49   11.00
   5  -4   3   93.19   14.20
  -4   4  -3   11.00    3.00
  -4   4  -3    7.20    3.20
  -4   4  -3   11.40    3.30
  -4   4  -3    5.30    2.80
  -4   4  -3    8.60    2.30
  -4   4  -3    7.50    2.30
  -4   4  -3    9.10    2.60
   4  -4   3    6.00    2.50
   4  -4   3    9.80    4.30
   4  -4   3    8.90    2.50
   4  -4   3    2.40    3.10
   4  -4   3   -1.50    4.60
   4  -4   3    5.50    3.40
   4  -4   3    3.70    2.10
   4  -4   3    6.70    3.30
   4  -4   3    9.70    2.10
  -3   4  -3   66.19    7.20
  -3   4  -3   54.89    6.60
  -3   4  -3   55.49    4.70
  -3   4  -3   46.20    4.70
  -3   4  -3   54.69    4.60
  -3   4  -3   51.29    6.40
  -3   4  -3   60.09    7.60
  -3   4  -3   53.69    4.90
   3  -4   3   53.79    4.60
   3  -4   3   53.09    5.30
   3  -4   3   54.49    5.10
   3  -4   3   74.39    8.30
   3  -4   3   70.19    8.60
   3  -4   3   54.09    3.90
   3  -4   3   58.79    8.30
   3  -4   3   57.39    5.70
  -2   4  -3  103.09    6.40
  -2   4  -3  109.69    6.60
  -2   4  -3   96.89    7.70
  -2   4  -3  112.59    9.40
  -2   4  -3  110.89    8.10
  -2   4  -3  113.89    6.80
  -2   4  -3  110.69    6.90
  -2   4  -3  107.39    7.10
  -2   4  -3  112.89    8.90
   2  -4   3  116.89    7.80
   2  -4   3  123.69   10.40
   2  -4   3  103.79    8.10
   2  -4   3  106.99    6.60
   2  -4   3  106.89    7.00
   2  -4   3  118.09    9.40
   2  -4   3  113.49    7.20
   2  -4   3  112.19    6.20
  -1   4  -3   32.30    5.10
  -1   4  -3   39.10    3.60
  -1   4  -3   37.40    3.40
  -1   4  -3   38.90    5.30
  -1   4  -3   38.60    3.10
  -1   4  -3   35.60    4.50
  -1   4  -3   34.50    5.90
  -1   4  -3   35.70    3.40
  -1   4  -3   35.50    3.40
   1  -4   3   35.60    3.60
   1  -4   3   27.90    5.50
   1  -4   3   32.50    4.70
   1  -4   3   35.70    3.00
   1  -4   3   37.90    3.40
   1  -4   3   33.90    3.50
   1  -4   3   36.00    4.40
   0   4  -3  509.55   24.30
   0   4  -3  528.65   23.70
   0   4  -3  538.05   22.10
   0   4  -3  552.34   26.40
   0   4  -3  555.74   22.30
   0   4  -3  526.25   21.80
   0   4  -3  547.05   22.20
   0   4  -3  535.85   23.00
   0  -4   3  510.35   22.20
   0  -4   3  532.55   22.30
   0  -4   3  525.05   21.80
   0  -4   3  518.15   23.80
   0  -4   3  534.85   22.40
   0  -4   3  510.95   24.50
   0  -4   3  497.35   23.40
   1   4  -3  671.63   28.40
   1   4  -3  663.33   26.60
   1   4  -3  672.43   27.40
   1   4  -3  655.33   29.20
   1   4  -3  679.63   26.90
   1   4  -3  658.23   26.80
   1   4  -3  619.24   27.20
  -1  -4   3  726.13   30.10
  -1  -4   3  652.83   28.60
  -1  -4   3  654.03   27.00
  -1  -4   3  680.93   27.00
  -1  -4   3  653.73   29.00
  -1  -4   3  665.93   29.40
  -1  -4   3  653.83   26.60
   2   4  -3  145.79   10.50
   2   4  -3  144.69   10.30
   2   4  -3  148.59    8.80
   2   4  -3  139.49    7.20
   2   4  -3  148.89    7.90
   2   4  -3  137.19    7.40
   2   4  -3  134.49    9.20
   2   4  -3  141.69    7.50
   2   4  -3  150.28    7.60
  -2  -4   3  133.49    7.00
  -2  -4   3  138.59    9.00
  -2  -4   3  133.89    9.20
  -2  -4   3  136.29    7.50
  -2  -4   3  155.08    9.50
  -2  -4   3  153.08    7.60
  -2  -4   3  139.49   10.30
   3   4  -3  317.97   13.90
   3   4  -3  333.37   14.10
   3   4  -3  323.37   15.70
   3   4  -3  334.77   17.00
   3   4  -3  311.97   15.20
   3   4  -3  306.67   13.60
   3   4  -3  293.47   18.00
   3   4  -3  328.87   15.00
   3   4  -3  312.27   14.10
  -3  -4   3  312.97   15.60
  -3  -4   3  320.97   16.90
  -3  -4   3  320.77   18.70
  -3  -4   3  318.27   15.60
  -3  -4   3  301.17   13.70
   4   4  -3   -0.30    1.40
   4   4  -3    3.00    2.60
   4   4  -3    1.50    1.60
   4   4  -3    6.90    2.10
   4   4  -3    0.30    1.40
   4   4  -3    2.50    2.10
   4   4  -3    0.90    1.60
  -4  -4   3   -0.90    2.30
  -4  -4   3   -0.70    2.20
  -4  -4   3   -6.20    3.40
  -4  -4   3   -0.10    1.20
   5   4  -3    0.80    1.50
   5   4  -3    1.60    2.00
   5   4  -3    0.70    1.70
   5   4  -3   -0.80    1.50
   5   4  -3   -3.00    2.80
   5   4  -3    0.30    1.60
  -5  -4   3   -1.50    4.50
  -5  -4   3    3.70    2.20
  -5  -4   3   -1.80    1.30
   6   4  -3    4.20    3.80
   6   4  -3   -1.90    1.90
   6   4  -3    3.30    2.00
  -6  -4   3    2.40    6.00
   7   4  -3   -7.00    5.10
   7   4  -3    3.50    4.90
   7   4  -3   -3.50    2.40
   7   4  -3   -4.60    2.70
  -7  -4   3    6.80    8.50
   8   4  -3   -1.00    3.00
   8   4  -3   -3.10    6.00
   8   4  -3   12.90    7.00
  -8  -4   3   -4.00   11.60
   9   4  -3   -0.70    9.30
   9   4  -3    3.60    8.60
  -9  -4   3    5.50   16.90
  -8   5  -3   -7.50    6.20
  -8   5  -3    1.00    8.60
  -8   5  -3    5.00   10.20
   8  -5   3    3.60    5.10
   8  -5   3    0.70    5.70
   8  -5   3   -6.30    8.90
  -7   5  -3    6.40    5.20
  -7   5  -3    4.70    8.10
  -7   5  -3    6.90    7.80
  -7   5  -3    5.40    6.50
   7  -5   3   -2.70    3.70
   7  -5   3   -6.50    6.10
   7  -5   3    0.30    3.70
   7  -5   3    5.30    4.30
   7  -5   3   12.30    8.40
  -6   5  -3   10.80    5.00
  -6   5  -3   17.80    7.30
  -6   5  -3   19.90    3.90
  -6   5  -3    5.90    4.60
  -6   5  -3    7.70    5.40
   6  -5   3   16.90    4.10
   6  -5   3    4.10    5.60
   6  -5   3   16.50    7.20
   6  -5   3   11.40    4.60
   6  -5   3    7.60    3.30
  -5   5  -3    8.60    4.20
  -5   5  -3   11.70    3.40
  -5   5  -3   15.80    4.50
  -5   5  -3   14.30    6.20
  -5   5  -3   10.00    4.10
  -5   5  -3    6.70    4.40
   5  -5   3    1.90    5.30
   5  -5   3   12.30    3.60
   5  -5   3   12.90    3.50
   5  -5   3   11.70    3.10
   5  -5   3    0.00    4.60
  -4   5  -3   -3.00    2.00
  -4   5  -3    3.20    3.20
  -4   5  -3    0.40    3.60
  -4   5  -3    0.40    2.60
  -4   5  -3   -2.20    2.50
  -4   5  -3    3.40    3.10
   4  -5   3   -2.30    4.80
   4  -5   3   -1.60    1.80
   4  -5   3    1.10    2.90
   4  -5   3   -1.60    2.00
   4  -5   3    2.60    3.50
   4  -5   3    2.70    3.90
  -3   5  -3  109.19    9.60
  -3   5  -3   97.29    8.40
  -3   5  -3   97.29    6.80
  -3   5  -3  115.09    9.20
  -3   5  -3  105.39    7.20
  -3   5  -3  105.29    7.50
  -3   5  -3   92.79    7.10
  -3   5  -3  114.99    8.00
   3  -5   3  105.09    7.80
   3  -5   3   96.89    8.70
   3  -5   3   95.49    8.80
   3  -5   3  122.29   11.80
   3  -5   3   95.49    9.90
   3  -5   3  103.09    7.10
   3  -5   3  102.09    7.80
  -2   5  -3  123.89    9.10
  -2   5  -3  102.29    6.60
  -2   5  -3   98.19    6.90
  -2   5  -3   99.89    8.90
  -2   5  -3   86.89   10.80
  -2   5  -3  112.09    7.30
  -2   5  -3   95.19    6.70
  -2   5  -3  115.69   10.20
  -2   5  -3  106.09    6.80
   2  -5   3   90.39    7.10
   2  -5   3   97.69    7.40
   2  -5   3   94.19    7.90
   2  -5   3  110.99    7.00
   2  -5   3   94.49   10.50
   2  -5   3   99.69   10.80
   2  -5   3   91.59    8.40
  -1   5  -3  275.37   14.90
  -1   5  -3  249.38   12.50
  -1   5  -3  271.57   15.40
  -1   5  -3  249.68   12.50
  -1   5  -3  271.07   12.90
  -1   5  -3  266.67   14.40
  -1   5  -3  261.67   11.80
  -1   5  -3  294.37   17.00
  -1   5  -3  251.37   12.90
   1  -5   3  240.98   12.00
   1  -5   3  266.07   13.50
   1  -5   3  263.27   13.40
   1  -5   3  273.37   13.70
   1  -5   3  259.97   14.90
   1  -5   3  253.27   13.20
   1  -5   3  236.58   15.40
   0   5  -3  108.69    8.10
   0   5  -3  103.09    7.50
   0   5  -3   94.29    6.40
   0   5  -3   99.19    6.50
   0   5  -3   93.49    6.20
   0   5  -3  100.69    9.60
   0   5  -3  104.39    7.30
   0   5  -3   88.79    8.30
   0  -5   3   78.59   10.90
   0  -5   3   87.59    6.90
   0  -5   3  104.59    6.80
   0  -5   3   95.49    6.90
   0  -5   3   96.29    8.10
   0  -5   3   93.89    6.60
   0  -5   3  105.49    6.50
   0  -5   3  103.19    9.00
   1   5  -3  186.28   12.30
   1   5  -3  228.28   10.80
   1   5  -3  206.88   10.40
   1   5  -3  215.78   12.10
   1   5  -3  188.88   10.70
   1   5  -3  159.58   13.50
   1   5  -3  184.18   11.00
   1   5  -3  207.38   10.30
  -1  -5   3  214.38   12.60
  -1  -5   3  212.28   10.70
  -1  -5   3  192.68   13.40
  -1  -5   3  212.98   10.90
  -1  -5   3  209.68   10.40
  -1  -5   3  198.68   10.60
  -1  -5   3  209.68   13.30
  -1  -5   3  207.58   12.40
   2   5  -3  119.09    6.80
   2   5  -3  115.79    9.70
   2   5  -3  112.49    8.70
   2   5  -3   90.79    6.90
   2   5  -3  120.79    8.20
   2   5  -3  111.99    6.80
   2   5  -3  111.89    6.40
   2   5  -3   90.59    9.40
   2   5  -3  118.59    6.70
  -2  -5   3  122.79    9.20
  -2  -5   3  109.49    7.00
  -2  -5   3  106.29    9.30
  -2  -5   3  117.79    7.00
  -2  -5   3  114.69    8.80
  -2  -5   3  113.69    9.90
  -2  -5   3  106.69    6.40
   3   5  -3    6.80    2.70
   3   5  -3    5.80    1.80
   3   5  -3    8.10    2.90
   3   5  -3    4.00    2.20
   3   5  -3    8.90    4.20
   3   5  -3   12.60    2.90
   3   5  -3   10.30    2.20
   3   5  -3    8.70    2.20
  -3  -5   3    7.10    1.70
  -3  -5   3    6.10    2.00
  -3  -5   3   12.20    2.50
  -3  -5   3    7.60    1.70
  -3  -5   3    8.10    3.60
  -3  -5   3    2.50    2.90
  -3  -5   3    5.10    4.10
  -3  -5   3    7.50    3.10
   4   5  -3    8.60    2.50
   4   5  -3   12.40    3.90
   4   5  -3    7.20    2.60
   4   5  -3   12.00    3.10
   4   5  -3    9.20    2.30
   4   5  -3    7.60    2.20
   4   5  -3    8.70    2.20
   4   5  -3    2.40    3.30
  -4  -5   3    6.00    4.00
  -4  -5   3   13.10    3.70
  -4  -5   3    7.80    4.00
  -4  -5   3   13.90    4.90
  -4  -5   3   13.00    4.00
   5   5  -3   14.60    2.90
   5   5  -3   10.70    4.50
   5   5  -3   13.70    3.30
   5   5  -3   15.50    2.90
   5   5  -3   12.90    2.90
   5   5  -3   17.00    3.00
   5   5  -3    9.30    2.50
  -5  -5   3    9.40    2.30
  -5  -5   3   10.20    6.30
  -5  -5   3   11.00    5.40
   6   5  -3   -0.80    2.30
   6   5  -3    3.60    2.60
   6   5  -3    2.50    3.90
  -6  -5   3    1.80    6.50
   7   5  -3   -1.60    2.90
   7   5  -3  -10.10    5.90
   7   5  -3    5.00    3.00
   7   5  -3    0.10    5.40
  -7  -5   3   -0.70    9.00
   8   5  -3   15.70    7.80
   8   5  -3   -7.80    7.40
  -8  -5   3   13.20   13.30
  -8   6  -3   -2.80   11.60
  -8   6  -3   -5.50    7.30
   8  -6   3    4.30    6.10
   8  -6   3    3.70    6.70
   8  -6   3   12.30    6.80
  -7   6  -3    8.40    7.80
  -7   6  -3   -3.40    7.20
  -7   6  -3   15.50    6.50
  -7   6  -3    0.10    8.70
   7  -6   3    8.60    4.90
   7  -6   3   10.80    9.10
   7  -6   3    5.10    4.80
   7  -6   3   -2.30    8.20
   7  -6   3    3.70    5.10
  -6   6  -3    5.10    4.40
  -6   6  -3   -6.00    6.90
  -6   6  -3   -0.80    3.60
  -6   6  -3    2.80    5.90
  -6   6  -3    1.20    5.10
   6  -6   3    6.30    3.80
   6  -6   3   -1.30    3.40
   6  -6   3    6.30    6.80
   6  -6   3    0.10    3.90
   6  -6   3   -6.80    6.90
  -5   6  -3   57.29    8.90
  -5   6  -3   44.60    6.00
  -5   6  -3   39.20    7.80
  -5   6  -3   27.20    6.00
  -5   6  -3   33.80    5.70
  -5   6  -3   31.80    6.40
   5  -6   3   52.59    9.90
   5  -6   3   32.70    5.50
   5  -6   3   39.20    6.50
   5  -6   3   27.80    7.60
   5  -6   3   37.80    8.20
  -4   6  -3    9.90    4.20
  -4   6  -3   18.90    4.30
  -4   6  -3   19.70    3.90
  -4   6  -3   25.60    4.50
  -4   6  -3    9.60    4.50
   4  -6   3   14.20    4.90
   4  -6   3   38.30    8.50
   4  -6   3   30.50    6.30
   4  -6   3   21.30    4.70
   4  -6   3   17.20    3.70
  -3   6  -3    6.40    4.20
  -3   6  -3    9.60    3.10
  -3   6  -3    5.90    3.00
  -3   6  -3    6.90    3.00
  -3   6  -3   -0.70    3.00
  -3   6  -3    3.30    2.60
  -3   6  -3   -0.60    2.90
   3  -6   3    3.50    4.30
   3  -6   3    7.40    4.60
   3  -6   3    3.00    2.40
   3  -6   3    2.50    2.10
   3  -6   3    3.50    5.30
  -2   6  -3  107.79   10.60
  -2   6  -3   88.49    7.10
  -2   6  -3   96.59    7.50
  -2   6  -3   95.89    6.50
  -2   6  -3   86.89    7.00
  -2   6  -3   90.39    6.90
  -2   6  -3  102.89    9.10
  -2   6  -3  109.99    9.60
  -2   6  -3   90.19   10.80
   2  -6   3   83.49    6.60
   2  -6   3   89.19    7.50
   2  -6   3  105.89   10.60
   2  -6   3   97.29    7.80
   2  -6   3   78.79   11.70
   2  -6   3   74.19    9.40
   2  -6   3   94.69    8.40
  -1   6  -3   50.49    7.10
  -1   6  -3   57.29    7.50
  -1   6  -3   44.40    3.70
  -1   6  -3   46.50    8.30
  -1   6  -3   56.99    5.40
  -1   6  -3   46.60    6.20
  -1   6  -3   52.29    5.00
  -1   6  -3   57.79    5.40
  -1   6  -3   44.00    6.90
   1  -6   3   49.00    5.90
   1  -6   3   29.90    8.70
   1  -6   3   47.80    5.70
   1  -6   3   56.19    7.70
   1  -6   3   39.70    7.40
   1  -6   3   50.09    8.30
   0   6  -3  264.67   13.20
   0   6  -3  254.87   15.90
   0   6  -3  250.77   10.60
   0   6  -3  237.38   14.20
   0   6  -3  282.77   13.90
   0   6  -3  269.27   15.10
   0   6  -3  277.77   17.50
   0   6  -3  243.98   13.00
   0   6  -3  243.68   12.90
   0  -6   3  284.77   17.50
   0  -6   3  243.38   13.60
   0  -6   3  256.87   13.60
   0  -6   3  228.68   17.60
   0  -6   3  260.77   13.10
   0  -6   3  239.98   13.40
   0  -6   3  252.97   13.80
   0  -6   3  246.08   16.30
   1   6  -3  128.09   10.50
   1   6  -3  134.89    8.30
   1   6  -3  111.69   16.50
   1   6  -3  125.99    9.10
   1   6  -3  118.59    7.90
   1   6  -3  129.79    8.10
   1   6  -3  136.19    9.80
   1   6  -3  110.49    9.20
   1   6  -3  128.59    6.00
  -1  -6   3  135.89    8.70
  -1  -6   3  136.19    9.90
  -1  -6   3  136.59    8.70
  -1  -6   3  133.89   11.80
  -1  -6   3  134.39   11.50
  -1  -6   3  128.39   10.00
  -1  -6   3  160.18    9.40
  -1  -6   3  127.49    8.40
   2   6  -3   11.50    3.10
   2   6  -3   12.20    2.90
   2   6  -3   13.10    4.10
   2   6  -3   10.40    2.30
   2   6  -3    8.60    2.50
   2   6  -3   11.20    3.00
   2   6  -3   11.50    5.10
   2   6  -3    9.60    3.10
  -2  -6   3    8.60    4.30
  -2  -6   3   14.50    4.40
  -2  -6   3   12.50    4.90
  -2  -6   3    8.80    4.10
  -2  -6   3   10.50    2.90
  -2  -6   3   14.40    2.90
  -2  -6   3   11.80    3.20
  -2  -6   3   15.50    3.30
   3   6  -3   -0.10    2.80
   3   6  -3    1.30    2.30
   3   6  -3    2.00    1.80
   3   6  -3   -1.30    2.20
   3   6  -3    3.50    2.30
   3   6  -3    1.80    4.20
   3   6  -3   -0.90    1.80
  -3  -6   3    0.60    3.40
  -3  -6   3    4.20    4.60
  -3  -6   3    0.70    3.90
  -3  -6   3    1.90    1.60
   4   6  -3    9.50    3.10
   4   6  -3   15.90    4.00
   4   6  -3   17.90    4.00
   4   6  -3    7.30    2.60
   4   6  -3   14.00    3.10
   4   6  -3   11.10    3.30
   4   6  -3   13.20    3.10
   4   6  -3    3.10    4.70
  -4  -6   3    7.00    4.40
  -4  -6   3    5.20    4.90
  -4  -6   3    8.90    3.00
  -4  -6   3    9.80    5.90
  -4  -6   3   13.40    2.90
   5   6  -3    4.30    2.90
   5   6  -3    1.10    2.80
   5   6  -3    2.00    2.40
   5   6  -3    4.00    4.80
   5   6  -3    0.90    2.40
   5   6  -3    4.50    2.80
   5   6  -3    1.80    3.10
  -5  -6   3    0.90    2.70
  -5  -6   3   -4.10    5.30
  -5  -6   3   -0.60    3.90
  -5  -6   3    5.80    6.20
  -5  -6   3   -0.90    2.50
   6   6  -3    3.60    5.20
   6   6  -3    7.00    3.80
   6   6  -3   14.00    3.30
   6   6  -3    8.20    3.50
   6   6  -3    3.40    2.70
  -6  -6   3   14.60    8.90
  -6  -6   3   13.00    3.10
   7   6  -3   -5.80    6.20
   7   6  -3   -1.10    6.30
   7   6  -3    7.40    4.00
   7   6  -3    7.80    3.80
  -7  -6   3   21.90   11.20
   8   6  -3    1.70    9.10
   8   6  -3   11.10    8.40
  -8  -6   3    0.60   14.10
  -8   7  -3    7.50    8.50
  -8   7  -3  -10.60   13.30
   8  -7   3   -6.20    6.70
   8  -7   3    2.20    7.60
  -7   7  -3    4.70   10.40
  -7   7  -3   -7.50    5.60
  -7   7  -3    0.50    8.70
  -7   7  -3   -2.30    5.90
   7  -7   3   11.10    5.50
   7  -7   3   -5.00    5.80
   7  -7   3    3.50    4.70
  -6   7  -3    1.90    7.20
  -6   7  -3   18.40    5.90
  -6   7  -3   12.70    5.50
  -6   7  -3    9.90    6.10
  -6   7  -3   13.90    9.60
   6  -7   3   10.10    8.40
   6  -7   3   20.30    9.70
   6  -7   3   19.60    5.30
   6  -7   3   10.20    5.60
   6  -7   3    6.20    4.80
  -5   7  -3    1.00    5.30
  -5   7  -3    8.80    4.90
  -5   7  -3   11.70    5.00
  -5   7  -3   11.80    4.30
  -5   7  -3    0.10    6.00
  -5   7  -3   17.60    5.40
   5  -7   3   -0.30    3.40
   5  -7   3    1.60    8.90
   5  -7   3    6.80    4.40
   5  -7   3    6.70    4.20
   5  -7   3    2.40    6.10
  -4   7  -3   27.70    5.20
  -4   7  -3   27.30    6.90
  -4   7  -3   26.70    5.00
  -4   7  -3   21.40    6.90
  -4   7  -3   26.20    7.20
   4  -7   3    5.70    5.90
   4  -7   3   24.90    8.80
   4  -7   3   20.60    4.70
   4  -7   3   20.30    4.80
   4  -7   3   17.70    4.80
  -3   7  -3  492.05   22.40
  -3   7  -3  525.55   26.30
  -3   7  -3  502.55   26.10
  -3   7  -3  478.95   22.70
  -3   7  -3  476.45   26.10
   3  -7   3  500.85   24.70
   3  -7   3  472.85   26.20
   3  -7   3  462.25   23.10
   3  -7   3  461.15   24.20
   3  -7   3  501.35   28.10
  -2   7  -3    4.60    2.20
  -2   7  -3   -0.90    3.50
  -2   7  -3    3.90    2.90
  -2   7  -3    4.90    4.80
  -2   7  -3   -0.70    2.70
  -2   7  -3    1.10    3.20
   2  -7   3    3.50    2.70
   2  -7   3    7.50    3.00
   2  -7   3    8.40    4.50
   2  -7   3    2.90    5.40
  -1   7  -3  259.17   14.60
  -1   7  -3  258.47   16.30
  -1   7  -3  292.77   18.80
  -1   7  -3  249.68   14.20
  -1   7  -3  266.67   19.70
  -1   7  -3  256.27   11.80
  -1   7  -3  283.87   16.90
  -1   7  -3  255.97   14.00
  -1   7  -3  269.27   14.20
   1  -7   3  241.58   16.50
   1  -7   3  260.27   15.10
   1  -7   3  259.07   13.50
   1  -7   3  289.17   14.70
   1  -7   3  255.67   15.20
   1  -7   3  267.37   18.80
   0   7  -3    0.60    2.40
   0   7  -3   -0.10    3.90
   0   7  -3    0.10    2.50
   0   7  -3   -3.50    2.60
   0   7  -3   -2.30    2.80
   0   7  -3    0.90    3.20
   0   7  -3    2.40    2.10
   0   7  -3    3.70    2.40
   0  -7   3   -3.30    2.80
   0  -7   3    1.10    3.20
   0  -7   3   -0.70    1.90
   0  -7   3   -7.00    5.30
   0  -7   3   -3.50    3.50
   0  -7   3    1.50    5.10
   0  -7   3   -0.30    2.20
   1   7  -3  127.59   11.00
   1   7  -3  114.09   11.80
   1   7  -3  118.59    8.40
   1   7  -3  109.49    9.70
   1   7  -3  120.69    9.50
   1   7  -3  124.49    8.90
   1   7  -3  115.29    8.10
   1   7  -3  122.89    8.40
  -1  -7   3  116.29    9.70
  -1  -7   3  116.19   11.70
  -1  -7   3  129.69   12.70
  -1  -7   3  106.69    8.00
  -1  -7   3  127.39   13.20
  -1  -7   3  114.39   10.30
   2   7  -3    3.70    1.50
   2   7  -3    1.60    2.30
   2   7  -3    5.50    2.90
   2   7  -3    2.80    2.40
   2   7  -3    2.60    3.80
   2   7  -3    0.90    3.00
   2   7  -3    0.40    4.50
   2   7  -3   -0.20    2.30
  -2  -7   3    0.00    2.80
  -2  -7   3    0.40    2.60
  -2  -7   3    5.00    4.50
  -2  -7   3    5.50    3.90
  -2  -7   3    1.60    2.00
   3   7  -3  138.59    8.70
   3   7  -3  127.79    8.40
   3   7  -3  119.29    9.70
   3   7  -3  124.79   10.40
   3   7  -3  131.69   10.20
   3   7  -3  124.69    7.60
   3   7  -3  128.69   15.90
  -3  -7   3  128.49    8.10
  -3  -7   3  126.99    8.90
  -3  -7   3  123.49   11.50
  -3  -7   3  123.19    9.00
  -3  -7   3  117.79    7.80
  -3  -7   3  126.49   13.10
   4   7  -3    4.00    3.80
   4   7  -3    2.20    5.40
   4   7  -3    0.40    3.10
   4   7  -3    1.40    3.00
   4   7  -3    0.00    2.40
   4   7  -3   -5.90    2.90
   4   7  -3   -3.60    2.40
   4   7  -3    1.70    3.30
  -4  -7   3    1.20    2.40
  -4  -7   3    4.00    3.20
  -4  -7   3    2.90    5.80
  -4  -7   3    8.60    5.30
   5   7  -3    0.30    4.00
   5   7  -3   -2.70    6.20
   5   7  -3   13.80    4.40
   5   7  -3    3.70    3.20
   5   7  -3   21.20    4.90
   5   7  -3   19.70    4.10
   5   7  -3    3.00    2.90
  -5  -7   3   22.50    9.50
  -5  -7   3    8.80    3.50
  -5  -7   3   17.50    4.30
   6   7  -3   -1.40    2.90
   6   7  -3   21.40    8.40
   6   7  -3   -0.50    3.50
   6   7  -3    0.30    3.90
   6   7  -3    1.70    4.30
   6   7  -3    1.70    3.40
   6   7  -3    0.30    3.10
  -6  -7   3    4.10    3.80
  -6  -7   3   -5.30    7.70
   7   7  -3    1.10    8.40
   7   7  -3   10.50    5.40
  -7  -7   3   11.20   12.30
   8   7  -3    7.60   10.50
   8   7  -3    7.90   10.00
  -8  -7   3   22.10   15.50
  -7   8  -3   -3.50   11.50
  -7   8  -3   -5.40   10.00
  -7   8  -3    5.10    7.50
  -7   8  -3  -17.90    8.40
   7  -8   3  -10.30    5.50
   7  -8   3    0.20    8.10
   7  -8   3   -3.60    6.00
  -6   8  -3    5.60    9.00
  -6   8  -3    4.20    7.10
  -6   8  -3   -8.20    9.30
  -6   8  -3   11.40    8.80
   6  -8   3    3.00   12.20
   6  -8   3    3.30    5.30
   6  -8   3   13.60    5.10
   6  -8   3    3.70    5.40
  -5   8  -3    5.20    5.70
  -5   8  -3    2.00    4.10
  -5   8  -3   -7.90    6.10
  -5   8  -3   -4.00    5.90
  -5   8  -3    6.70    7.10
   5  -8   3   -1.40    9.40
   5  -8   3    3.60    4.30
   5  -8   3   12.50    6.10
   5  -8   3    3.60    4.40
  -4   8  -3   11.70    5.60
  -4   8  -3    3.80    4.90
  -4   8  -3    7.20    5.20
  -4   8  -3    8.60    3.90
  -4   8  -3    8.40    6.20
   4  -8   3  -11.20    8.30
   4  -8   3    5.40    3.80
   4  -8   3   13.20    5.10
  -3   8  -3   29.20    7.50
  -3   8  -3   15.80    6.30
  -3   8  -3   15.30    3.90
  -3   8  -3   24.90    6.60
  -3   8  -3   11.00    4.80
   3  -8   3   22.30    9.40
   3  -8   3   24.20    5.80
   3  -8   3   21.90    4.90
   3  -8   3   20.50    4.80
  -2   8  -3   10.40    3.70
  -2   8  -3   16.10    3.30
  -2   8  -3   18.70    6.20
  -2   8  -3    7.80    5.10
  -2   8  -3   17.30    4.40
  -2   8  -3   13.80    5.10
   2  -8   3    9.40    4.00
   2  -8   3    8.00    3.80
   2  -8   3   12.90    9.00
   2  -8   3   14.10    4.10
  -1   8  -3  134.19   13.60
  -1   8  -3  134.39   11.90
  -1   8  -3  133.59   10.20
  -1   8  -3  127.09    9.90
  -1   8  -3  119.99    6.50
  -1   8  -3  136.99   11.80
  -1   8  -3  135.49   13.00
   1  -8   3  123.09    9.60
   1  -8   3  123.79    9.50
   1  -8   3  138.39   16.20
   1  -8   3  120.59   10.40
   1  -8   3  135.49   10.70
   0   8  -3   29.80    5.00
   0   8  -3   27.80    5.40
   0   8  -3   29.90    7.20
   0   8  -3   36.20    7.10
   0   8  -3   31.00    6.30
   0   8  -3   28.70    6.60
   0  -8   3   28.40    9.70
   0  -8   3   26.30    5.50
   0  -8   3   29.60    6.10
   0  -8   3   33.30    6.20
   1   8  -3   77.69    8.30
   1   8  -3   52.49    9.00
   1   8  -3   86.19   12.70
   1   8  -3   89.89   10.60
   1   8  -3   80.59    7.50
   1   8  -3   75.39    9.70
  -1  -8   3   81.79   11.90
  -1  -8   3   86.19    8.50
  -1  -8   3   66.69    8.00
  -1  -8   3   81.89   10.70
  -1  -8   3   89.09    8.30
  -1  -8   3   68.89    6.90
   2   8  -3    1.60    3.00
   2   8  -3   -3.50    3.80
   2   8  -3    2.90    3.70
   2   8  -3   -0.20    3.70
   2   8  -3    0.90    2.60
   2   8  -3   -0.70    5.40
  -2  -8   3   -2.30    2.60
  -2  -8   3   -3.80    4.90
  -2  -8   3   -2.30    2.50
  -2  -8   3   -0.20    2.60
  -2  -8   3   -0.80    4.40
   3   8  -3   10.90    4.20
   3   8  -3    8.40    2.50
   3   8  -3   12.30    5.30
   3   8  -3    9.40    3.00
   3   8  -3    9.40    3.30
   3   8  -3   -4.10    4.00
   3   8  -3   -5.70    6.00
  -3  -8   3    1.60    2.60
  -3  -8   3   -3.00    5.80
  -3  -8   3    2.70    2.80
  -3  -8   3    2.90    3.80
  -3  -8   3    8.40    5.90
  -3  -8   3    0.90    3.10
   4   8  -3   -2.30    3.10
   4   8  -3    1.90    4.00
   4   8  -3    6.30    7.50
   4   8  -3   -5.90    2.90
   4   8  -3   -1.30    3.90
   4   8  -3    3.70    4.20
   4   8  -3   -1.20    3.00
  -4  -8   3    0.30    3.50
  -4  -8   3    1.80    3.10
  -4  -8   3    2.80    6.60
   5   8  -3    3.00    7.40
   5   8  -3   -1.90    3.20
   5   8  -3    2.70    3.40
   5   8  -3    4.80    4.70
   5   8  -3   -5.10    3.80
   5   8  -3   10.10    4.90
   5   8  -3    4.20    4.40
  -5  -8   3    0.80    4.80
  -5  -8   3    1.40    4.10
  -5  -8   3   12.20    9.50
   6   8  -3   -0.60    3.70
   6   8  -3    3.60    4.20
   6   8  -3    6.10    9.10
   6   8  -3   -1.40    4.90
   6   8  -3    7.20    5.10
   6   8  -3   -0.80    4.20
  -6  -8   3    3.00   10.40
  -6  -8   3   -2.30    4.70
   7   8  -3   -7.80    6.20
   7   8  -3    1.70    9.20
   7   8  -3  -24.10   10.10
  -7  -8   3   -4.20   12.70
  -7   9  -3  -20.60   10.30
  -7   9  -3  -11.50   13.00
  -7   9  -3   -5.50    7.70
  -7   9  -3  -12.20   11.90
   7  -9   3   -6.00    7.10
   7  -9   3    3.40    7.90
  -6   9  -3   -5.10    6.00
  -6   9  -3  -12.10    8.90
  -6   9  -3   -2.90   10.80
  -6   9  -3    1.80    8.40
   6  -9   3  -11.30    7.70
   6  -9   3    2.10    5.60
  -5   9  -3   18.80    9.00
  -5   9  -3   24.60    6.10
  -5   9  -3   29.30    9.20
  -5   9  -3   44.10   10.00
  -5   9  -3   42.60    8.30
   5  -9   3   44.10   14.20
   5  -9   3   43.30    8.20
   5  -9   3   26.10    7.90
   5  -9   3   34.50    7.40
  -4   9  -3   23.60    7.90
  -4   9  -3   21.70    6.30
  -4   9  -3   26.10    8.10
  -4   9  -3   19.00    5.10
   4  -9   3   20.50    7.00
   4  -9   3   -9.30   11.10
   4  -9   3   17.80    6.00
   4  -9   3   27.00    5.90
  -3   9  -3    5.50    6.30
  -3   9  -3    6.90    3.30
  -3   9  -3   23.90    7.50
  -3   9  -3    5.50    6.50
   3  -9   3   12.50    4.90
   3  -9   3    8.70    5.10
   3  -9   3    1.20   10.10
  -2   9  -3    7.40    2.60
  -2   9  -3   12.90    5.90
  -2   9  -3   -1.10    5.30
   2  -9   3    2.80    4.10
   2  -9   3    1.80    3.50
   2  -9   3    9.70    9.50
   2  -9   3    5.20    3.40
  -1   9  -3    3.20    5.50
  -1   9  -3   -2.90    5.20
  -1   9  -3    3.60    4.70
  -1   9  -3    9.50    5.00
  -1   9  -3    2.60    3.80
   1  -9   3    2.10    4.70
   1  -9   3    0.40    3.20
   1  -9   3    1.30    3.30
   1  -9   3    0.10    3.60
   0   9  -3    2.60    4.80
   0   9  -3    3.10    5.20
   0   9  -3   -0.30    4.40
   0   9  -3    6.00    3.60
   0   9  -3   -3.90    5.10
   0  -9   3    0.00    3.20
   0  -9   3    3.70    5.40
   0  -9   3    2.40    3.20
   0  -9   3    2.50    3.10
   1   9  -3    7.70    5.50
   1   9  -3    7.60    4.80
   1   9  -3   11.10    4.60
   1   9  -3    7.00    4.20
   1   9  -3    5.20    6.40
   1   9  -3    5.00    3.60
  -1  -9   3    2.70    3.50
  -1  -9   3    1.40    3.20
  -1  -9   3   -1.00    5.10
  -1  -9   3    6.30    3.80
   2   9  -3   12.90    4.40
   2   9  -3    8.60    6.70
   2   9  -3    1.00    4.30
   2   9  -3    0.50    8.00
  -2  -9   3   10.40    5.10
  -2  -9   3    7.70    3.60
  -2  -9   3    8.70    4.20
  -2  -9   3    7.60    3.30
  -2  -9   3   13.60    7.00
   3   9  -3   29.80    6.60
   3   9  -3   20.00    4.50
   3   9  -3   14.80    5.40
   3   9  -3   14.10    5.10
   3   9  -3   27.00    6.30
   3   9  -3   21.40    8.70
  -3  -9   3   20.60    5.50
  -3  -9   3   24.30    4.80
  -3  -9   3   29.80    8.80
  -3  -9   3   30.80    6.00
   4   9  -3    6.10    7.70
   4   9  -3   -3.90    3.80
   4   9  -3    1.90    4.70
   4   9  -3    5.10    3.60
   4   9  -3    6.60    5.80
   4   9  -3    1.00    5.10
   4   9  -3   -2.90    2.70
  -4  -9   3    1.60    4.40
  -4  -9   3    9.60    8.50
  -4  -9   3   -1.10    5.20
   5   9  -3   -2.70    8.90
   5   9  -3   -2.80    6.00
   5   9  -3   10.20    5.40
   5   9  -3    8.90    5.60
   5   9  -3    0.20    4.00
   5   9  -3    0.70    4.40
   5   9  -3    5.10    4.60
  -5  -9   3    1.80    5.80
  -5  -9   3   10.30   10.30
  -5  -9   3    2.40    5.30
   6   9  -3   13.10    7.10
   6   9  -3    6.20    5.10
   6   9  -3    0.40    5.20
  -6  -9   3  -10.80   12.10
   7   9  -3   -7.10    5.00
   7   9  -3  -13.20   13.50
   7   9  -3  -11.70   10.60
   7   9  -3   14.10    9.10
   7   9  -3    2.30    5.00
  -7  -9   3   11.10   16.00
  -6  10  -3   16.00   11.10
  -6  10  -3   -3.60   11.90
   6 -10   3   -8.80    6.90
   6 -10   3   -8.00    6.80
  -5  10  -3    5.40    5.20
  -5  10  -3   -5.40    8.60
  -5  10  -3    1.90    9.90
  -5  10  -3   15.80   11.00
   5 -10   3    4.60    5.90
   5 -10   3  -10.60    5.90
  -4  10  -3   -2.50    9.70
  -4  10  -3    5.20    7.60
  -4  10  -3   -4.00    7.30
  -4  10  -3   -1.50    4.00
   4 -10   3   -1.40    4.50
   4 -10   3   -9.20    5.60
   4 -10   3    0.90    5.90
   4 -10   3    3.30   14.60
  -3  10  -3   12.00    7.90
  -3  10  -3    8.30    7.10
   3 -10   3    7.10    6.30
   3 -10   3   -5.30    4.60
   3 -10   3    1.40    4.70
  -2  10  -3    5.80    6.30
  -2  10  -3    2.40    6.80
  -2  10  -3   -0.70    6.30
   2 -10   3   -0.90    3.70
   2 -10   3    2.30    4.70
   2 -10   3   -4.20    4.40
  -1  10  -3  -10.10    4.90
[truncated: 1,683,308 more chars]
