# Supplementary material for: (2,4-Di­chloro­benzyl­idene)[2-(1H-indol-3-yl)eth­yl]amine
Source: IUCrdata. 2023 Sep 12;8(Pt 9):x230780. doi: 10.1107/S2414314623007800 (PMC10561229; doi:10.1107/S2414314623007800)
Supplement: Supplementary file 2 [file x-08-x230780-Isup2.hkl]

data_I                                                                          
_shelx_title ' mo_HE1_NEHU_05_04_2022_0ma_a.res in P2(1)/n'                     
_shelx_refln_list_code          4                                               
_shelx_F_calc_maximum      178.12                                               
_exptl_crystal_F_000       656.00                                               
_reflns_d_resolution_high  0.7456                                               
                                                                                
loop_                                                                           
 _space_group_symop_operation_xyz                                               
 'x, y, z'                                                                      
 '-x+1/2, y+1/2, -z+1/2'                                                        
 '-x, -y, -z'                                                                   
 'x-1/2, -y-1/2, z-1/2'                                                         
                                                                                
_cell_length_a     7.2107                                                       
_cell_length_b    10.2179                                                       
_cell_length_c    20.8633                                                       
_cell_angle_alpha  90.000                                                       
_cell_angle_beta   90.562                                                       
_cell_angle_gamma  90.000                                                       
                                                                                
_shelx_F_squared_multiplier     1.000                                           
                                                                                
loop_                                                                           
 _refln_index_h                                                                 
 _refln_index_k                                                                 
 _refln_index_l                                                                 
 _refln_F_squared_calc                                                          
 _refln_F_squared_meas                                                          
 _refln_F_squared_sigma                                                         
 _refln_observed_status                                                         
   2   0   0      16489.24      16613.14       175.79 o                         
   4   0   0         81.79        107.53         4.82 o                         
   6   0   0        445.28        439.97        12.97 o                         
   8   0   0         29.07         19.79         6.37 o                         
   1   1   0         88.34         87.40         1.03 o                         
   2   1   0        390.52        361.19         3.94 o                         
   3   1   0         65.75         80.41         2.94 o                         
   4   1   0        644.08        636.05         7.34 o                         
   5   1   0         30.48         32.58         1.88 o                         
   6   1   0          3.43          0.90         2.10 o                         
   7   1   0          0.57         -3.07         4.17 o                         
   8   1   0          0.11         -4.70         4.70 o                         
   9   1   0          3.04         -1.35         8.72 o                         
   0   2   0         60.14         51.33         1.90 o                         
   1   2   0      10219.77      10194.40        68.60 o                         
   2   2   0       2563.79       2320.46        15.85 o                         
   3   2   0          9.74          8.02         1.01 o                         
   4   2   0         42.62         48.66         2.29 o                         
   5   2   0          6.93          8.02         1.80 o                         
   6   2   0         12.76          4.08         2.25 o                         
   7   2   0         12.93          9.86         3.22 o                         
   8   2   0          9.00         21.19         5.28 o                         
   9   2   0          0.24         15.64         9.06 o                         
   1   3   0        378.76        366.38         3.74 o                         
   2   3   0        696.75        711.90         5.83 o                         
   3   3   0         60.98         57.00         1.56 o                         
   4   3   0        114.80        123.19         4.09 o                         
   5   3   0          2.38          5.21         2.33 o                         
   6   3   0        201.19        211.74         7.12 o                         
   7   3   0          0.17         -3.50         3.50 o                         
   8   3   0          0.08         -3.25         4.96 o                         
   9   3   0          1.95          5.58         8.40 o                         
   0   4   0       3274.59       3256.65        33.46 o                         
   1   4   0       1377.16       1289.98        10.26 o                         
   2   4   0          1.27          3.12         0.78 o                         
   3   4   0        158.87        177.03         3.45 o                         
   4   4   0        339.06        353.35         4.55 o                         
   5   4   0         43.09         54.72         3.64 o                         
   6   4   0        260.81        262.17         7.51 o                         
   7   4   0         15.21         15.37         4.47 o                         
   8   4   0          3.37          5.08         6.03 o                         
   9   4   0          3.24         11.71         9.49 o                         
   1   5   0         30.79         37.17         1.59 o                         
   2   5   0       1892.16       1842.62        14.50 o                         
   3   5   0        588.70        566.14         6.51 o                         
   4   5   0        414.55        385.55         5.38 o                         
   5   5   0         21.87         27.46         2.22 o                         
   6   5   0          5.86          6.38         3.04 o                         
   7   5   0         17.90         11.99         4.07 o                         
   8   5   0          0.11         -5.09         6.80 o                         
   0   6   0       1098.08       1041.88        13.79 o                         
   1   6   0        222.34        219.63         3.97 o                         
   2   6   0         72.86         77.05         2.68 o                         
   3   6   0         80.34         88.53         2.60 o                         
   4   6   0          0.81          0.08         1.73 o                         
   5   6   0         34.91         30.73         2.38 o                         
   6   6   0          5.27          8.28         4.03 o                         
   7   6   0          7.24          7.47         4.75 o                         
   8   6   0          1.21          9.19         9.20 o                         
   1   7   0          7.78          6.70         1.70 o                         
   2   7   0         33.05         31.89         2.81 o                         
   3   7   0          3.74         -0.52         1.84 o                         
   4   7   0         42.74         34.80         2.73 o                         
   5   7   0          6.59         10.45         2.77 o                         
   6   7   0          6.59          6.23         4.42 o                         
   7   7   0          0.35          5.21         7.70 o                         
   8   7   0          1.59         11.62        17.44 o                         
   0   8   0        597.09        639.46        15.37 o                         
   1   8   0       1069.00       1033.66        13.17 o                         
   2   8   0          4.97         -1.79         2.65 o                         
   3   8   0         99.69         97.74         4.24 o                         
   4   8   0          0.02         -2.95         2.95 o                         
   5   8   0         12.43         11.76         3.45 o                         
   6   8   0          0.33          3.20         3.95 o                         
   7   8   0          0.18          0.54        12.53 o                         
   1   9   0         78.03         71.16         4.45 o                         
   2   9   0        136.56        168.77         6.44 o                         
   3   9   0         74.19         80.04         4.96 o                         
   4   9   0         48.25         46.92         4.97 o                         
   5   9   0          6.99         -0.08         4.41 o                         
   6   9   0          6.95          9.83         5.55 o                         
   7   9   0          0.37         -0.61        10.18 o                         
   0  10   0         47.74         36.81         7.44 o                         
   1  10   0         59.16         62.13         5.22 o                         
   2  10   0         12.85          6.27         4.30 o                         
   3  10   0         41.56         46.78         5.85 o                         
   4  10   0          0.05          0.96         4.72 o                         
   5  10   0          7.42          4.81         6.18 o                         
   6  10   0          0.34          7.26         8.02 o                         
   1  11   0          0.29          7.98         5.09 o                         
   2  11   0         68.74         74.08         7.93 o                         
   3  11   0          6.48          6.49         5.40 o                         
   4  11   0         24.85         11.52         8.65 o                         
   5  11   0          1.50         12.58         9.21 o                         
   0  12   0         20.36         14.27        10.08 o                         
   1  12   0         19.31          9.53         7.52 o                         
   2  12   0          4.21          7.35         6.95 o                         
   3  12   0         25.78         40.74         8.45 o                         
   4  12   0          2.47          8.21         9.29 o                         
   1  13   0          4.15         14.65         9.03 o                         
   2  13   0          4.43         -9.34         9.34 o                         
  -9   0   1          2.76         -9.21        14.41 o                         
  -7   0   1         71.33         82.91         6.36 o                         
  -5   0   1          0.41         -1.81         1.90 o                         
  -3   0   1        740.12        845.94         9.20 o                         
  -1   0   1        255.49        266.68         3.41 o                         
   1   0   1       3602.40       3562.81        35.49 o                         
   3   0   1         34.84         34.29         1.94 o                         
   5   0   1          8.03          9.72         2.19 o                         
   7   0   1         97.44        104.59         6.74 o                         
   9   0   1          0.81         12.67        14.99 o                         
  -9   1   1          1.30          0.87         8.82 o                         
  -8   1   1          0.19          9.21         4.67 o                         
  -7   1   1         10.21          8.21         3.79 o                         
  -6   1   1        147.38        151.51         4.83 o                         
  -5   1   1         11.66         17.29         1.72 o                         
  -4   1   1        219.65        208.03         3.86 o                         
  -3   1   1        709.87        664.93         7.23 o                         
  -2   1   1        167.94        194.38         2.18 o                         
  -1   1   1       2170.40       2179.70        15.74 o                         
   0   1   1       8218.65       4993.57       225.24 o                         
   1   1   1       1307.01       1256.41         8.43 o                         
   2   1   1      31727.62      30639.15       310.91 o                         
   3   1   1        764.56        784.21         7.89 o                         
   4   1   1       1997.46       2033.89        18.52 o                         
   5   1   1        338.21        342.25         5.26 o                         
   6   1   1          0.33          1.47         2.02 o                         
   7   1   1          0.75          0.73         4.45 o                         
   8   1   1         19.11         20.69         5.83 o                         
   9   1   1          0.00         -0.85         7.68 o                         
  -9   2   1          2.76         13.76         9.61 o                         
  -8   2   1          0.89         -4.32         4.93 o                         
  -7   2   1          8.61          0.55         3.66 o                         
  -6   2   1          4.67          4.83         2.41 o                         
  -5   2   1        151.62        138.89         4.76 o                         
  -4   2   1        143.08        144.98         3.83 o                         
  -3   2   1       2614.75       2511.35        20.84 o                         
  -2   2   1        155.49        152.02         1.98 o                         
  -1   2   1          8.12         12.76         0.66 o                         
   0   2   1        189.91        229.57         2.60 o                         
   1   2   1        281.25        256.02         2.43 o                         
   2   2   1       1040.69       1106.77         8.36 o                         
   3   2   1        574.83        530.92         5.77 o                         
   4   2   1        208.20        231.29         4.39 o                         
   5   2   1         20.08         18.58         1.88 o                         
   6   2   1         10.42          7.42         2.36 o                         
   7   2   1          9.17         13.52         3.26 o                         
   8   2   1         15.83          6.79         5.07 o                         
   9   2   1          2.05          5.66         5.32 o                         
  -9   3   1          1.34         -5.29         8.26 o                         
  -8   3   1          5.84         12.30         5.51 o                         
  -7   3   1         43.55         37.81         4.41 o                         
  -6   3   1         67.36         74.06         4.58 o                         
  -5   3   1        311.75        288.19         5.95 o                         
  -4   3   1        256.86        263.61         4.31 o                         
  -3   3   1        695.13        655.63         6.04 o                         
  -2   3   1        369.50        384.87         3.83 o                         
  -1   3   1        195.67        163.93         2.28 o                         
   0   3   1        454.11        397.38         4.19 o                         
   1   3   1       6361.28       6302.79        43.41 o                         
   2   3   1        171.52        158.07         2.00 o                         
   3   3   1        994.93        960.61         7.78 o                         
   4   3   1         90.83        104.84         3.11 o                         
   5   3   1        111.88        133.43         4.65 o                         
   6   3   1        187.36        194.81         6.60 o                         
   7   3   1          5.62         10.98         3.68 o                         
   8   3   1         11.66         14.70         4.90 o                         
   9   3   1          2.33          6.90        12.63 o                         
  -9   4   1          0.37         -7.93         9.09 o                         
  -8   4   1          0.07         -3.22         6.58 o                         
  -7   4   1          0.00         -3.51         3.51 o                         
  -6   4   1         45.87         45.01         3.52 o                         
  -5   4   1         94.22        102.69         4.62 o                         
  -4   4   1        645.64        647.89         6.77 o                         
  -3   4   1         10.32         13.39         1.11 o                         
  -2   4   1          3.78          3.06         0.80 o                         
  -1   4   1         53.88         49.37         1.56 o                         
   0   4   1        403.27        398.49         4.35 o                         
   1   4   1        890.72        916.82         7.59 o                         
   2   4   1         91.86        102.66         2.35 o                         
   3   4   1        267.34        266.64         3.57 o                         
   4   4   1         38.57         40.60         1.73 o                         
   5   4   1        129.61        137.59         4.72 o                         
   6   4   1         55.67         65.26         3.62 o                         
   7   4   1         47.93         37.56         4.88 o                         
   8   4   1         11.05         18.94         6.64 o                         
   9   4   1          0.57          5.00        10.44 o                         
  -8   5   1          0.04         -7.20         7.75 o                         
  -7   5   1          1.56          6.11         3.85 o                         
  -6   5   1          0.02          2.19         3.38 o                         
  -5   5   1         53.83         59.67         2.72 o                         
  -4   5   1        205.72        221.59         4.20 o                         
  -3   5   1        144.64        162.11         3.25 o                         
  -2   5   1        455.88        473.98         5.31 o                         
  -1   5   1        548.36        563.68         6.07 o                         
   0   5   1         33.83         23.37         1.46 o                         
   1   5   1        327.08        311.86         3.97 o                         
   2   5   1         28.29         33.19         1.54 o                         
   3   5   1         91.98         98.54         2.60 o                         
   4   5   1          4.55          2.10         1.34 o                         
   5   5   1         23.22         23.88         2.34 o                         
   6   5   1          6.58          6.85         3.14 o                         
   7   5   1         39.24         35.86         4.42 o                         
   8   5   1          7.32         11.48         7.03 o                         
  -8   6   1          3.60         -0.87         9.99 o                         
  -7   6   1          1.14         -5.43         5.43 o                         
  -6   6   1          2.92          1.79         4.03 o                         
  -5   6   1         40.52         59.55         2.97 o                         
  -4   6   1         13.55         11.59         2.00 o                         
  -3   6   1        362.42        348.84         4.81 o                         
  -2   6   1        585.76        557.11         6.36 o                         
  -1   6   1        870.33        836.06         8.49 o                         
   0   6   1        140.21        140.12         3.40 o                         
   1   6   1         33.50         39.85         1.86 o                         
   2   6   1        187.53        178.23         3.68 o                         
   3   6   1        153.56        159.25         3.52 o                         
   4   6   1        166.13        173.41         4.26 o                         
   5   6   1        166.19        160.49         4.22 o                         
   6   6   1         12.30         12.47         4.17 o                         
   7   6   1          0.04         -4.56         4.56 o                         
   8   6   1          0.12          9.30         8.63 o                         
  -8   7   1          0.09          1.52        10.91 o                         
  -7   7   1         11.65         14.73         7.25 o                         
  -6   7   1          0.17          0.19         3.47 o                         
  -5   7   1          4.39          0.14         2.84 o                         
  -4   7   1          2.19          2.02         2.24 o                         
  -3   7   1         15.82         21.75         2.17 o                         
  -2   7   1         80.28         88.77         3.31 o                         
  -1   7   1        303.43        289.72         4.91 o                         
   0   7   1         28.62         30.35         2.08 o                         
   1   7   1       1169.72       1129.14        10.89 o                         
   2   7   1          6.28          5.95         1.77 o                         
   3   7   1         63.25         58.70         2.99 o                         
   4   7   1         50.78         61.68         3.42 o                         
   5   7   1          1.22          1.40         2.48 o                         
   6   7   1          1.42         -1.93         3.45 o                         
   7   7   1          0.60         -0.01         6.17 o                         
   8   7   1          0.00         -2.18        11.48 o                         
  -7   8   1          3.14         12.48         8.89 o                         
  -6   8   1          2.46         -4.16         4.16 o                         
  -5   8   1         13.48         15.53         3.58 o                         
  -4   8   1          0.20          1.11         2.83 o                         
  -3   8   1        208.91        188.27         6.24 o                         
  -2   8   1          0.90         -1.14         2.40 o                         
  -1   8   1        533.86        519.70         8.89 o                         
   0   8   1        140.59        153.27         4.79 o                         
   1   8   1        119.11        115.35         4.90 o                         
   2   8   1         83.64         85.68         3.88 o                         
   3   8   1         50.87         52.10         3.30 o                         
   4   8   1          2.20          1.25         2.90 o                         
   5   8   1        105.35         91.84         5.34 o                         
   6   8   1         17.77         16.19         4.25 o                         
   7   8   1          0.52          6.58         8.66 o                         
  -7   9   1          1.35         -2.58         8.30 o                         
  -6   9   1          0.35         -3.94         6.30 o                         
  -5   9   1          0.75          3.53         4.48 o                         
  -4   9   1          9.85          6.23         4.00 o                         
  -3   9   1         10.84         12.61         3.47 o                         
  -2   9   1          0.80          2.56         3.18 o                         
  -1   9   1         89.40         87.47         4.87 o                         
   0   9   1         77.50         78.25         4.57 o                         
   1   9   1         59.48         64.39         4.18 o                         
   2   9   1        121.04        124.29         5.58 o                         
   3   9   1        244.67        238.52         7.21 o                         
   4   9   1          1.71          2.03         4.08 o                         
   5   9   1         32.28         28.22         4.56 o                         
   6   9   1          1.37          3.97         5.47 o                         
   7   9   1          0.81          9.32        10.69 o                         
  -6  10   1          2.81         14.73         8.21 o                         
  -5  10   1         15.36         10.51         6.22 o                         
  -4  10   1          0.81         -4.63         4.63 o                         
  -3  10   1          0.00          0.75         4.68 o                         
  -2  10   1          0.05         -4.08         4.08 o                         
  -1  10   1          1.62         -1.19         3.95 o                         
   0  10   1         14.90          6.68         5.43 o                         
   1  10   1         15.75         24.56         4.24 o                         
   2  10   1         10.61         18.84         5.16 o                         
   3  10   1          4.76          1.84         4.79 o                         
   4  10   1          1.40         -4.59         4.59 o                         
   5  10   1          7.63         13.75         6.01 o                         
   6  10   1          1.96         19.50        10.22 o                         
  -5  11   1          8.93         -1.82         8.65 o                         
  -4  11   1          0.11          6.55         7.23 o                         
  -3  11   1          0.33         -4.74         5.32 o                         
  -2  11   1          0.42         -5.24         5.24 o                         
  -1  11   1          7.11          1.81         5.06 o                         
   0  11   1          7.13         10.61         5.49 o                         
   1  11   1        138.09        137.68         8.07 o                         
   2  11   1          0.29          4.21         5.33 o                         
   3  11   1          6.59         -5.10         5.10 o                         
   4  11   1          8.98          7.90         8.47 o                         
   5  11   1          2.72         13.19        11.38 o                         
  -4  12   1          0.04         -2.30         8.81 o                         
  -3  12   1         24.31         38.74         8.41 o                         
  -2  12   1          5.57          3.72         7.01 o                         
  -1  12   1         21.96         31.94         7.18 o                         
   0  12   1          0.44         -3.09         6.79 o                         
   1  12   1          0.10         10.50         7.21 o                         
   2  12   1          0.30         -4.81         7.05 o                         
   3  12   1         21.74         18.08         8.70 o                         
   4  12   1          0.50          1.55         8.88 o                         
  -2  13   1          0.22         16.53         8.93 o                         
  -1  13   1         19.14         21.73         9.15 o                         
   0  13   1         19.46         11.83         8.82 o                         
   1  13   1         24.70         10.53         9.55 o                         
   2  13   1          0.31         10.07         9.20 o                         
  -8   0   2          7.78         -2.58         9.29 o                         
  -6   0   2         98.06        118.99         7.17 o                         
  -4   0   2        544.26        505.02         6.50 o                         
  -2   0   2        805.67        751.72         9.03 o                         
   0   0   2         15.54         -0.28         0.29 o                         
   4   0   2       8050.02       7966.46        96.63 o                         
   6   0   2        679.70        593.04        15.50 o                         
   8   0   2          1.00          3.78         7.18 o                         
  -9   1   2          1.11         -1.86        10.34 o                         
  -8   1   2          2.11         -4.69         7.96 o                         
  -7   1   2         10.01         17.93         3.28 o                         
  -6   1   2          0.85          0.43         1.88 o                         
  -5   1   2         70.96         68.78         2.70 o                         
  -4   1   2          0.27          2.29         1.12 o                         
  -3   1   2        438.20        464.47         4.46 o                         
  -2   1   2       3864.62       3831.11        26.32 o                         
  -1   1   2        680.28        707.41         6.01 o                         
   0   1   2        742.23        753.64         6.60 o                         
   1   1   2       3695.57       3828.51        25.39 o                         
   2   1   2       1204.32       1131.98         8.51 o                         
   3   1   2        227.85        245.01         3.62 o                         
   4   1   2        130.44        115.38         3.31 o                         
   5   1   2          0.20          0.16         1.38 o                         
   6   1   2         60.07         66.89         3.78 o                         
   7   1   2          0.17         -2.05         5.66 o                         
   8   1   2          0.06         -5.14         5.14 o                         
   9   1   2          1.97          0.15         7.58 o                         
  -9   2   2          0.18          9.65         9.73 o                         
  -8   2   2          1.85          6.21         5.26 o                         
  -7   2   2          3.73          2.79         3.36 o                         
  -6   2   2        150.20        162.64         4.92 o                         
  -5   2   2          1.23          1.25         1.52 o                         
  -4   2   2        457.53        464.75         5.98 o                         
  -3   2   2        504.08        506.45         4.69 o                         
  -2   2   2         87.62         85.21         2.12 o                         
  -1   2   2        250.37        250.65         2.75 o                         
   0   2   2       7676.25       7418.03        52.16 o                         
   1   2   2         62.24         63.50         1.22 o                         
   2   2   2        230.13        257.55         2.72 o                         
   3   2   2       1420.47       1389.96        12.28 o                         
   4   2   2       2031.82       1953.16        19.38 o                         
   5   2   2        161.28        163.89         5.47 o                         
   6   2   2          3.32          3.25         2.09 o                         
   7   2   2         10.10         10.71         3.06 o                         
   8   2   2          4.66         13.40         5.11 o                         
   9   2   2          0.59         20.58         8.29 o                         
  -9   3   2          0.23          2.42        10.05 o                         
  -8   3   2          0.78         -5.08         5.08 o                         
  -7   3   2         16.28         19.05         3.94 o                         
  -6   3   2         13.21         11.75         2.53 o                         
  -5   3   2         47.69         46.93         2.25 o                         
  -4   3   2        414.43        441.33         5.32 o                         
  -3   3   2        167.90        166.52         2.65 o                         
  -2   3   2        308.86        321.37         3.58 o                         
  -1   3   2       2626.04       2507.04        20.48 o                         
   0   3   2       3167.50       3123.61        24.11 o                         
   1   3   2        776.45        730.44         6.18 o                         
   2   3   2          5.83          8.83         0.70 o                         
   3   3   2         31.43         39.10         1.53 o                         
   4   3   2         87.77         96.83         2.73 o                         
   5   3   2         23.44         21.25         2.15 o                         
   6   3   2         11.90         12.41         2.92 o                         
   7   3   2         22.41         23.98         3.89 o                         
   8   3   2         21.29         30.23         6.48 o                         
   9   3   2          0.10         -7.47         7.47 o                         
  -9   4   2          0.73          5.64         9.05 o                         
  -8   4   2          3.18         -6.91         6.91 o                         
  -7   4   2          1.23          1.39         3.82 o                         
  -6   4   2         27.05         22.10         3.06 o                         
  -5   4   2        182.46        178.38         4.76 o                         
  -4   4   2        835.29        821.68         8.34 o                         
  -3   4   2        730.06        727.74         7.52 o                         
  -2   4   2       1019.57        945.92         8.48 o                         
  -1   4   2        668.72        632.13         6.04 o                         
   0   4   2        102.34         95.37         2.35 o                         
   1   4   2          9.23         12.37         0.94 o                         
   2   4   2       2205.67       2075.70        15.61 o                         
   3   4   2        305.96        312.64         3.91 o                         
   4   4   2          1.09         -0.99         0.99 o                         
   5   4   2        112.97        119.75         3.99 o                         
   6   4   2          0.38         -3.26         3.26 o                         
   7   4   2          0.94          2.00         3.97 o                         
   8   4   2         27.81         27.40         7.33 o                         
   9   4   2          1.34          1.69         8.67 o                         
  -8   5   2          0.33         18.04         8.58 o                         
  -7   5   2          2.09          3.00         4.64 o                         
  -6   5   2         27.50         28.83         3.46 o                         
  -5   5   2        107.78        117.98         4.17 o                         
  -4   5   2         86.14        102.65         3.12 o                         
  -3   5   2        118.95        133.94         3.22 o                         
  -2   5   2       1226.61       1198.39        11.25 o                         
  -1   5   2          0.94         -0.05         0.91 o                         
   0   5   2       2285.96       2234.30        17.12 o                         
   1   5   2          0.43         -0.69         0.92 o                         
   2   5   2        142.69        151.62         3.40 o                         
   3   5   2        240.81        237.57         3.72 o                         
   4   5   2         11.42         11.67         1.67 o                         
   5   5   2         28.50         25.75         2.44 o                         
   6   5   2        102.39         88.23         4.43 o                         
   7   5   2          6.49          7.29         3.76 o                         
   8   5   2          1.70         15.23         6.87 o                         
  -8   6   2          0.04          1.80         9.16 o                         
  -7   6   2          2.39          0.96         5.63 o                         
  -6   6   2          6.14          9.07         4.65 o                         
  -5   6   2        127.85        131.22         4.44 o                         
  -4   6   2         40.88         34.55         2.40 o                         
  -3   6   2        117.64        124.61         3.21 o                         
  -2   6   2          0.37          0.97         1.31 o                         
  -1   6   2        173.12        171.46         3.83 o                         
   0   6   2          0.20         -1.24         1.24 o                         
   1   6   2        145.99        149.34         3.79 o                         
   2   6   2        325.58        313.14         4.73 o                         
   3   6   2        190.34        194.22         3.90 o                         
   4   6   2          5.39          6.38         1.80 o                         
   5   6   2         70.73         77.38         3.20 o                         
   6   6   2          0.15          4.43         3.42 o                         
   7   6   2          4.86         -2.49         4.58 o                         
   8   6   2          0.65         13.16         8.40 o                         
  -8   7   2          4.47         14.08        13.68 o                         
  -7   7   2          1.19         -6.99         6.99 o                         
  -6   7   2          1.31          1.16         3.18 o                         
  -5   7   2          0.02         -2.77         2.77 o                         
  -4   7   2         36.09         36.01         3.23 o                         
  -3   7   2          7.71          8.41         1.97 o                         
  -2   7   2        330.11        341.70         5.72 o                         
  -1   7   2          2.57         -0.53         1.68 o                         
   0   7   2        108.80        107.55         3.39 o                         
   1   7   2         10.52          9.13         1.69 o                         
   2   7   2          2.68          3.27         1.79 o                         
   3   7   2        150.18        150.75         4.39 o                         
   4   7   2        188.40        195.90         5.42 o                         
   5   7   2          0.68          2.38         2.62 o                         
   6   7   2         33.93         23.15         4.10 o                         
   7   7   2          0.64         -6.09         6.09 o                         
   8   7   2          1.31         12.49        11.12 o                         
  -7   8   2          1.14         -8.42         8.42 o                         
  -6   8   2          1.24         -1.56         4.59 o                         
  -5   8   2          0.00         -3.40         3.47 o                         
  -4   8   2         21.75         22.26         3.48 o                         
  -3   8   2          3.12          2.21         2.60 o                         
  -2   8   2         39.61         43.72         3.48 o                         
  -1   8   2         37.65         33.51         3.12 o                         
   0   8   2         52.11         56.23         3.33 o                         
   1   8   2        763.31        696.60         9.65 o                         
   2   8   2        533.03        548.52         8.52 o                         
   3   8   2        372.87        390.25         7.30 o                         
   4   8   2          3.91          3.94         2.98 o                         
   5   8   2         82.38         79.82         4.98 o                         
   6   8   2          0.08         -3.29         4.12 o                         
   7   8   2          1.66          1.66         7.87 o                         
  -7   9   2          0.06          5.89        10.33 o                         
  -6   9   2          4.18          1.36         7.92 o                         
  -5   9   2          3.04         10.80         4.37 o                         
  -4   9   2         54.22         69.88         4.97 o                         
  -3   9   2          1.60          0.01         3.15 o                         
  -2   9   2         19.48         22.55         3.89 o                         
  -1   9   2         33.96         29.74         4.19 o                         
   0   9   2         68.18         77.18         4.60 o                         
   1   9   2         27.25         29.44         3.51 o                         
   2   9   2          9.80         11.55         3.38 o                         
   3   9   2          0.03          2.01         3.11 o                         
   4   9   2          1.42          7.79         3.81 o                         
   5   9   2          4.21          5.10         4.29 o                         
   6   9   2          3.66          2.89         5.52 o                         
   7   9   2          4.56          8.84        11.22 o                         
  -6  10   2          1.58         -8.47         8.47 o                         
  -5  10   2          7.01          8.22         6.74 o                         
  -4  10   2          8.36         -1.37         4.48 o                         
  -3  10   2          0.73          3.75         4.36 o                         
  -2  10   2          0.15         -3.62         4.06 o                         
  -1  10   2         57.68         67.51         5.10 o                         
   0  10   2         63.03         66.90         6.08 o                         
   1  10   2         66.39         62.38         5.46 o                         
   2  10   2         59.46         51.54         5.12 o                         
   3  10   2         77.03         90.15         6.05 o                         
   4  10   2          0.88         -1.14         4.71 o                         
   5  10   2         19.20         11.59         6.05 o                         
   6  10   2          0.01          4.37         7.95 o                         
  -5  11   2          0.29         18.21         8.63 o                         
  -4  11   2         21.95         22.84         7.76 o                         
  -3  11   2          1.36         -1.61         5.53 o                         
  -2  11   2          1.16          5.66         6.01 o                         
  -1  11   2          4.50          5.62         5.01 o                         
   0  11   2         65.91         59.87         6.03 o                         
   1  11   2          2.33         -1.15         5.17 o                         
   2  11   2          3.79          3.26         7.25 o                         
   3  11   2          0.02         -4.32         5.19 o                         
   4  11   2          0.16         -3.46         8.50 o                         
   5  11   2         13.54          9.23         8.36 o                         
  -4  12   2          0.05          0.33         9.10 o                         
  -3  12   2         17.37         17.78         8.07 o                         
  -2  12   2          3.93         -7.09         7.09 o                         
  -1  12   2         40.20         45.84         7.31 o                         
   0  12   2          0.21         16.28         6.93 o                         
   1  12   2          0.07         -2.37         7.04 o                         
   2  12   2         13.68         22.67         7.52 o                         
   3  12   2          3.32          4.13         8.06 o                         
   4  12   2          0.03         -8.11         8.76 o                         
  -2  13   2          7.25         17.85         9.41 o                         
  -1  13   2          0.08         11.51         9.19 o                         
   0  13   2          0.12         -8.64         8.64 o                         
   1  13   2          0.12          1.54         9.13 o                         
   2  13   2          0.00         -9.58         9.58 o                         
  -9   0   3          0.02          1.63        21.61 o                         
  -7   0   3         26.39         14.22         6.45 o                         
  -5   0   3         80.66         83.21         3.41 o                         
  -3   0   3         16.26         21.56         1.40 o                         
  -1   0   3        588.19        563.24         6.23 o                         
   1   0   3          0.48          1.81         0.49 o                         
   3   0   3        548.98        692.41         8.63 o                         
   5   0   3         82.36         81.04         4.33 o                         
   7   0   3         10.57          2.43         4.41 o                         
   9   0   3          0.55        -11.30        11.30 o                         
  -9   1   3          6.15         -0.57        10.83 o                         
  -8   1   3          8.26         10.01         6.26 o                         
  -7   1   3         38.72         44.20         5.37 o                         
  -6   1   3         13.81         14.37         2.66 o                         
  -5   1   3          9.74          7.87         1.76 o                         
  -4   1   3          1.75          0.89         1.06 o                         
  -3   1   3        101.09        103.61         2.29 o                         
  -2   1   3        739.05        755.34         6.07 o                         
  -1   1   3       6106.70       5864.55        38.72 o                         
   0   1   3        650.17        718.35         5.85 o                         
   1   1   3        240.44        244.61         2.46 o                         
   2   1   3        822.29        820.91         6.27 o                         
   3   1   3       1910.23       1990.74        16.46 o                         
   4   1   3       2359.28       2351.13        20.68 o                         
   5   1   3         16.40         17.02         1.62 o                         
   6   1   3        628.03        608.79         9.31 o                         
   7   1   3         13.97         13.94         4.20 o                         
   8   1   3         18.02         21.06         4.69 o                         
   9   1   3          2.75         -2.84         7.71 o                         
  -9   2   3          5.28          3.16        11.87 o                         
  -8   2   3          1.92         -1.48         3.92 o                         
  -7   2   3         29.18         19.37         3.29 o                         
  -6   2   3         20.89         19.25         2.47 o                         
  -5   2   3        332.97        316.97         7.88 o                         
  -4   2   3         11.64         16.43         1.16 o                         
  -3   2   3        931.03        910.18         7.96 o                         
  -2   2   3         49.63         54.41         1.51 o                         
  -1   2   3      22797.47      22556.39       172.31 o                         
   0   2   3      10801.26      10460.80        74.56 o                         
   1   2   3       8294.60       8233.00        55.09 o                         
   2   2   3         99.13        101.29         1.84 o                         
   3   2   3         98.48        101.78         1.85 o                         
   4   2   3        578.15        566.27         6.78 o                         
   5   2   3         78.60         92.03         3.23 o                         
   6   2   3        204.28        204.86         5.45 o                         
   7   2   3         17.65         15.87         3.11 o                         
   8   2   3         12.67         14.11         5.06 o                         
   9   2   3          0.01         -2.90         8.52 o                         
  -9   3   3          0.64        -10.96        11.61 o                         
  -8   3   3          0.55          3.99         4.43 o                         
  -7   3   3         75.87         75.19         4.55 o                         
  -6   3   3         40.73         37.02         3.45 o                         
  -5   3   3          0.09          2.74         1.67 o                         
  -4   3   3        128.12        128.71         2.57 o                         
  -3   3   3       1027.46       1002.78         8.76 o                         
  -2   3   3       4092.44       4052.78        28.35 o                         
  -1   3   3       4345.68       4223.38        31.51 o                         
   0   3   3       7986.80       7683.03        53.73 o                         
   1   3   3        476.23        481.34         4.60 o                         
   2   3   3        370.28        367.82         3.60 o                         
   3   3   3        235.39        237.86         3.06 o                         
   4   3   3        577.04        581.66         6.40 o                         
   5   3   3        270.17        240.99         5.09 o                         
   6   3   3        115.02        148.34         9.11 o                         
   7   3   3          4.98          5.33         3.59 o                         
   8   3   3          3.89          3.54         5.21 o                         
   9   3   3          0.00         13.83         9.51 o                         
  -9   4   3          5.08         -2.55         9.37 o                         
  -8   4   3          0.73         -5.69         5.69 o                         
  -7   4   3          3.23         -5.44         5.44 o                         
  -6   4   3          1.08          5.20         2.99 o                         
  -5   4   3          0.12          0.72         1.52 o                         
  -4   4   3          3.90          4.57         1.53 o                         
  -3   4   3        992.54       1007.46         9.34 o                         
  -2   4   3        432.57        451.62         5.05 o                         
  -1   4   3       2063.74       2095.46        16.73 o                         
   0   4   3       1688.58       1681.61        13.85 o                         
   1   4   3         96.86        116.31         2.16 o                         
   2   4   3        357.15        344.34         3.79 o                         
   3   4   3        180.00        175.02         2.99 o                         
   4   4   3         19.68         22.24         1.65 o                         
   5   4   3        278.63        273.73         5.22 o                         
   6   4   3          3.50          4.05         2.66 o                         
   7   4   3         15.22          3.98         4.24 o                         
   8   4   3          8.64         12.50         7.60 o                         
   9   4   3          3.65         27.93         8.86 o                         
  -8   5   3          3.31         15.94         8.71 o                         
  -7   5   3          5.96         -4.24         4.24 o                         
  -6   5   3          4.57          7.07         3.05 o                         
  -5   5   3         42.86         37.99         2.59 o                         
  -4   5   3         21.47         26.81         2.06 o                         
  -3   5   3         20.32         23.60         1.51 o                         
  -2   5   3        345.12        352.17         4.60 o                         
  -1   5   3        623.10        648.71         7.21 o                         
   0   5   3        294.56        311.43         4.17 o                         
   1   5   3        849.76        816.13         7.63 o                         
   2   5   3        304.00        316.17         4.36 o                         
   3   5   3        324.15        332.27         4.56 o                         
   4   5   3          1.65          0.50         1.52 o                         
   5   5   3         34.95         33.86         2.54 o                         
   6   5   3         42.29         35.20         3.44 o                         
   7   5   3         13.08          5.02         3.85 o                         
   8   5   3          0.26         -3.99         6.87 o                         
  -8   6   3          4.18         14.94         9.95 o                         
  -7   6   3          0.16         11.50         5.64 o                         
  -6   6   3         37.41         30.70         3.53 o                         
  -5   6   3          6.32          3.12         2.32 o                         
  -4   6   3         37.01         35.34         3.28 o                         
  -3   6   3          5.06          6.78         1.70 o                         
  -2   6   3         34.85         38.03         2.02 o                         
  -1   6   3        405.41        414.71         5.30 o                         
   0   6   3        840.82        801.70         8.52 o                         
   1   6   3        159.07        161.14         3.59 o                         
   2   6   3        320.36        294.45         4.41 o                         
   3   6   3         14.58         15.36         1.62 o                         
   4   6   3         73.22         68.71         3.13 o                         
   5   6   3        106.25        110.70         3.54 o                         
   6   6   3          4.05          5.81         3.58 o                         
   7   6   3         15.09         15.19         4.74 o                         
   8   6   3          0.00          8.49         8.82 o                         
  -8   7   3          0.33         17.11        12.63 o                         
  -7   7   3          3.23         -0.83         7.27 o                         
  -6   7   3          0.65          7.26         3.35 o                         
  -5   7   3         44.96         30.96         5.56 o                         
  -4   7   3          2.57          3.60         2.26 o                         
  -3   7   3        409.44        408.00         6.56 o                         
  -2   7   3          9.68          7.86         1.80 o                         
  -1   7   3        354.91        367.32         5.65 o                         
   0   7   3          0.39         -0.42         1.66 o                         
   1   7   3        830.00        835.30         8.88 o                         
   2   7   3          7.56          9.94         1.96 o                         
   3   7   3       1567.70       1540.31        15.23 o                         
   4   7   3         62.60         75.68         3.45 o                         
   5   7   3         16.94         20.02         3.09 o                         
   6   7   3         21.12         30.43         3.78 o                         
   7   7   3          1.95          8.77         6.64 o                         
   8   7   3          0.00        -10.82        12.35 o                         
  -7   8   3          0.34         -8.48         8.48 o                         
  -6   8   3          0.60          0.67         4.57 o                         
  -5   8   3          6.10          4.52         4.33 o                         
  -4   8   3          0.08          3.37         2.93 o                         
  -3   8   3         18.11         15.43         3.34 o                         
  -2   8   3          0.00         -1.03         2.32 o                         
  -1   8   3        244.14        248.35         6.26 o                         
   0   8   3        100.36         89.62         4.28 o                         
   1   8   3        423.35        397.97         7.06 o                         
   2   8   3         43.68         43.25         3.06 o                         
   3   8   3         72.53         62.53         3.45 o                         
   4   8   3         18.26         28.37         3.71 o                         
   5   8   3          3.27          3.06         3.67 o                         
   6   8   3         11.38         16.30         4.00 o                         
   7   8   3          2.35         -2.21        12.14 o                         
  -7   9   3          0.57         -0.97         9.63 o                         
  -6   9   3          1.83          9.15         7.66 o                         
  -5   9   3         23.06         14.03         4.61 o                         
  -4   9   3          2.52          2.86         3.63 o                         
  -3   9   3         69.08         68.84         4.48 o                         
  -2   9   3         15.80         15.33         3.94 o                         
  -1   9   3         12.81         13.25         3.29 o                         
   0   9   3          4.45          8.02         3.18 o                         
   1   9   3          3.52          2.98         3.00 o                         
   2   9   3         12.01         13.08         3.24 o                         
   3   9   3         23.34         26.94         4.32 o                         
   4   9   3         49.74         56.81         5.76 o                         
   5   9   3         92.85        101.06         5.51 o                         
   6   9   3          3.80         -0.92         5.69 o                         
   7   9   3         12.95         -4.97        15.33 o                         
  -6  10   3          1.35         15.10         8.56 o                         
  -5  10   3          0.37         -4.44         6.57 o                         
  -4  10   3         11.54         12.65         4.53 o                         
  -3  10   3         20.23         18.94         4.87 o                         
  -2  10   3          0.09         -0.11         4.13 o                         
  -1  10   3         30.86         41.35         5.67 o                         
   0  10   3         59.24         63.92         5.59 o                         
   1  10   3          4.44          1.73         4.33 o                         
   2  10   3          7.10          5.72         4.42 o                         
   3  10   3          9.78          8.79         4.47 o                         
   4  10   3          6.12          0.74         4.49 o                         
   5  10   3          0.98          2.28         5.73 o                         
   6  10   3          0.01         -6.06         8.56 o                         
  -5  11   3          0.22          2.48        11.49 o                         
  -4  11   3          1.98         18.29         7.29 o                         
  -3  11   3         59.52         71.58         6.85 o                         
  -2  11   3         35.00         29.15         7.67 o                         
  -1  11   3         45.04         64.88         6.30 o                         
   0  11   3         24.16         23.56         5.24 o                         
   1  11   3          0.01         -1.91         5.29 o                         
   2  11   3         10.16         12.73         5.71 o                         
   3  11   3         60.81         47.70         5.89 o                         
   4  11   3          5.62         18.50         8.98 o                         
   5  11   3         13.49          7.64         8.66 o                         
  -4  12   3          3.66         -0.31         9.76 o                         
  -3  12   3          2.00         12.70         7.71 o                         
  -2  12   3          5.80         -7.29         7.86 o                         
  -1  12   3         50.34         41.79         7.43 o                         
   0  12   3          0.01         -1.20         6.56 o                         
   1  12   3         35.41         48.78         8.02 o                         
   2  12   3          0.15         -1.31         7.87 o                         
   3  12   3          0.00         10.27         7.72 o                         
   4  12   3          0.02          6.93        11.27 o                         
  -2  13   3          0.33         -8.29         9.09 o                         
  -1  13   3          1.99         10.73         9.43 o                         
   0  13   3          0.03          8.70         8.91 o                         
   1  13   3          7.79          0.90         8.62 o                         
   2  13   3         14.29         -9.21         9.21 o                         
  -8   0   4          1.33          4.82         8.38 o                         
  -6   0   4          5.79          5.00         3.30 o                         
  -4   0   4         11.72          9.67         1.48 o                         
  -2   0   4        886.97        905.83        10.12 o                         
   0   0   4       1215.26       1213.83        12.52 o                         
   2   0   4       2486.57       2570.97        24.52 o                         
   4   0   4       3938.89       4069.20        40.91 o                         
   6   0   4        448.73        401.69        13.34 o                         
   8   0   4        111.26        107.08         7.88 o                         
  -9   1   4         12.61         10.32        11.16 o                         
  -8   1   4          4.69          9.65         5.62 o                         
  -7   1   4          1.84          5.12         3.13 o                         
  -6   1   4        134.16        115.38         4.24 o                         
  -5   1   4        166.86        166.40         4.40 o                         
  -4   1   4        261.38        267.63         3.83 o                         
  -3   1   4        255.56        207.06         2.77 o                         
  -2   1   4        102.95         70.80         1.75 o                         
  -1   1   4       1175.07       1183.87         8.89 o                         
   0   1   4       6983.20       7193.48        47.36 o                         
   1   1   4        483.67        518.63         4.35 o                         
   2   1   4       1974.43       2016.98        15.05 o                         
   3   1   4         87.77         69.92         1.58 o                         
   4   1   4        429.43        434.30         5.14 o                         
   5   1   4          0.22          0.95         1.25 o                         
   6   1   4        111.18        111.95         3.46 o                         
   7   1   4          6.01          1.01         3.11 o                         
   8   1   4         41.37         30.30         7.23 o                         
   9   1   4          0.03         -3.67         7.72 o                         
  -9   2   4          0.82          1.09        10.62 o                         
  -8   2   4          4.54         10.30         4.08 o                         
  -7   2   4          9.42          9.04         3.07 o                         
  -6   2   4         12.03         10.32         2.58 o                         
  -5   2   4          4.45          4.90         1.62 o                         
  -4   2   4        136.47        130.09         2.68 o                         
  -3   2   4        324.92        337.15         4.02 o                         
  -2   2   4        266.27        274.51         3.18 o                         
  -1   2   4       2436.83       2543.34        19.61 o                         
   0   2   4       5701.75       5919.14        42.28 o                         
   1   2   4        542.03        526.49         5.08 o                         
   2   2   4        794.23        705.67         5.86 o                         
   3   2   4         58.95         55.44         1.50 o                         
   4   2   4          0.02          0.35         1.13 o                         
   5   2   4         16.30         20.91         1.94 o                         
   6   2   4        620.91        626.00         9.89 o                         
   7   2   4         49.73         40.78         3.91 o                         
   8   2   4         47.78         40.74         5.81 o                         
   9   2   4          1.31         -8.51         8.51 o                         
  -9   3   4         10.88         14.66         8.03 o                         
  -8   3   4          1.88          2.07         4.80 o                         
  -7   3   4         36.20         33.21         4.22 o                         
  -6   3   4          6.65          9.45         2.92 o                         
  -5   3   4         26.98         29.44         1.94 o                         
  -4   3   4         45.53         56.50         2.10 o                         
  -3   3   4        457.09        425.40         4.91 o                         
  -2   3   4         52.41         66.73         1.87 o                         
  -1   3   4       1042.93       1124.17        10.24 o                         
   0   3   4       2722.53       2575.09        20.05 o                         
   1   3   4         30.49         26.41         1.22 o                         
   2   3   4          6.99          8.41         0.84 o                         
   3   3   4        696.55        686.28         6.36 o                         
   4   3   4        159.91        161.62         4.51 o                         
   5   3   4         60.39         58.28         2.92 o                         
   6   3   4         21.46         22.65         2.77 o                         
   7   3   4         19.02         15.24         3.48 o                         
   8   3   4         13.36         12.75         7.51 o                         
   9   3   4          0.00         12.47         9.16 o                         
  -9   4   4          0.01          3.48         9.32 o                         
  -8   4   4          0.21         -5.56         5.56 o                         
  -7   4   4          2.83          9.58         3.97 o                         
  -6   4   4          5.22         13.89         3.28 o                         
  -5   4   4          0.51          0.61         1.69 o                         
  -4   4   4        162.76        148.43         3.69 o                         
  -3   4   4         53.16         52.29         1.87 o                         
  -2   4   4       2953.76       3053.44        23.54 o                         
  -1   4   4        339.67        337.91         4.44 o                         
   0   4   4       1320.67       1239.89        10.35 o                         
   1   4   4        782.14        743.37         7.05 o                         
   2   4   4        742.31        737.45         6.47 o                         
   3   4   4         66.23         67.98         2.06 o                         
   4   4   4        810.46        774.85         7.45 o                         
   5   4   4         58.34         57.88         3.02 o                         
   6   4   4          5.81          5.90         2.67 o                         
   7   4   4          6.82          2.07         4.07 o                         
   8   4   4          0.50          8.48         6.36 o                         
   9   4   4          2.26         18.41         8.19 o                         
  -8   5   4          0.41          3.00         7.09 o                         
  -7   5   4          5.94          5.13         4.71 o                         
  -6   5   4          0.21          8.05         2.97 o                         
  -5   5   4          4.98          2.07         1.93 o                         
  -4   5   4         29.08         32.08         2.22 o                         
  -3   5   4        134.02        151.28         3.27 o                         
  -2   5   4        363.20        348.39         4.59 o                         
  -1   5   4        408.37        397.35         5.02 o                         
   0   5   4        558.96        534.69         6.70 o                         
   1   5   4          1.56         -0.40         1.01 o                         
   2   5   4        902.58        869.06         7.94 o                         
   3   5   4        112.83        127.20         3.71 o                         
   4   5   4          9.48          8.74         1.57 o                         
   5   5   4         10.74          6.47         1.64 o                         
   6   5   4          7.00          7.09         3.24 o                         
   7   5   4          0.97         -4.25         4.25 o                         
   8   5   4          0.17          0.38         6.99 o                         
  -8   6   4          2.06          3.66         8.80 o                         
  -7   6   4          1.78          0.69         6.87 o                         
  -6   6   4          4.44          6.41         2.88 o                         
  -5   6   4          0.31          0.13         2.59 o                         
  -4   6   4         42.17         40.29         2.97 o                         
  -3   6   4         80.08         86.01         2.83 o                         
  -2   6   4         40.41         40.00         2.13 o                         
  -1   6   4        547.26        541.16         6.56 o                         
   0   6   4         78.88        102.55         3.25 o                         
   1   6   4        701.02        749.72         7.98 o                         
   2   6   4        336.96        344.16         4.88 o                         
   3   6   4          0.19         -1.43         1.52 o                         
   4   6   4          0.78          3.55         2.47 o                         
   5   6   4        367.83        357.71         7.49 o                         
   6   6   4        119.48        127.35         5.88 o                         
   7   6   4         30.38         26.71         5.17 o                         
   8   6   4          0.33         -3.73         7.77 o                         
  -8   7   4          9.97         14.65        16.93 o                         
  -7   7   4          1.58          9.61         7.45 o                         
  -6   7   4          0.60         -3.21         3.71 o                         
  -5   7   4          0.03          1.15         3.06 o                         
  -4   7   4         38.90         35.48         3.64 o                         
  -3   7   4         20.06         22.69         2.40 o                         
  -2   7   4          5.70          4.06         1.79 o                         
  -1   7   4         33.51         30.08         2.21 o                         
   0   7   4        479.28        489.60         6.82 o                         
   1   7   4          0.17          0.33         1.72 o                         
   2   7   4          7.03          4.94         1.91 o                         
   3   7   4         31.56         25.12         2.37 o                         
   4   7   4         22.19         21.82         2.66 o                         
   5   7   4         36.15         29.52         3.65 o                         
   6   7   4         16.23         21.07         3.41 o                         
   7   7   4          7.48         28.09         6.80 o                         
   8   7   4          9.35         27.95        13.85 o                         
  -7   8   4          0.82          7.28         8.00 o                         
  -6   8   4          1.73          1.53         4.89 o                         
  -5   8   4          0.29          0.88         3.78 o                         
  -4   8   4          0.15         -2.99         2.99 o                         
  -3   8   4         21.39         14.91         3.09 o                         
  -2   8   4         55.21         62.54         4.35 o                         
  -1   8   4         15.65         17.00         2.54 o                         
   0   8   4         16.99         22.79         3.03 o                         
   1   8   4         28.41         24.24         3.03 o                         
   2   8   4         76.63         84.45         3.84 o                         
   3   8   4        253.48        264.98         6.19 o                         
   4   8   4         26.58         22.62         3.38 o                         
   5   8   4        274.80        259.90         8.14 o                         
   6   8   4          0.00         -3.29         4.40 o                         
   7   8   4         26.71         37.40         8.69 o                         
  -7   9   4          0.15         10.66         9.57 o                         
  -6   9   4          0.50         -4.81         7.14 o                         
  -5   9   4          0.84          0.71         4.54 o                         
  -4   9   4          1.47          3.97         3.93 o                         
  -3   9   4         31.47         20.98         5.06 o                         
  -2   9   4         35.77         40.73         3.85 o                         
  -1   9   4          5.17          0.62         3.13 o                         
   0   9   4         16.37         19.46         3.60 o                         
   1   9   4         30.98         25.58         3.30 o                         
   2   9   4          0.56         -2.97         2.97 o                         
   3   9   4          9.61          5.08         3.12 o                         
   4   9   4          0.52         -1.48         3.96 o                         
   5   9   4          1.75          2.23         4.88 o                         
   6   9   4          0.13         -5.58         5.58 o                         
   7   9   4          1.63        -10.28        10.28 o                         
  -6  10   4          2.32          8.33         8.95 o                         
  -5  10   4          0.40         15.89         7.78 o                         
  -4  10   4         15.38          6.57         4.47 o                         
  -3  10   4         11.06         10.72         4.26 o                         
  -2  10   4         58.66         62.84         5.34 o                         
  -1  10   4          0.00          3.22         4.09 o                         
   0  10   4         27.64         22.62         4.80 o                         
   1  10   4          0.76         -2.91         4.16 o                         
   2  10   4          0.09         -1.96         4.16 o                         
   3  10   4          0.29         -1.05         3.98 o                         
   4  10   4         59.63         65.47         5.47 o                         
   5  10   4         16.10          9.45         6.42 o                         
   6  10   4          0.01         10.92         7.67 o                         
  -5  11   4          0.59         -4.21         9.13 o                         
  -4  11   4          2.02          4.80         6.82 o                         
  -3  11   4          1.55          1.64         5.94 o                         
  -2  11   4          0.38          0.99         5.32 o                         
  -1  11   4         35.58         36.04         5.80 o                         
   0  11   4         35.14         33.36         6.49 o                         
   1  11   4         31.82         21.62         5.57 o                         
   2  11   4          3.92         10.25         6.18 o                         
   3  11   4          2.79         -4.34         5.50 o                         
   4  11   4          1.68         24.07         7.78 o                         
   5  11   4          1.92          4.43         9.18 o                         
  -4  12   4          0.74          3.27        11.09 o                         
  -3  12   4          0.35         -0.26         9.05 o                         
  -2  12   4         10.12         -0.50         7.60 o                         
  -1  12   4         33.90         24.83         7.01 o                         
   0  12   4          0.01          5.38         6.53 o                         
   1  12   4         15.72          6.09         7.23 o                         
   2  12   4          8.16         -7.99         8.33 o                         
   3  12   4          0.01         -7.53         7.53 o                         
   4  12   4         13.56         46.43        13.65 o                         
  -2  13   4          6.20        -10.14        10.14 o                         
  -1  13   4          0.32         -8.02        10.35 o                         
   0  13   4         56.52         63.21        10.03 o                         
   1  13   4          3.41         12.04         8.88 o                         
   2  13   4          5.80         11.43        10.53 o                         
  -9   0   5         26.41         42.19        14.97 o                         
  -7   0   5         46.91         71.58         8.35 o                         
  -5   0   5         15.00         23.48         2.22 o                         
  -3   0   5        310.29        304.98         4.61 o                         
  -1   0   5         65.00         57.64         2.08 o                         
   1   0   5       4760.66       4446.25        45.17 o                         
   3   0   5       1222.91       1245.73        14.84 o                         
   5   0   5         47.55         68.18         3.12 o                         
   7   0   5          9.64          5.04         4.43 o                         
   9   0   5          0.77         12.48        12.42 o                         
  -9   1   5          9.73         20.19        22.35 o                         
  -8   1   5          3.74         -0.69         5.29 o                         
  -7   1   5         23.69         28.75         3.44 o                         
  -6   1   5        148.84        149.16         3.84 o                         
  -5   1   5          0.00          1.49         1.24 o                         
  -4   1   5        169.71        152.82         2.75 o                         
  -3   1   5         88.14         92.23         2.39 o                         
  -2   1   5          6.13          9.78         0.77 o                         
  -1   1   5        517.11        508.28         4.76 o                         
   0   1   5        116.00        126.88         1.88 o                         
   1   1   5        295.60        280.37         3.09 o                         
   2   1   5        147.96        137.71         1.93 o                         
   3   1   5        147.93        134.89         2.86 o                         
   4   1   5         40.69         52.29         1.60 o                         
   5   1   5        136.25        135.53         4.54 o                         
   6   1   5        238.91        238.13         5.67 o                         
   7   1   5          2.43          3.98         2.95 o                         
   8   1   5         89.33         77.94         7.58 o                         
   9   1   5          0.40         -0.65        10.97 o                         
  -9   2   5         11.70          5.16         8.65 o                         
  -8   2   5          4.26          7.83         4.42 o                         
  -7   2   5         74.79         92.00         4.73 o                         
  -6   2   5          4.38          0.64         2.66 o                         
  -5   2   5          8.02          4.09         1.47 o                         
  -4   2   5         32.87         33.81         1.61 o                         
  -3   2   5        195.83        157.04         2.75 o                         
  -2   2   5        278.52        288.99         3.42 o                         
  -1   2   5       1976.58       1884.41        14.54 o                         
   0   2   5       3838.78       4018.06        29.99 o                         
   1   2   5       3946.12       3794.12        27.42 o                         
   2   2   5        406.07        428.76         4.10 o                         
   3   2   5        384.16        335.60         3.76 o                         
   4   2   5        236.48        242.43         3.21 o                         
   5   2   5        167.26        151.21         4.05 o                         
   6   2   5          3.47          6.16         2.11 o                         
   7   2   5         11.11          9.24         3.55 o                         
   8   2   5         14.64         10.52         4.83 o                         
   9   2   5          1.32         -8.25         8.65 o                         
  -9   3   5          3.96          0.51         8.94 o                         
  -8   3   5          1.64         10.82         5.02 o                         
  -7   3   5         10.44         11.71         3.86 o                         
  -6   3   5          4.68          4.02         2.82 o                         
  -5   3   5        351.83        353.54         6.02 o                         
  -4   3   5         98.61        106.98         3.05 o                         
  -3   3   5        191.05        201.40         3.07 o                         
  -2   3   5        171.23        170.34         3.36 o                         
  -1   3   5         49.58         49.61         1.71 o                         
   0   3   5        227.20        207.90         3.14 o                         
   1   3   5        911.42        910.06         8.13 o                         
   2   3   5       2727.34       2756.91        19.54 o                         
   3   3   5        202.00        228.84         3.40 o                         
   4   3   5        222.92        233.04         3.45 o                         
   5   3   5          0.09          2.24         1.86 o                         
   6   3   5         49.66         50.02         3.08 o                         
   7   3   5          0.95          3.24         3.33 o                         
   8   3   5         44.78         47.88         5.46 o                         
   9   3   5          3.55         -0.03         7.57 o                         
  -9   4   5          1.77          0.76        12.47 o                         
  -8   4   5          4.15         -0.20         5.94 o                         
  -7   4   5         10.16          5.34         4.73 o                         
  -6   4   5         30.60         32.22         2.98 o                         
  -5   4   5         16.71         12.63         1.85 o                         
  -4   4   5        103.51        100.80         3.35 o                         
  -3   4   5          7.32          9.77         1.21 o                         
  -2   4   5        255.96        292.90         4.15 o                         
  -1   4   5       3881.05       4086.20        30.28 o                         
   0   4   5        568.24        580.81         5.98 o                         
   1   4   5        324.51        307.72         4.10 o                         
   2   4   5        265.62        277.17         3.74 o                         
   3   4   5         39.92         43.25         1.90 o                         
   4   4   5         90.77         98.30         2.78 o                         
   5   4   5          0.07          0.86         1.80 o                         
   6   4   5          1.17          2.24         2.52 o                         
   7   4   5          0.03         -1.09         4.13 o                         
   8   4   5          0.17         -5.73         5.73 o                         
   9   4   5          3.53          2.65        13.90 o                         
  -8   5   5          8.60          4.66         7.20 o                         
  -7   5   5         15.54         24.18         6.00 o                         
  -6   5   5          8.94          5.04         2.79 o                         
  -5   5   5         15.25         17.70         2.45 o                         
  -4   5   5         12.90         15.50         1.86 o                         
  -3   5   5         93.97        106.69         2.85 o                         
  -2   5   5         42.79         47.64         2.12 o                         
  -1   5   5         43.74         42.88         2.06 o                         
   0   5   5       1880.83       1866.17        17.15 o                         
   1   5   5         19.81         23.71         1.61 o                         
   2   5   5        270.02        290.01         4.36 o                         
   3   5   5        451.83        436.51         5.11 o                         
   4   5   5         24.27         21.05         2.12 o                         
   5   5   5         34.24         34.29         2.20 o                         
   6   5   5         70.25         69.29         4.01 o                         
   7   5   5         18.04         29.69         5.53 o                         
   8   5   5          4.04         -3.02         6.92 o                         
  -8   6   5          9.06          0.29         9.30 o                         
  -7   6   5         11.71         19.41         5.60 o                         
  -6   6   5         55.98         53.09         4.06 o                         
  -5   6   5         13.95         12.85         2.98 o                         
  -4   6   5          3.00          2.25         2.21 o                         
  -3   6   5         35.44         41.37         2.66 o                         
  -2   6   5         56.45         53.23         2.33 o                         
  -1   6   5        125.50        110.82         3.08 o                         
   0   6   5          1.72          2.74         1.49 o                         
   1   6   5        460.84        439.09         6.06 o                         
   2   6   5         12.84         11.46         1.53 o                         
   3   6   5          0.18          0.83         1.60 o                         
   4   6   5        139.09        160.90         4.58 o                         
   5   6   5          2.38          6.69         3.67 o                         
   6   6   5         56.16         51.04         4.69 o                         
   7   6   5         10.24          8.56         5.52 o                         
   8   6   5          4.73         -6.13         8.25 o                         
  -8   7   5          0.54        -18.24        18.24 o                         
  -7   7   5          7.11          2.26         8.05 o                         
  -6   7   5         14.66         12.58         3.91 o                         
  -5   7   5        123.25        128.05         5.77 o                         
  -4   7   5          0.11         -3.01         3.01 o                         
  -3   7   5         28.51         35.49         2.64 o                         
  -2   7   5         14.37         15.32         2.14 o                         
  -1   7   5        500.40        508.38         7.11 o                         
   0   7   5         10.13          6.77         1.60 o                         
   1   7   5        394.72        390.46         6.55 o                         
   2   7   5         68.57         81.40         3.22 o                         
   3   7   5         10.19          8.81         2.55 o                         
   4   7   5         12.14         16.39         2.66 o                         
   5   7   5        159.13        163.81         5.29 o                         
   6   7   5          0.88          5.63         3.37 o                         
   7   7   5         61.71         45.33         7.11 o                         
   8   7   5         11.00          4.00        10.95 o                         
  -7   8   5          0.00          8.13         7.09 o                         
  -6   8   5          5.64          0.79         4.98 o                         
  -5   8   5          0.12          2.62         4.04 o                         
  -4   8   5          2.31          3.86         2.72 o                         
  -3   8   5         21.79         21.76         3.17 o                         
  -2   8   5          0.33          0.19         2.34 o                         
  -1   8   5         15.50         12.99         3.20 o                         
   0   8   5          3.34          1.56         2.17 o                         
   1   8   5         94.10         94.30         4.23 o                         
   2   8   5         91.50         99.03         4.23 o                         
   3   8   5        110.65        111.65         4.55 o                         
   4   8   5          3.28          4.40         2.86 o                         
   5   8   5         91.88         85.74         4.49 o                         
   6   8   5          4.84          1.04         3.62 o                         
   7   8   5          6.05         14.23         8.52 o                         
  -7   9   5          0.21         20.19        14.90 o                         
  -6   9   5          6.42         -6.59         7.62 o                         
  -5   9   5         16.02         16.97         5.25 o                         
  -4   9   5         13.53          9.00         3.59 o                         
  -3   9   5          3.80          6.00         3.30 o                         
  -2   9   5          1.04          3.94         3.55 o                         
  -1   9   5        127.69        132.23         8.11 o                         
   0   9   5          0.21          4.45         3.42 o                         
   1   9   5         60.78         39.14         3.70 o                         
   2   9   5         11.96         10.26         3.43 o                         
   3   9   5          0.17         -2.14         3.19 o                         
   4   9   5          3.81          5.76         4.16 o                         
   5   9   5          2.64          2.28         4.21 o                         
   6   9   5          0.05          8.57         5.99 o                         
   7   9   5         28.12         47.87        13.20 o                         
  -6  10   5          1.82          1.94         9.22 o                         
  -5  10   5          1.87         -0.53         7.82 o                         
  -4  10   5          1.89         -2.37         4.77 o                         
  -3  10   5          2.35          3.08         4.31 o                         
  -2  10   5          1.89          7.22         4.43 o                         
  -1  10   5         28.61         28.66         4.82 o                         
   0  10   5          6.35          1.54         4.04 o                         
   1  10   5         51.32         64.34         5.28 o                         
   2  10   5         25.98         31.66         5.93 o                         
   3  10   5         22.06          9.06         5.17 o                         
   4  10   5         23.17         17.51         5.68 o                         
   5  10   5          4.06         -6.70         7.07 o                         
   6  10   5          2.09          3.66         7.93 o                         
  -5  11   5          1.20          8.89        10.22 o                         
  -4  11   5          1.67         17.62         7.68 o                         
  -3  11   5          1.68         -5.93         5.93 o                         
  -2  11   5          2.11          2.90         5.80 o                         
  -1  11   5          4.54          7.78         5.16 o                         
   0  11   5          0.73         -4.78         4.96 o                         
   1  11   5         23.03         33.17         5.69 o                         
   2  11   5          1.37          1.20         5.53 o                         
   3  11   5          2.39          3.81         5.94 o                         
   4  11   5          4.74         13.20         6.84 o                         
   5  11   5          3.11          5.57         8.22 o                         
  -4  12   5          0.98         26.66        13.35 o                         
  -3  12   5          4.12          7.05         8.79 o                         
  -2  12   5          3.37          0.10         7.95 o                         
  -1  12   5          0.84          2.38         6.92 o                         
   0  12   5          1.15         -6.54         6.54 o                         
   1  12   5         30.53         23.93         7.31 o                         
   2  12   5          0.75          6.46         7.79 o                         
   3  12   5          1.71         -1.79         9.34 o                         
   4  12   5          2.66         -0.56        23.91 o                         
  -2  13   5          0.87         -0.73        11.20 o                         
  -1  13   5          0.63          0.09         8.83 o                         
   0  13   5          2.96         -4.64         9.38 o                         
   1  13   5          0.84          5.94         9.55 o                         
   2  13   5          0.82         13.27        11.77 o                         
  -8   0   6          4.38         -9.06         9.06 o                         
  -6   0   6         46.01         55.25         6.11 o                         
  -4   0   6        993.23        993.71        13.17 o                         
  -2   0   6        229.29        211.46         3.93 o                         
   0   0   6       6226.19       6238.25        63.12 o                         
   2   0   6       1734.33       1762.03        19.60 o                         
   4   0   6         28.53         27.65         2.05 o                         
   6   0   6        342.93        354.28        12.10 o                         
   8   0   6         54.11         48.02         7.14 o                         
  -9   1   6         14.20         35.16        14.04 o                         
  -8   1   6         32.66         16.75         6.53 o                         
  -7   1   6        216.67        215.50         7.22 o                         
  -6   1   6         70.08         84.88         3.26 o                         
  -5   1   6        432.30        422.85         5.89 o                         
  -4   1   6         18.74         14.11         1.27 o                         
  -3   1   6        464.83        452.05         4.57 o                         
  -2   1   6       1823.58       1846.72        13.37 o                         
  -1   1   6        843.65        780.05         6.87 o                         
   0   1   6        419.49        414.22         4.18 o                         
   1   1   6       1709.01       1665.36        13.45 o                         
   2   1   6          0.37          0.90         0.64 o                         
   3   1   6        162.73        165.84         2.53 o                         
   4   1   6        102.48        116.03         2.46 o                         
   5   1   6         78.54         80.54         2.61 o                         
   6   1   6          8.63          9.26         1.94 o                         
   7   1   6         10.28         13.28         3.16 o                         
   8   1   6          0.09         -1.97         4.15 o                         
   9   1   6          1.59         -8.82         8.82 o                         
  -9   2   6          0.24         -2.03        10.53 o                         
  -8   2   6          0.28          4.25         4.58 o                         
  -7   2   6         75.23         70.01         4.37 o                         
  -6   2   6          5.47          3.40         2.17 o                         
  -5   2   6         96.58        103.45         2.82 o                         
  -4   2   6         46.66         57.33         2.08 o                         
  -3   2   6        128.55        136.42         2.77 o                         
  -2   2   6        334.86        318.17         3.84 o                         
  -1   2   6        356.03        414.80         4.38 o                         
   0   2   6        463.56        451.11         5.03 o                         
   1   2   6         37.25         35.42         1.27 o                         
   2   2   6         37.11         33.89         1.33 o                         
   3   2   6         67.53         75.36         2.03 o                         
   4   2   6        213.36        196.12         2.92 o                         
   5   2   6         72.57         78.53         2.68 o                         
   6   2   6         38.31         38.02         3.04 o                         
   7   2   6         13.94          5.34         3.77 o                         
   8   2   6         39.59         39.99         5.25 o                         
   9   2   6          0.55         -2.35         9.70 o                         
  -9   3   6          0.43          3.59         8.93 o                         
  -8   3   6          0.20         -5.41         5.41 o                         
  -7   3   6         12.20         17.99         4.09 o                         
  -6   3   6         54.41         53.16         3.10 o                         
  -5   3   6         72.88         77.20         3.04 o                         
  -4   3   6          0.93          4.25         1.32 o                         
  -3   3   6         70.94         83.79         2.28 o                         
  -2   3   6         61.84         66.39         2.22 o                         
  -1   3   6        434.29        400.78         4.85 o                         
   0   3   6        147.08        135.24         3.12 o                         
   1   3   6        202.65        236.32         3.13 o                         
   2   3   6       3280.84       3310.30        23.93 o                         
   3   3   6         72.87         94.67         2.44 o                         
   4   3   6         94.12        104.21         2.73 o                         
   5   3   6          6.20          7.75         1.71 o                         
   6   3   6         32.78         48.44         3.44 o                         
   7   3   6          4.02          6.01         3.54 o                         
   8   3   6          0.56          2.72         5.19 o                         
   9   3   6          0.55         -6.64         7.70 o                         
  -9   4   6          0.70         -7.54        38.43 o                         
  -8   4   6          0.08         -5.90         6.51 o                         
  -7   4   6          0.33         10.49         4.54 o                         
  -6   4   6         93.79         82.99         3.57 o                         
  -5   4   6         76.99         80.75         3.50 o                         
  -4   4   6        410.48        418.19         6.41 o                         
  -3   4   6        253.87        253.52         3.97 o                         
  -2   4   6         93.36        106.54         2.97 o                         
  -1   4   6       2087.07       2058.49        16.95 o                         
   0   4   6       3586.89       3698.42        28.34 o                         
   1   4   6       1850.62       1895.59        15.45 o                         
   2   4   6       1668.35       1685.40        13.85 o                         
   3   4   6        169.75        171.98         3.44 o                         
   4   4   6        394.60        379.60         5.55 o                         
   5   4   6          8.96          6.09         1.58 o                         
   6   4   6         34.16         41.33         3.51 o                         
   7   4   6          0.00         -3.44         3.44 o                         
   8   4   6         19.32         24.99         6.27 o                         
  -8   5   6          8.53          1.31         7.04 o                         
  -7   5   6          6.75          3.65         5.48 o                         
  -6   5   6         19.51         20.07         3.19 o                         
  -5   5   6         34.96         31.87         2.78 o                         
  -4   5   6          0.80          2.13         1.88 o                         
  -3   5   6         33.84         36.51         1.94 o                         
  -2   5   6        761.20        693.60         7.78 o                         
  -1   5   6         78.24         65.66         2.54 o                         
   0   5   6        332.87        268.82         4.34 o                         
   1   5   6        372.09        420.88         5.45 o                         
   2   5   6        938.03        950.71         9.16 o                         
   3   5   6        176.88        194.48         3.54 o                         
   4   5   6        217.29        207.95         4.66 o                         
   5   5   6         30.52         26.44         2.32 o                         
   6   5   6         16.51         13.64         3.26 o                         
   7   5   6         11.14         10.10         3.99 o                         
   8   5   6          1.31         -0.42         7.07 o                         
  -8   6   6          0.31         -9.04         9.04 o                         
  -7   6   6          0.10          5.29         5.60 o                         
  -6   6   6          2.68          1.94         3.19 o                         
  -5   6   6          4.06          4.34         2.87 o                         
  -4   6   6        142.00        146.85         4.73 o                         
  -3   6   6          4.31          8.12         1.82 o                         
  -2   6   6        257.22        265.79         4.60 o                         
  -1   6   6        122.50        132.78         4.09 o                         
   0   6   6       1000.48       1036.45        10.44 o                         
   1   6   6         92.75         84.45         2.82 o                         
   2   6   6          3.93          6.20         2.16 o                         
   3   6   6        255.98        250.69         4.47 o                         
   4   6   6        280.08        287.33         6.03 o                         
   5   6   6        174.19        163.68         4.65 o                         
   6   6   6         74.28         60.88         5.98 o                         
   7   6   6         21.47         13.98         5.53 o                         
   8   6   6         13.26          9.00         9.06 o                         
  -8   7   6          0.00        -13.51        13.51 o                         
  -7   7   6          4.56          6.87         8.08 o                         
  -6   7   6         37.78         24.20         4.11 o                         
  -5   7   6          8.72         18.69         3.81 o                         
  -4   7   6        220.42        206.29         6.99 o                         
  -3   7   6          4.20          5.31         2.30 o                         
  -2   7   6         39.26         34.83         3.01 o                         
  -1   7   6          3.91          6.42         1.98 o                         
   0   7   6         18.17         17.46         2.53 o                         
   1   7   6          5.02          3.18         1.82 o                         
   2   7   6        131.00        148.59         4.16 o                         
   3   7   6          1.33          3.81         2.09 o                         
   4   7   6        112.55        114.25         4.77 o                         
   5   7   6         51.53         43.48         4.54 o                         
   6   7   6          1.06          3.14         3.02 o                         
   7   7   6         23.57         13.68         6.84 o                         
   8   7   6          4.46         10.32        16.75 o                         
  -7   8   6          1.38         -1.36         7.84 o                         
  -6   8   6          1.45          2.02         5.33 o                         
  -5   8   6          9.77         12.84         4.30 o                         
  -4   8   6         18.06         28.18         3.72 o                         
  -3   8   6         50.47         52.32         3.91 o                         
  -2   8   6         59.17         58.31         3.42 o                         
  -1   8   6          7.46          6.52         2.53 o                         
   0   8   6        244.04        237.10         6.96 o                         
   1   8   6         21.73         18.56         2.78 o                         
   2   8   6         30.14         24.59         3.11 o                         
   3   8   6          9.53          8.60         2.87 o                         
   4   8   6         52.29         60.11         4.55 o                         
   5   8   6          5.32          2.00         3.44 o                         
   6   8   6         25.43         21.66         4.49 o                         
   7   8   6         23.51         31.86         8.38 o                         
  -6   9   6         19.52         24.16         7.53 o                         
  -5   9   6          4.01          4.52         5.42 o                         
  -4   9   6          0.35          0.50         3.55 o                         
  -3   9   6          9.65          7.61         3.41 o                         
  -2   9   6        115.83        126.64         5.99 o                         
  -1   9   6        102.27        102.97         5.03 o                         
   0   9   6         60.41         63.54         4.86 o                         
   1   9   6         25.54         28.18         3.91 o                         
   2   9   6        128.94        130.16         5.35 o                         
   3   9   6          4.97          3.90         3.77 o                         
   4   9   6          3.64          3.76         4.40 o                         
   5   9   6          7.34         12.55         4.59 o                         
   6   9   6          3.59         -2.18         6.28 o                         
  -6  10   6          2.68          7.97        11.07 o                         
  -5  10   6          0.11         -7.33         7.33 o                         
  -4  10   6         27.53         24.16         5.30 o                         
  -3  10   6          7.61          7.84         4.72 o                         
  -2  10   6          3.76          4.62         4.04 o                         
  -1  10   6          3.25         -4.70         4.70 o                         
   0  10   6        104.92        120.00         7.15 o                         
   1  10   6          7.97          9.89         4.17 o                         
   2  10   6         22.74         19.16         4.13 o                         
   3  10   6          0.13          0.77         4.66 o                         
   4  10   6          1.17         -3.30         6.04 o                         
   5  10   6          3.11          3.65         7.39 o                         
   6  10   6          0.67         -0.61        11.42 o                         
  -5  11   6          0.20        -10.84        10.84 o                         
  -4  11   6          5.78          5.88         7.86 o                         
  -3  11   6          2.77          3.35         6.19 o                         
  -2  11   6         20.37         11.24         5.76 o                         
  -1  11   6          0.90         -1.48         5.51 o                         
   0  11   6         15.06         19.58         5.36 o                         
   1  11   6          5.05         -4.76         5.28 o                         
   2  11   6         50.69         45.48         5.62 o                         
   3  11   6          8.39         21.30         5.84 o                         
   4  11   6          0.01         12.35         6.97 o                         
   5  11   6          1.71         -9.92         9.92 o                         
  -4  12   6          1.90         35.10        15.42 o                         
  -3  12   6          3.00          9.82         9.23 o                         
  -2  12   6          0.17         -8.29         8.29 o                         
  -1  12   6          0.03          0.15         7.32 o                         
   0  12   6          0.15         -7.16         7.33 o                         
   1  12   6          2.66         11.69         7.17 o                         
   2  12   6          0.06          8.65         7.89 o                         
   3  12   6          5.36         14.81         8.32 o                         
   4  12   6          0.03         -8.53        16.68 o                         
  -2  13   6          3.51        -11.56        16.01 o                         
  -1  13   6          5.18         -8.77        10.58 o                         
   0  13   6          0.74         -7.49        10.14 o                         
   1  13   6          0.11          8.95         9.88 o                         
   2  13   6         18.01         21.73        14.82 o                         
  -9   0   7          0.31         15.17        14.58 o                         
  -7   0   7         64.52         86.54         5.85 o                         
  -5   0   7        711.13        639.28        10.78 o                         
  -3   0   7       4916.15       4936.73        49.76 o                         
  -1   0   7        189.00        201.15         3.79 o                         
   1   0   7        192.80        183.71         3.82 o                         
   3   0   7       4372.36       4315.17        39.86 o                         
   5   0   7          7.35          7.72         1.76 o                         
   7   0   7         15.92         16.95         9.21 o                         
   9   0   7          6.59         17.38        23.85 o                         
  -9   1   7          0.00         42.60        12.64 o                         
  -8   1   7          0.06          9.39         4.65 o                         
  -7   1   7         11.87          2.76         2.96 o                         
  -6   1   7          9.52          8.06         2.05 o                         
  -5   1   7         38.64         35.27         2.18 o                         
  -4   1   7          1.55          0.99         1.18 o                         
  -3   1   7        668.62        669.39         6.66 o                         
  -2   1   7       1006.15        959.93         7.96 o                         
  -1   1   7        766.41        789.68         6.63 o                         
   0   1   7       1174.32       1135.41         9.15 o                         
   1   1   7       1424.02       1408.67        11.54 o                         
   2   1   7         37.98         37.98         1.38 o                         
   3   1   7         54.99         73.71         2.11 o                         
   4   1   7        107.97        115.53         2.73 o                         
   5   1   7          6.76          8.92         1.48 o                         
   6   1   7          4.52          6.90         2.57 o                         
   7   1   7          4.79          5.93         3.02 o                         
   8   1   7         32.36         26.76         8.44 o                         
   9   1   7          0.00         -9.34         9.34 o                         
  -9   2   7          0.73          1.10        13.02 o                         
  -8   2   7          4.77         -4.23         5.05 o                         
  -7   2   7         49.72         49.14         4.44 o                         
  -6   2   7          0.01          1.97         2.43 o                         
  -5   2   7        256.11        290.46         4.85 o                         
  -4   2   7        134.52        138.86         3.32 o                         
  -3   2   7         22.45         23.07         1.40 o                         
  -2   2   7        132.64        137.62         3.09 o                         
  -1   2   7        707.86        635.73         6.24 o                         
   0   2   7         18.69         18.74         1.09 o                         
   1   2   7       1313.22       1257.22        10.46 o                         
   2   2   7         97.87        102.13         2.44 o                         
   3   2   7       1506.05       1558.00        13.17 o                         
   4   2   7        354.75        340.20         4.20 o                         
   5   2   7          4.41          7.23         1.42 o                         
   6   2   7         33.59         34.24         3.12 o                         
   7   2   7          2.78          1.66         2.78 o                         
   8   2   7          0.12         -2.07         4.28 o                         
   9   2   7          0.08          1.67         9.85 o                         
  -9   3   7          1.94         -5.36         9.94 o                         
  -8   3   7          0.50         -0.48         5.79 o                         
  -7   3   7          3.19         -2.11         3.99 o                         
  -6   3   7          1.80          3.25         2.47 o                         
  -5   3   7         21.85         26.69         2.37 o                         
  -4   3   7          0.11          0.96         1.40 o                         
  -3   3   7        730.95        753.00         7.60 o                         
  -2   3   7        515.48        515.56         5.54 o                         
  -1   3   7        107.28        133.37         2.75 o                         
   0   3   7       1313.34       1281.30        11.33 o                         
   1   3   7        725.92        661.38         6.79 o                         
   2   3   7         51.27         50.64         1.87 o                         
   3   3   7        309.50        325.98         4.47 o                         
   4   3   7        501.15        512.29         5.78 o                         
   5   3   7         27.57         29.56         1.80 o                         
   6   3   7        100.90        108.01         4.23 o                         
   7   3   7         12.72         14.36         3.60 o                         
   8   3   7          0.33          3.75         4.58 o                         
   9   3   7          0.72          5.22         9.51 o                         
  -8   4   7          2.14          4.35         7.17 o                         
  -7   4   7          2.20          4.27         4.87 o                         
  -6   4   7        103.62         94.96         3.87 o                         
  -5   4   7         55.36         48.40         2.86 o                         
  -4   4   7        136.56        142.40         3.86 o                         
  -3   4   7        278.54        264.03         4.09 o                         
  -2   4   7        140.60        135.04         3.17 o                         
  -1   4   7        253.62        231.87         4.14 o                         
   0   4   7       1000.56        991.78         9.45 o                         
   1   4   7         10.38         19.89         1.76 o                         
   2   4   7         89.46         81.05         2.51 o                         
   3   4   7        106.54         96.41         2.60 o                         
   4   4   7         29.84         33.79         2.14 o                         
   5   4   7        125.06        126.06         3.43 o                         
   6   4   7         44.31         39.66         3.55 o                         
   7   4   7          1.33          0.67         3.56 o                         
   8   4   7          2.08         -1.46         5.25 o                         
  -8   5   7          3.61         -8.31         8.31 o                         
  -7   5   7          7.70         11.10         5.33 o                         
  -6   5   7          3.65          4.51         2.92 o                         
  -5   5   7          0.61          1.48         2.65 o                         
  -4   5   7        121.15        125.69         4.07 o                         
  -3   5   7          0.58          0.91         1.43 o                         
  -2   5   7        140.44        126.50         3.35 o                         
  -1   5   7       2499.81       2479.31        22.67 o                         
   0   5   7        114.50        122.12         3.67 o                         
   1   5   7        477.68        445.02         5.90 o                         
   2   5   7        409.78        434.18         5.64 o                         
   3   5   7        168.20        172.97         3.68 o                         
   4   5   7         42.16         45.62         2.66 o                         
   5   5   7        221.59        216.25         5.05 o                         
   6   5   7         75.54         81.67         4.23 o                         
   7   5   7         21.89         23.43         4.33 o                         
   8   5   7          0.05         -2.42         7.59 o                         
  -8   6   7          2.12        -10.07        10.07 o                         
  -7   6   7          0.45         -5.42         5.42 o                         
  -6   6   7          0.16          2.15         3.58 o                         
  -5   6   7          1.59          0.44         2.70 o                         
  -4   6   7          7.07         11.07         2.23 o                         
  -3   6   7         37.98         38.16         2.54 o                         
  -2   6   7         97.38        102.96         3.82 o                         
  -1   6   7         17.26         23.80         2.08 o                         
   0   6   7          1.83          2.79         1.60 o                         
   1   6   7          0.88          1.09         1.52 o                         
   2   6   7          0.08          1.58         1.52 o                         
   3   6   7        349.14        345.06         6.56 o                         
   4   6   7         24.99         22.15         2.63 o                         
   5   6   7          0.20          0.47         2.49 o                         
   6   6   7          0.10          3.08         3.35 o                         
   7   6   7         23.15         30.19         7.22 o                         
   8   6   7          1.68         -6.27         8.47 o                         
  -7   7   7          0.50         -1.75         6.44 o                         
  -6   7   7          0.00          2.12         4.75 o                         
  -5   7   7          7.41          3.55         3.79 o                         
  -4   7   7         46.14         33.67         3.45 o                         
  -3   7   7        132.89        135.87         5.06 o                         
  -2   7   7         46.28         37.31         2.87 o                         
  -1   7   7         30.95         34.93         2.74 o                         
   0   7   7          0.65          6.01         2.15 o                         
   1   7   7         90.86         92.87         3.96 o                         
   2   7   7         27.05         26.65         2.43 o                         
   3   7   7          5.93          4.99         2.09 o                         
   4   7   7         39.07         46.91         4.19 o                         
   5   7   7         15.87          8.81         3.21 o                         
   6   7   7          0.65          0.24         3.26 o                         
   7   7   7          1.26         -2.81         7.12 o                         
  -7   8   7          0.96          4.85         7.62 o                         
  -6   8   7         10.18         11.68         6.19 o                         
  -5   8   7         27.72         18.11         5.44 o                         
  -4   8   7         20.62         23.15         3.31 o                         
  -3   8   7         56.83         59.47         4.62 o                         
  -2   8   7         48.09         45.43         3.30 o                         
  -1   8   7          0.06          0.10         2.58 o                         
   0   8   7          3.19          2.53         2.56 o                         
   1   8   7          0.57         -2.52         2.52 o                         
   2   8   7         52.90         56.37         4.05 o                         
   3   8   7        100.09        107.24         5.36 o                         
   4   8   7          3.15         -0.85         3.73 o                         
   5   8   7          2.02          2.12         3.83 o                         
   6   8   7          1.20         -2.82         4.64 o                         
   7   8   7          4.42         -1.07         7.99 o                         
  -6   9   7          1.88          3.79         8.11 o                         
  -5   9   7          0.04          7.95         5.64 o                         
  -4   9   7          0.76         -0.62         4.39 o                         
  -3   9   7          2.86          3.82         4.10 o                         
  -2   9   7         17.60         14.40         3.38 o                         
  -1   9   7        155.40        160.24         6.05 o                         
   0   9   7         46.25         46.83         3.95 o                         
   1   9   7        135.98        135.05         5.81 o                         
   2   9   7          1.57         -2.19         3.27 o                         
   3   9   7          2.98          2.82         3.13 o                         
   4   9   7          1.94         -0.82         4.05 o                         
   5   9   7          8.03         17.78         5.06 o                         
   6   9   7          0.00         -2.91         6.14 o                         
  -6  10   7         11.27          6.42        11.57 o                         
  -5  10   7          0.56         -7.38         7.38 o                         
  -4  10   7         41.65         42.08         6.16 o                         
  -3  10   7          9.84          2.70         4.31 o                         
  -2  10   7          5.04          5.24         4.54 o                         
  -1  10   7         53.85         56.26         5.95 o                         
   0  10   7         56.30         63.58         5.99 o                         
   1  10   7          3.59         -3.82         3.82 o                         
   2  10   7          0.09         -4.13         4.13 o                         
   3  10   7         17.46         21.16         4.74 o                         
   4  10   7         10.78         -2.43         5.56 o                         
   5  10   7          0.00         -5.26         7.15 o                         
   6  10   7          0.21         -7.62         8.86 o                         
  -5  11   7          0.35         18.55        13.01 o                         
  -4  11   7          1.22         -9.25         9.25 o                         
  -3  11   7          0.80          6.11         6.37 o                         
  -2  11   7          8.73          6.52         5.93 o                         
  -1  11   7         23.31         21.09         6.13 o                         
   0  11   7          6.50         -5.39         5.39 o                         
   1  11   7         11.92          1.65         5.41 o                         
   2  11   7          4.61          2.16         5.35 o                         
   3  11   7          6.68          6.47         6.67 o                         
   4  11   7          0.93         -2.39         7.08 o                         
   5  11   7          2.18          1.50        15.61 o                         
  -3  12   7          0.93         -3.06         8.82 o                         
  -2  12   7          6.71         20.59        11.56 o                         
  -1  12   7         29.23         36.74         8.43 o                         
   0  12   7         10.10          4.73         8.31 o                         
   1  12   7          7.09         -6.97         6.97 o                         
   2  12   7          0.53         -8.44         8.44 o                         
   3  12   7          9.20          2.78         8.81 o                         
  -1  13   7          0.82        -14.67        14.67 o                         
   0  13   7          0.69         -8.62        10.56 o                         
   1  13   7          1.82          0.42        10.09 o                         
  -8   0   8          0.11          2.52         6.08 o                         
  -6   0   8         18.93         12.66         3.03 o                         
  -4   0   8         79.82         86.90         3.78 o                         
  -2   0   8         56.28         48.62         2.35 o                         
   0   0   8         22.90         17.27         1.44 o                         
   2   0   8        128.90        128.70         3.67 o                         
   4   0   8        272.33        273.77         5.74 o                         
   6   0   8         88.79         82.51         3.70 o                         
   8   0   8          7.89         -0.92         8.75 o                         
  -9   1   8         17.20         13.07        10.44 o                         
  -8   1   8          8.32         12.30         5.57 o                         
  -7   1   8         14.56         11.18         2.84 o                         
  -6   1   8        130.54        137.65         4.76 o                         
  -5   1   8        748.52        737.45         8.87 o                         
  -4   1   8         43.06         54.41         1.89 o                         
  -3   1   8       2125.28       2147.98        16.99 o                         
  -2   1   8         26.58         30.69         1.53 o                         
  -1   1   8        935.93        971.99         8.10 o                         
   0   1   8       1369.55       1318.94        10.75 o                         
   1   1   8         20.05         18.03         1.10 o                         
   2   1   8          8.50          8.22         1.02 o                         
   3   1   8        356.86        339.64         4.16 o                         
   4   1   8         56.52         51.94         1.98 o                         
   5   1   8        102.49        111.32         3.13 o                         
   6   1   8          3.55          0.93         1.86 o                         
   7   1   8          0.13         -0.24         2.96 o                         
   8   1   8         10.98         13.14         5.49 o                         
   9   1   8          0.03         -9.64         9.64 o                         
  -9   2   8          4.27         -0.32         9.35 o                         
  -8   2   8          7.55          9.35         5.65 o                         
  -7   2   8          8.59          4.06         3.01 o                         
  -6   2   8          0.60          2.67         2.32 o                         
  -5   2   8         35.61         32.49         2.48 o                         
  -4   2   8          1.18          4.17         1.20 o                         
  -3   2   8        289.51        319.92         4.20 o                         
  -2   2   8        604.72        586.60         5.98 o                         
  -1   2   8         17.86         16.97         1.21 o                         
   0   2   8        865.50        853.29         7.64 o                         
   1   2   8        173.65        184.33         3.03 o                         
   2   2   8        390.75        332.89         4.39 o                         
   3   2   8        199.88        206.87         3.09 o                         
   4   2   8         60.78         60.65         2.14 o                         
   5   2   8         17.94         21.95         1.74 o                         
   6   2   8         44.89         57.72         4.43 o                         
   7   2   8          7.70          4.44         3.30 o                         
   8   2   8          1.97         -1.56         4.24 o                         
   9   2   8          0.44          6.35        12.78 o                         
  -9   3   8          6.55         27.47        19.89 o                         
  -8   3   8          0.23         -1.40         6.24 o                         
  -7   3   8          8.64          3.57         3.93 o                         
  -6   3   8          6.46          7.93         2.32 o                         
  -5   3   8         12.25         15.32         2.12 o                         
  -4   3   8        263.80        239.47         4.62 o                         
  -3   3   8        272.61        273.97         4.03 o                         
  -2   3   8        522.42        528.90         5.90 o                         
  -1   3   8        309.19        350.39         4.46 o                         
   0   3   8        930.50        872.40         8.41 o                         
   1   3   8          7.10         12.25         1.29 o                         
   2   3   8         12.16          7.77         1.17 o                         
   3   3   8         18.54         13.40         1.27 o                         
   4   3   8        566.52        581.10         6.91 o                         
   5   3   8         14.61         18.52         1.82 o                         
   6   3   8         56.50         55.20         3.70 o                         
   7   3   8          1.68          2.93         4.20 o                         
   8   3   8          0.17          0.12         4.64 o                         
  -8   4   8          2.58          0.22         8.29 o                         
  -7   4   8         48.34         47.68         4.83 o                         
  -6   4   8         67.58         82.04         4.07 o                         
  -5   4   8         44.28         45.16         2.92 o                         
  -4   4   8          0.75         -1.61         1.61 o                         
  -3   4   8          8.16          7.63         1.65 o                         
  -2   4   8        666.34        663.72         7.87 o                         
  -1   4   8        890.46        919.61         9.48 o                         
   0   4   8          0.59          0.27         1.29 o                         
   1   4   8         59.95         63.69         2.22 o                         
   2   4   8         19.31         25.20         1.76 o                         
   3   4   8        162.61        172.07         3.60 o                         
   4   4   8        123.82        129.35         3.76 o                         
   5   4   8        233.25        244.29         5.69 o                         
   6   4   8         96.09         91.89         5.92 o                         
   7   4   8         23.90         25.47         4.11 o                         
   8   4   8          8.68          2.26         9.75 o                         
  -8   5   8         18.13         25.77         8.80 o                         
  -7   5   8          6.64          4.37         4.80 o                         
  -6   5   8          9.19          8.38         3.14 o                         
  -5   5   8          0.01          2.25         2.52 o                         
  -4   5   8         80.42         89.31         3.46 o                         
  -3   5   8         37.34         37.76         2.23 o                         
  -2   5   8        101.30        115.44         4.22 o                         
  -1   5   8          4.48          3.77         1.52 o                         
   0   5   8          0.49         -1.32         1.32 o                         
   1   5   8          4.63          3.20         1.49 o                         
   2   5   8        117.34        122.63         3.31 o                         
   3   5   8          1.78          1.20         1.58 o                         
   4   5   8          6.08          6.72         2.21 o                         
   5   5   8         82.61         69.65         3.50 o                         
   6   5   8          0.61          0.27         2.96 o                         
   7   5   8          4.66          3.49         4.21 o                         
   8   5   8          1.89         -0.69         6.61 o                         
  -8   6   8          0.01         -7.35        11.11 o                         
  -7   6   8          0.36          7.10         5.18 o                         
  -6   6   8          0.17         -3.87         3.87 o                         
  -5   6   8          1.00          7.47         3.11 o                         
  -4   6   8          4.34          1.54         2.29 o                         
  -3   6   8         14.95         14.17         2.34 o                         
  -2   6   8        196.70        196.43         4.92 o                         
  -1   6   8        252.54        265.12         5.52 o                         
   0   6   8         13.15         11.47         1.92 o                         
   1   6   8        274.64        298.16         5.38 o                         
   2   6   8        318.23        320.62         5.23 o                         
   3   6   8         10.17          6.94         1.91 o                         
   4   6   8          0.04         -2.25         2.25 o                         
   5   6   8          7.81          9.80         2.84 o                         
   6   6   8         14.66         13.66         3.18 o                         
   7   6   8          7.48         20.56         5.77 o                         
   8   6   8          6.88         15.64        13.39 o                         
  -7   7   8          0.00          7.81         7.15 o                         
  -6   7   8          0.34          1.47         4.73 o                         
  -5   7   8          1.45          0.10         3.92 o                         
  -4   7   8         31.39         35.04         3.35 o                         
  -3   7   8          2.82          4.58         2.71 o                         
  -2   7   8         44.76         58.80         3.43 o                         
  -1   7   8          8.31         11.95         2.36 o                         
   0   7   8         78.08         84.08         4.12 o                         
   1   7   8          2.00          1.67         2.22 o                         
   2   7   8          0.27         -0.75         2.01 o                         
   3   7   8          6.10          6.27         2.40 o                         
   4   7   8          0.80          0.95         3.28 o                         
   5   7   8          2.72         -2.11         3.31 o                         
   6   7   8         11.98          7.12         4.52 o                         
   7   7   8          3.10          5.79         7.03 o                         
  -7   8   8          1.70         -7.14        10.15 o                         
  -6   8   8          0.31         -0.54         5.76 o                         
  -5   8   8          0.25          3.90         5.10 o                         
  -4   8   8          7.52          4.79         3.19 o                         
  -3   8   8         11.81          7.35         3.23 o                         
  -2   8   8         69.55         85.20         4.58 o                         
  -1   8   8          6.65          5.75         2.78 o                         
   0   8   8         15.31         14.24         3.20 o                         
   1   8   8          7.99          7.70         2.48 o                         
   2   8   8        178.49        180.84         5.59 o                         
   3   8   8          9.10          4.46         3.36 o                         
   4   8   8          3.32         -1.26         4.07 o                         
   5   8   8         11.45          9.83         4.28 o                         
   6   8   8          1.47          9.01         6.42 o                         
   7   8   8          0.08         11.72        14.32 o                         
  -6   9   8          8.53         12.04         9.41 o                         
  -5   9   8          0.71         -6.02         6.02 o                         
  -4   9   8         56.96         51.88         5.30 o                         
  -3   9   8          2.93          5.27         3.71 o                         
  -2   9   8         42.48         41.18         4.02 o                         
  -1   9   8         17.57         12.18         3.79 o                         
   0   9   8          0.25          1.07         3.04 o                         
   1   9   8         15.09          9.79         3.86 o                         
   2   9   8         45.06         45.07         4.38 o                         
   3   9   8          3.40          0.22         3.69 o                         
   4   9   8          1.57         -4.32         4.32 o                         
   5   9   8         18.60         16.44         5.42 o                         
   6   9   8          0.00         -1.56         6.10 o                         
  -5  10   8          0.02         10.11         7.54 o                         
  -4  10   8          4.76         -4.15         6.31 o                         
  -3  10   8          3.02         -1.65         4.99 o                         
  -2  10   8         22.30         20.87         4.58 o                         
  -1  10   8          0.01          6.89         4.84 o                         
   0  10   8         11.77         14.01         4.07 o                         
   1  10   8          6.02          7.43         4.50 o                         
   2  10   8          4.52          5.53         4.15 o                         
   3  10   8          0.21         -4.15         4.69 o                         
   4  10   8          9.18          6.36         6.05 o                         
   5  10   8          2.60          7.05         7.78 o                         
  -5  11   8          0.48         11.29        17.63 o                         
  -4  11   8          0.37          2.90         7.75 o                         
  -3  11   8          0.19         -0.18         7.90 o                         
  -2  11   8         29.02         34.08         7.35 o                         
  -1  11   8         22.84         31.67         6.23 o                         
   0  11   8         33.30         40.16         6.26 o                         
   1  11   8         13.24         15.48         4.98 o                         
   2  11   8         15.33          0.54         6.24 o                         
   3  11   8         18.83         10.51         6.80 o                         
   4  11   8          7.77         18.96         8.34 o                         
  -3  12   8          0.87          4.48         8.51 o                         
  -2  12   8          3.63         -6.52         8.76 o                         
  -1  12   8          0.72         -2.26         7.20 o                         
   0  12   8          2.94          2.98         7.21 o                         
   1  12   8         10.71         17.44        11.14 o                         
   2  12   8          2.35          5.06         8.58 o                         
   3  12   8          0.56         -9.34         9.34 o                         
  -1  13   8          0.02         -0.50        19.22 o                         
   0  13   8          6.74         10.72        10.57 o                         
   1  13   8          0.33         -5.80        14.59 o                         
  -9   0   9          3.73         17.41        25.67 o                         
  -7   0   9         45.33         31.81         7.03 o                         
  -5   0   9          0.02          0.66         2.51 o                         
  -3   0   9       1206.97       1238.75        15.00 o                         
  -1   0   9      12143.98      12654.31       114.97 o                         
   1   0   9       1051.10       1062.12        13.78 o                         
   3   0   9        179.37        222.91         4.96 o                         
   5   0   9        453.03        415.32         7.94 o                         
   7   0   9         45.97         56.10         9.13 o                         
   9   0   9          1.94          5.61        18.30 o                         
  -9   1   9          1.01          4.06         8.94 o                         
  -8   1   9          7.92         -1.67         5.79 o                         
  -7   1   9         12.41         10.79         3.11 o                         
  -6   1   9         72.26         65.33         3.52 o                         
  -5   1   9          9.05          3.17         1.71 o                         
  -4   1   9          1.90          1.03         1.29 o                         
  -3   1   9        109.96        126.22         3.26 o                         
  -2   1   9        139.16        162.76         3.06 o                         
  -1   1   9        737.12        682.45         6.50 o                         
   0   1   9        187.48        172.21         2.87 o                         
   1   1   9       1013.49       1033.92         9.07 o                         
   2   1   9        723.75        717.74         6.79 o                         
   3   1   9        182.85        175.67         3.19 o                         
   4   1   9          2.68         -0.25         1.21 o                         
   5   1   9         58.97         58.87         2.53 o                         
   6   1   9         56.32         55.08         2.66 o                         
   7   1   9          6.69          6.87         2.93 o                         
   8   1   9          9.05          8.93         4.99 o                         
   9   1   9          0.90         -3.62         9.98 o                         
  -9   2   9         15.43         20.07        10.56 o                         
  -8   2   9          3.11          1.63         7.98 o                         
  -7   2   9         65.69         71.71         4.76 o                         
  -6   2   9          0.07         -2.78         2.78 o                         
  -5   2   9        116.73        124.33         3.76 o                         
  -4   2   9        114.20        121.33         3.27 o                         
  -3   2   9       1455.88       1446.71        12.20 o                         
  -2   2   9        335.47        353.31         4.56 o                         
  -1   2   9         19.60         25.04         1.42 o                         
   0   2   9         28.81         31.61         1.53 o                         
   1   2   9        705.33        677.01         6.65 o                         
   2   2   9         70.33         81.62         2.76 o                         
   3   2   9        224.80        243.57         3.59 o                         
   4   2   9         26.07         28.00         1.80 o                         
   5   2   9        213.04        209.44         4.26 o                         
   6   2   9         26.60         25.41         2.69 o                         
   7   2   9          1.11         -0.39         3.27 o                         
   8   2   9         14.21         10.39         4.32 o                         
   9   2   9          0.18         15.73        20.51 o                         
  -8   3   9          1.30         -4.98         7.02 o                         
  -7   3   9         56.60         50.79         4.48 o                         
  -6   3   9          4.48          5.14         2.75 o                         
  -5   3   9         10.50         20.19         2.58 o                         
  -4   3   9         28.44         31.29         2.10 o                         
  -3   3   9        141.28        154.76         3.41 o                         
  -2   3   9         52.58         68.87         2.31 o                         
  -1   3   9        646.87        600.53         6.77 o                         
   0   3   9          8.97          7.01         1.12 o                         
   1   3   9          2.32          1.51         1.13 o                         
   2   3   9        170.25        156.40         3.43 o                         
   3   3   9         75.16         78.16         2.41 o                         
   4   3   9        166.54        171.77         4.18 o                         
   5   3   9         82.69         93.34         2.95 o                         
   6   3   9          7.11          7.83         2.34 o                         
   7   3   9         50.32         45.45         4.15 o                         
   8   3   9         10.31          3.96         5.02 o                         
  -8   4   9         28.01         30.43         8.44 o                         
  -7   4   9         22.18         13.63         3.90 o                         
  -6   4   9        125.30        130.31         4.77 o                         
  -5   4   9        138.18        140.05         4.66 o                         
  -4   4   9          0.14          1.57         1.85 o                         
  -3   4   9         10.70         12.91         1.81 o                         
  -2   4   9        398.77        394.33         5.63 o                         
  -1   4   9        377.66        413.85         5.44 o                         
   0   4   9        196.01        195.84         4.09 o                         
   1   4   9        608.58        634.58         7.01 o                         
   2   4   9         12.12         15.58         1.64 o                         
   3   4   9         53.24         64.70         2.36 o                         
   4   4   9         12.24         15.87         1.98 o                         
   5   4   9        107.30        107.45         3.69 o                         
   6   4   9          7.07          9.19         3.60 o                         
   7   4   9         24.25         13.65         4.21 o                         
   8   4   9          2.29          7.44         6.49 o                         
  -8   5   9          2.17          4.57        11.22 o                         
  -7   5   9          0.43         -3.94         3.94 o                         
  -6   5   9         10.64         12.16         3.67 o                         
  -5   5   9         48.59         35.71         3.33 o                         
  -4   5   9        250.73        243.57         5.84 o                         
  -3   5   9        166.18        155.62         4.55 o                         
  -2   5   9        112.85        127.32         3.65 o                         
  -1   5   9        425.88        433.52         6.21 o                         
   0   5   9        267.10        245.15         5.76 o                         
   1   5   9        399.68        377.87         5.36 o                         
   2   5   9          6.65          7.72         1.88 o                         
   3   5   9        691.57        687.68         8.37 o                         
   4   5   9          1.81         -0.04         2.13 o                         
   5   5   9         24.83         25.39         2.99 o                         
   6   5   9          0.53         -1.08         3.44 o                         
   7   5   9          7.63         12.18         5.36 o                         
   8   5   9          6.59          4.20         7.26 o                         
  -8   6   9          6.77         -4.04        17.76 o                         
  -7   6   9          0.01         -5.81         5.81 o                         
  -6   6   9          0.00         -4.01         4.01 o                         
  -5   6   9         48.56         40.82         4.07 o                         
  -4   6   9         56.40         58.25         3.49 o                         
  -3   6   9         28.75         57.29         3.44 o                         
  -2   6   9          0.17         -2.16         2.16 o                         
  -1   6   9        219.93        232.97         5.63 o                         
   0   6   9         82.86         86.05         3.58 o                         
   1   6   9        137.16        132.40         4.28 o                         
   2   6   9          0.05          1.21         1.76 o                         
   3   6   9         39.14         50.76         3.08 o                         
   4   6   9          0.75         -0.27         2.46 o                         
   5   6   9         25.23         31.30         4.00 o                         
   6   6   9         11.52          5.01         2.90 o                         
   7   6   9          4.42          5.33         6.11 o                         
   8   6   9          2.64         13.37        12.56 o                         
  -7   7   9         10.04         13.80         6.93 o                         
  -6   7   9          0.21          5.93         5.03 o                         
  -5   7   9         36.62         39.02         5.07 o                         
  -4   7   9         19.08         18.89         3.50 o                         
  -3   7   9         13.65          9.40         2.76 o                         
  -2   7   9         21.84         26.07         2.98 o                         
  -1   7   9       1060.32        999.85        13.38 o                         
   0   7   9          1.05         -1.43         2.33 o                         
   1   7   9          3.92          4.97         2.45 o                         
   2   7   9          5.70          5.01         2.24 o                         
   3   7   9         48.42         41.16         3.05 o                         
   4   7   9          0.06         -2.95         2.95 o                         
   5   7   9          2.39          3.02         3.68 o                         
   6   7   9         11.40          7.00         4.53 o                         
   7   7   9          0.27         -7.87         7.87 o                         
  -7   8   9          0.32         -1.93        12.27 o                         
  -6   8   9          0.22          1.09         6.89 o                         
  -5   8   9         10.69          5.24         5.07 o                         
  -4   8   9         19.22          9.29         3.69 o                         
  -3   8   9          0.15          0.46         3.24 o                         
  -2   8   9         50.47         65.41         4.94 o                         
  -1   8   9        220.59        239.93         8.21 o                         
   0   8   9         31.22         31.93         4.03 o                         
   1   8   9         61.62         57.09         4.09 o                         
   2   8   9          4.61         -0.28         3.02 o                         
   3   8   9         12.58          7.50         3.15 o                         
   4   8   9         60.96         69.21         5.26 o                         
   5   8   9          6.62         -1.30         4.64 o                         
   6   8   9          3.57         -0.85         5.53 o                         
   7   8   9          2.58          3.05         9.55 o                         
  -6   9   9          5.04         20.69         9.35 o                         
  -5   9   9          3.39          6.40         7.28 o                         
  -4   9   9         14.26         21.53         4.24 o                         
  -3   9   9         34.13         41.16         5.10 o                         
  -2   9   9          7.35          7.26         3.73 o                         
  -1   9   9        100.38        101.41         6.90 o                         
   0   9   9         53.79         48.70         4.26 o                         
   1   9   9         34.12         55.29         4.30 o                         
   2   9   9          9.52          8.79         3.55 o                         
   3   9   9        107.79        111.79         5.68 o                         
   4   9   9          5.01          9.67         5.00 o                         
   5   9   9         18.83         12.54         5.89 o                         
   6   9   9          0.26         -5.31         6.76 o                         
  -5  10   9          3.23          2.91        11.03 o                         
  -4  10   9         17.64         16.28         6.86 o                         
  -3  10   9          0.24          8.59         5.76 o                         
  -2  10   9         51.88         37.51         5.08 o                         
  -1  10   9          0.20         -3.32         4.19 o                         
   0  10   9          1.97         -0.64         3.98 o                         
   1  10   9         30.56         25.02         4.68 o                         
   2  10   9          0.83         -0.34         4.49 o                         
   3  10   9          0.11         -4.66         4.66 o                         
   4  10   9         11.40         14.62         7.32 o                         
   5  10   9         22.68         33.19         8.65 o                         
  -4  11   9          7.55         20.35         7.84 o                         
  -3  11   9         18.35         26.55         7.90 o                         
  -2  11   9          3.21          5.51         7.19 o                         
  -1  11   9          4.78         -2.45         6.23 o                         
   0  11   9          0.07         -3.93         6.22 o                         
   1  11   9         12.12          6.31         5.27 o                         
   2  11   9          1.74          0.78         5.85 o                         
   3  11   9         18.08         21.01         9.40 o                         
   4  11   9          2.83         11.59         7.93 o                         
  -3  12   9          0.50         -5.53         9.30 o                         
  -2  12   9          0.02          4.08         8.47 o                         
  -1  12   9          3.50         15.62         8.89 o                         
   0  12   9          6.02         12.79         7.56 o                         
   1  12   9         13.06          9.81         7.74 o                         
   2  12   9          0.49         -5.33         9.90 o                         
   3  12   9          0.06         -8.16        12.08 o                         
  -8   0  10         11.69         15.90        10.38 o                         
  -6   0  10          5.84          6.77         3.66 o                         
  -4   0  10          4.34          6.82         2.11 o                         
  -2   0  10         43.28         59.97         3.10 o                         
   0   0  10        480.09        466.74         7.10 o                         
   2   0  10        186.70        198.60         4.89 o                         
   4   0  10         45.17         42.39         2.81 o                         
   6   0  10          9.44          8.91         3.29 o                         
   8   0  10         14.13         16.12        11.17 o                         
  -9   1  10          0.23          7.65        18.15 o                         
  -8   1  10          1.80          4.91         5.17 o                         
  -7   1  10         52.08         44.34         4.05 o                         
  -6   1  10         71.78         84.84         4.87 o                         
  -5   1  10        149.68        136.62         3.85 o                         
  -4   1  10        266.79        281.98         4.48 o                         
  -3   1  10        572.20        594.81         6.24 o                         
  -2   1  10        164.98        185.66         3.82 o                         
  -1   1  10       4569.82       4698.53        31.54 o                         
   0   1  10         97.03        115.06         2.70 o                         
   1   1  10       3657.94       3797.94        27.60 o                         
   2   1  10        237.78        234.40         3.53 o                         
   3   1  10         22.78         27.08         1.57 o                         
   4   1  10         13.64         21.91         1.81 o                         
   5   1  10          3.02          5.04         2.01 o                         
   6   1  10         25.02         26.31         2.35 o                         
   7   1  10          0.09          2.80         3.70 o                         
   8   1  10          0.17          2.02         4.70 o                         
  -8   2  10          0.01          4.06         6.03 o                         
  -7   2  10         32.13         34.94         3.75 o                         
  -6   2  10         25.77         22.56         3.12 o                         
  -5   2  10         71.67         70.75         3.18 o                         
  -4   2  10        337.92        302.07         4.84 o                         
  -3   2  10         15.70         20.46         1.72 o                         
  -2   2  10        214.42        189.02         4.69 o                         
  -1   2  10        126.67        134.02         3.27 o                         
   0   2  10        191.97        167.59         3.97 o                         
   1   2  10        194.27        220.58         3.84 o                         
   2   2  10       1399.74       1338.25        11.50 o                         
   3   2  10        147.67        168.32         3.29 o                         
   4   2  10        137.11        149.35         3.74 o                         
   5   2  10          2.28          2.18         1.81 o                         
   6   2  10          7.78          4.71         2.08 o                         
   7   2  10         18.19         18.14         3.83 o                         
   8   2  10         11.89         18.47         5.26 o                         
  -8   3  10          3.48         -2.34         7.86 o                         
  -7   3  10         32.61         25.24         5.06 o                         
  -6   3  10         39.40         26.78         3.11 o                         
  -5   3  10         27.65         31.31         2.73 o                         
  -4   3  10        365.87        368.05         6.06 o                         
  -3   3  10          0.95          0.51         1.43 o                         
  -2   3  10        172.33        187.70         3.82 o                         
  -1   3  10        527.77        471.57         5.90 o                         
   0   3  10       1729.08       1761.34        14.96 o                         
   1   3  10          8.48          5.31         1.23 o                         
   2   3  10       1296.72       1286.93        11.97 o                         
   3   3  10         11.77         12.13         1.70 o                         
   4   3  10          0.34         -1.67         1.67 o                         
   5   3  10          2.87          2.68         1.95 o                         
   6   3  10          9.78          9.48         3.03 o                         
   7   3  10          5.33          0.84         3.73 o                         
   8   3  10          2.33         -6.08         6.08 o                         
  -8   4  10          2.78          6.28         8.34 o                         
  -7   4  10          2.00          3.50         4.20 o                         
  -6   4  10          0.63         -3.25         3.25 o                         
  -5   4  10         44.27         47.36         3.59 o                         
  -4   4  10          1.14          0.64         1.94 o                         
  -3   4  10         72.22         84.49         3.22 o                         
  -2   4  10         30.29         31.78         1.98 o                         
  -1   4  10         13.58         16.24         1.61 o                         
   0   4  10        219.69        212.42         4.42 o                         
   1   4  10         39.70         40.37         2.18 o                         
   2   4  10        185.80        195.14         4.14 o                         
   3   4  10          0.02          2.43         1.58 o                         
   4   4  10          5.57          2.19         1.94 o                         
   5   4  10          2.33          5.03         2.27 o                         
   6   4  10          0.30          1.28         2.60 o                         
   7   4  10          6.12          7.22         4.73 o                         
   8   4  10          0.07         -6.60         6.60 o                         
  -8   5  10          1.09          2.78        10.79 o                         
  -7   5  10         25.51         27.68         4.86 o                         
  -6   5  10         32.37         39.29         4.06 o                         
  -5   5  10         67.31         63.45         3.92 o                         
  -4   5  10          3.67          8.99         2.40 o                         
  -3   5  10         14.75         13.77         2.42 o                         
  -2   5  10         24.23         22.89         2.31 o                         
  -1   5  10        359.71        364.54         5.90 o                         
   0   5  10          0.34          2.69         1.63 o                         
   1   5  10         25.58         24.55         1.94 o                         
   2   5  10         37.25         28.79         2.36 o                         
   3   5  10         11.78          9.93         1.97 o                         
   4   5  10         26.84         29.07         2.65 o                         
   5   5  10          3.11          3.53         2.54 o                         
   6   5  10         19.55         16.85         3.70 o                         
   7   5  10          0.69         -2.59         5.64 o                         
   8   5  10          0.13         -0.81         9.01 o                         
  -7   6  10          4.64          2.51         5.83 o                         
  -6   6  10          0.30          5.55         4.22 o                         
  -5   6  10          4.70          4.19         3.72 o                         
  -4   6  10         23.96         18.70         3.08 o                         
  -3   6  10        103.47        125.27         4.85 o                         
  -2   6  10        148.17        135.50         5.04 o                         
  -1   6  10         16.77         17.55         2.63 o                         
   0   6  10        173.16        177.90         5.29 o                         
   1   6  10          8.08          6.72         2.09 o                         
   2   6  10        198.62        209.08         6.01 o                         
   3   6  10         64.14         74.05         3.56 o                         
   4   6  10         80.14         85.89         4.53 o                         
   5   6  10          0.27         -2.22         2.95 o                         
   6   6  10          0.00          3.31         3.67 o                         
   7   6  10          0.33         -0.87         6.59 o                         
  -7   7  10          1.69          9.23         7.43 o                         
  -6   7  10         12.24          6.05         6.34 o                         
  -5   7  10          0.09          1.54         4.10 o                         
  -4   7  10         22.53         24.59         3.47 o                         
  -3   7  10         24.17         32.96         3.84 o                         
  -2   7  10        559.86        535.82         9.64 o                         
  -1   7  10          2.68          2.37         2.71 o                         
   0   7  10        940.98        928.88        13.22 o                         
   1   7  10          3.02          3.30         2.62 o                         
   2   7  10         20.80         21.57         2.89 o                         
   3   7  10          0.34          3.96         2.71 o                         
   4   7  10         19.84         21.50         3.37 o                         
   5   7  10          0.09         -3.98         4.13 o                         
   6   7  10         32.44         31.71         4.59 o                         
   7   7  10          0.09         -7.56         7.56 o                         
  -7   8  10          0.58        -13.45        13.45 o                         
  -6   8  10          0.11         15.42         8.05 o                         
  -5   8  10          0.08         -1.64         5.01 o                         
  -4   8  10          7.35          6.11         4.35 o                         
  -3   8  10         16.06         20.82         3.65 o                         
  -2   8  10        114.25        127.43         5.77 o                         
  -1   8  10         20.72         18.43         3.47 o                         
   0   8  10         92.63         80.71         5.14 o                         
   1   8  10          5.75         -0.93         3.24 o                         
   2   8  10         41.08         39.59         3.42 o                         
   3   8  10          0.51         -1.48         3.02 o                         
   4   8  10         70.98         57.28         5.12 o                         
   5   8  10         18.19         25.81         4.85 o                         
   6   8  10          1.83         -1.30         5.69 o                         
   7   8  10          0.37         33.61        25.68 o                         
  -6   9  10          1.01         -8.97         8.97 o                         
  -5   9  10          0.30          1.86         7.39 o                         
  -4   9  10         18.57         24.18         5.20 o                         
  -3   9  10          6.12          9.37         5.71 o                         
  -2   9  10         22.94         27.83         4.46 o                         
  -1   9  10         65.10         74.21         5.82 o                         
   0   9  10          3.20          0.56         3.48 o                         
   1   9  10         17.47         16.60         3.57 o                         
   2   9  10          0.79         -0.28         3.59 o                         
   3   9  10          1.50          1.77         3.96 o                         
   4   9  10          7.98         18.33         4.89 o                         
   5   9  10          0.42         -6.71         6.71 o                         
   6   9  10          3.45         13.46         7.15 o                         
  -5  10  10          0.02         18.66         9.53 o                         
  -4  10  10          0.40         -6.20         7.42 o                         
  -3  10  10          1.12          1.14         5.74 o                         
  -2  10  10          0.00         -3.14         5.94 o                         
  -1  10  10          0.02         -2.92         4.87 o                         
   0  10  10         30.69         39.78         5.70 o                         
   1  10  10          0.73         -1.72         4.50 o                         
   2  10  10          8.20          5.75         4.74 o                         
   3  10  10          0.24          7.13         5.13 o                         
   4  10  10          8.29          9.24         6.84 o                         
   5  10  10          6.41          1.78         7.02 o                         
  -4  11  10          3.13          0.28         8.23 o                         
  -3  11  10          2.27         19.27         8.46 o                         
  -2  11  10          2.67          1.89         7.26 o                         
  -1  11  10          0.11          7.22         6.67 o                         
   0  11  10         46.25         52.99         6.30 o                         
   1  11  10          3.01         10.00         5.89 o                         
   2  11  10         21.77         13.85         6.85 o                         
   3  11  10          1.71         -4.51         7.14 o                         
   4  11  10          0.02          6.57        10.69 o                         
  -3  12  10          0.53        -11.62        18.31 o                         
  -2  12  10         11.66          7.89         8.73 o                         
  -1  12  10          5.98         -2.53         8.24 o                         
   0  12  10          1.02         -2.17         8.43 o                         
   1  12  10          0.91         -8.67         8.67 o                         
   2  12  10          3.64        -11.57        11.57 o                         
   3  12  10          0.24        -18.43        32.50 o                         
  -7   0  11          6.65         12.24         5.15 o                         
  -5   0  11          2.96         -2.59         2.59 o                         
  -3   0  11        746.80        696.67         9.90 o                         
  -1   0  11         23.04         29.12         2.47 o                         
   1   0  11       3499.09       3464.79        37.08 o                         
   3   0  11        914.57        914.70        12.71 o                         
   5   0  11        144.81        149.48         7.38 o                         
   7   0  11          0.10         -3.90         3.90 o                         
  -8   1  11          1.10         -1.99         6.00 o                         
  -7   1  11          2.32          2.61         3.48 o                         
  -6   1  11          8.37         13.26         2.94 o                         
  -5   1  11         14.78         14.00         1.80 o                         
  -4   1  11        164.39        163.15         3.99 o                         
  -3   1  11        288.78        289.15         4.56 o                         
  -2   1  11        260.76        258.29         4.06 o                         
  -1   1  11        132.46        110.90         3.35 o                         
   0   1  11         93.81         94.11         2.69 o                         
   1   1  11        225.67        214.95         3.95 o                         
   2   1  11          2.11          3.10         1.24 o                         
   3   1  11        464.44        450.95         5.44 o                         
   4   1  11        277.16        276.55         5.00 o                         
   5   1  11        125.99        139.84         4.28 o                         
   6   1  11         29.93         33.45         2.74 o                         
   7   1  11          5.60          5.96         3.16 o                         
   8   1  11          0.34         -5.76         5.76 o                         
  -8   2  11          1.10         -6.68         6.95 o                         
  -7   2  11         33.45         45.95         5.28 o                         
  -6   2  11          1.78         -0.67         2.73 o                         
  -5   2  11        314.63        336.81         6.77 o                         
  -4   2  11        202.61        195.13         4.20 o                         
  -3   2  11         47.65         38.95         2.02 o                         
  -2   2  11         91.36         99.48         2.93 o                         
  -1   2  11        785.85        794.72         7.93 o                         
   0   2  11          5.93          6.70         1.36 o                         
   1   2  11        418.78        448.60         5.76 o                         
   2   2  11        162.42        166.31         3.71 o                         
   3   2  11         20.57         22.20         1.67 o                         
   4   2  11         34.86         27.94         2.03 o                         
   5   2  11         57.00         57.28         2.86 o                         
   6   2  11          5.02          9.14         2.41 o                         
   7   2  11          7.11         -2.45         4.09 o                         
   8   2  11          0.01          3.88         6.43 o                         
  -8   3  11          4.41          3.13         7.56 o                         
  -7   3  11         19.00         19.34         4.27 o                         
  -6   3  11         39.07         42.84         3.38 o                         
  -5   3  11        130.95        159.27         4.94 o                         
  -4   3  11         69.73         77.25         3.00 o                         
  -3   3  11        126.08        131.85         3.72 o                         
  -2   3  11         57.93         54.75         2.37 o                         
  -1   3  11         67.89         65.28         2.55 o                         
   0   3  11        174.29        175.51         3.96 o                         
   1   3  11        123.80        110.97         3.42 o                         
   2   3  11         17.12         17.31         1.84 o                         
   3   3  11          0.10          2.52         1.65 o                         
   4   3  11         21.73         19.95         2.98 o                         
   5   3  11         14.30         13.67         2.36 o                         
   6   3  11         13.51         17.40         2.47 o                         
   7   3  11          0.04          0.97         4.12 o                         
   8   3  11          0.44         -5.92         6.48 o                         
  -8   4  11          1.69          2.74         7.30 o                         
  -7   4  11         55.42         54.40         5.99 o                         
  -6   4  11         15.54         13.65         3.63 o                         
  -5   4  11         84.50         79.85         4.10 o                         
  -4   4  11        158.64        165.50         4.79 o                         
  -3   4  11        176.96        189.86         4.95 o                         
  -2   4  11        247.21        253.35         4.75 o                         
  -1   4  11         90.57         89.78         3.61 o                         
   0   4  11         37.56         46.85         2.22 o                         
   1   4  11        708.19        692.46         7.93 o                         
   2   4  11         34.22         37.16         2.38 o                         
   3   4  11         68.47         71.14         2.99 o                         
   4   4  11          0.56         -1.12         2.18 o                         
   5   4  11          4.40          3.82         2.55 o                         
   6   4  11          0.17         -0.71         2.72 o                         
   7   4  11          5.84          6.58         4.91 o                         
   8   4  11          3.32          2.85         6.98 o                         
  -8   5  11          0.48         10.92        19.57 o                         
  -7   5  11          9.58         12.97         8.37 o                         
  -6   5  11          0.01          3.46         3.86 o                         
  -5   5  11         45.67         33.99         3.97 o                         
  -4   5  11         18.97         14.31         2.77 o                         
  -3   5  11         67.09         60.47         3.49 o                         
  -2   5  11        122.00        120.32         4.32 o                         
  -1   5  11        315.99        323.93         6.48 o                         
   0   5  11         41.39         42.99         2.71 o                         
   1   5  11        221.13        239.97         5.08 o                         
   2   5  11          3.12          4.69         2.00 o                         
   3   5  11         78.66         78.05         3.56 o                         
   4   5  11          0.03          0.91         2.33 o                         
   5   5  11         37.11         48.10         3.44 o                         
   6   5  11          0.34          0.60         3.99 o                         
   7   5  11          0.66         15.54         6.61 o                         
   8   5  11          0.03          0.46         8.60 o                         
  -7   6  11          1.22         -6.86         6.86 o                         
  -6   6  11         84.79         90.69         5.60 o                         
  -5   6  11         24.26         27.58         4.07 o                         
  -4   6  11         39.73         56.23         3.95 o                         
  -3   6  11          8.66          7.00         2.79 o                         
  -2   6  11          0.21         -2.18         2.50 o                         
  -1   6  11          2.63         -1.23         2.48 o                         
   0   6  11         81.74         78.02         3.61 o                         
   1   6  11         24.07         25.79         2.61 o                         
   2   6  11        110.72        108.53         4.36 o                         
   3   6  11          4.36          3.53         2.32 o                         
   4   6  11          0.07          0.80         2.99 o                         
   5   6  11          0.33         -0.82         3.12 o                         
   6   6  11          2.22          2.86         4.19 o                         
   7   6  11          0.94          1.10         7.58 o                         
  -7   7  11          5.26          5.05         8.79 o                         
  -6   7  11          0.04          4.92         6.07 o                         
  -5   7  11          0.30          0.51         4.40 o                         
  -4   7  11          0.09         -0.87         3.63 o                         
  -3   7  11         12.01         12.36         3.44 o                         
  -2   7  11         11.44          2.95         2.87 o                         
  -1   7  11        196.14        203.20         6.87 o                         
   0   7  11          4.79          3.03         2.96 o                         
   1   7  11         38.88         40.00         3.58 o                         
   2   7  11          5.61          4.72         2.48 o                         
   3   7  11          0.26         -0.59         3.15 o                         
   4   7  11          0.62         -0.89         3.27 o                         
   5   7  11          0.31         -1.98         3.85 o                         
   6   7  11          1.23          1.43         4.51 o                         
   7   7  11          1.82          3.30         9.75 o                         
  -6   8  11          0.51         -8.23         8.23 o                         
  -5   8  11          0.00         10.66         6.00 o                         
  -4   8  11          3.57          5.87         4.15 o                         
  -3   8  11         11.73         17.00         4.03 o                         
  -2   8  11          7.00          6.35         3.93 o                         
  -1   8  11         62.64         58.11         4.54 o                         
   0   8  11         41.71         44.76         4.32 o                         
   1   8  11         66.32         75.65         4.96 o                         
   2   8  11        111.00        113.86         5.39 o                         
   3   8  11          3.40          7.48         3.43 o                         
   4   8  11         13.50         18.40         4.58 o                         
   5   8  11          0.07         -2.41         5.39 o                         
   6   8  11          0.06          3.20         5.93 o                         
  -6   9  11          2.86          9.29        10.77 o                         
  -5   9  11          0.30          2.56         8.11 o                         
  -4   9  11          0.04         -5.31         5.31 o                         
  -3   9  11          4.46         12.02         4.78 o                         
  -2   9  11         18.15         19.60         4.64 o                         
  -1   9  11          9.31         18.92         4.22 o                         
   0   9  11         79.12         68.21         6.15 o                         
   1   9  11         69.52         58.92         4.88 o                         
   2   9  11          8.17         10.10         4.26 o                         
   3   9  11          4.23          4.00         4.13 o                         
   4   9  11          0.15         -0.43         7.57 o                         
   5   9  11          0.01         -1.29         6.71 o                         
   6   9  11          0.68          6.09        12.15 o                         
  -5  10  11          0.86         -1.15        10.43 o                         
  -4  10  11          1.90         11.18         7.71 o                         
  -3  10  11          1.69          8.53         6.12 o                         
  -2  10  11         28.32         25.92         5.59 o                         
  -1  10  11          2.86          2.97         4.86 o                         
   0  10  11         42.23         30.06         4.52 o                         
   1  10  11         24.42         27.69         4.44 o                         
   2  10  11          4.90          2.63         4.68 o                         
   3  10  11          2.60          3.12         5.35 o                         
   4  10  11          0.86         11.83         7.60 o                         
   5  10  11          0.09         -5.38        11.46 o                         
  -4  11  11          2.26          4.74        10.82 o                         
  -3  11  11          1.52          5.81         8.85 o                         
  -2  11  11          0.70         -1.90         7.21 o                         
  -1  11  11          5.00          1.06         5.64 o                         
   0  11  11          1.23          3.18         5.57 o                         
   1  11  11          5.76         -6.03         6.03 o                         
   2  11  11          1.10         15.47         6.89 o                         
   3  11  11          0.11          2.07         6.95 o                         
   4  11  11          0.58         16.10        15.79 o                         
  -2  12  11         10.63          7.60         9.43 o                         
  -1  12  11          0.16         -1.21        10.30 o                         
   0  12  11          0.04          0.30         9.03 o                         
   1  12  11          2.01          4.38         9.03 o                         
   2  12  11          3.43         15.92        11.38 o                         
  -8   0  12         19.33         20.93        13.07 o                         
  -6   0  12          8.13          6.98         4.29 o                         
  -4   0  12        132.79        150.26         5.62 o                         
  -2   0  12         52.90         54.03         4.48 o                         
   0   0  12        511.33        571.84         9.91 o                         
   2   0  12        566.80        581.75         8.88 o                         
   4   0  12        362.94        357.37         8.30 o                         
   6   0  12          4.60          8.33         3.45 o                         
   8   0  12          4.40         13.18         6.46 o                         
  -8   1  12          0.54         -0.20         6.70 o                         
  -7   1  12          0.05         -2.75         3.80 o                         
  -6   1  12         11.72          8.92         3.37 o                         
  -5   1  12          7.62         12.34         2.41 o                         
  -4   1  12         21.21         24.65         2.24 o                         
  -3   1  12         57.30         62.65         2.54 o                         
  -2   1  12        336.92        314.30         4.69 o                         
  -1   1  12          0.43          0.36         1.25 o                         
   0   1  12         29.55         39.41         1.93 o                         
   1   1  12        663.58        645.88         7.07 o                         
   2   1  12         11.53         11.41         1.45 o                         
   3   1  12        945.03        926.77         9.41 o                         
   4   1  12          9.00         12.47         1.84 o                         
   5   1  12         64.61         64.61         3.26 o                         
   6   1  12          3.00          5.73         2.55 o                         
   7   1  12          0.58          4.83         3.00 o                         
   8   1  12          2.65          1.98         5.89 o                         
  -8   2  12          1.25         15.08         7.00 o                         
  -7   2  12          1.28          3.13         5.03 o                         
  -6   2  12         50.80         42.75         3.33 o                         
  -5   2  12          2.52          5.31         2.19 o                         
  -4   2  12         17.95         18.92         2.13 o                         
  -3   2  12         18.41         21.51         2.06 o                         
  -2   2  12        674.14        702.83         7.82 o                         
  -1   2  12        201.86        202.80         4.08 o                         
   0   2  12       1063.37       1052.36        10.56 o                         
   1   2  12         85.54         97.94         3.53 o                         
   2   2  12        862.67        862.54         8.61 o                         
   3   2  12          3.04          3.83         1.56 o                         
   4   2  12        182.63        166.63         4.43 o                         
   5   2  12          8.24         10.88         2.29 o                         
   6   2  12         67.69         58.96         3.31 o                         
   7   2  12         12.23         10.79         3.29 o                         
   8   2  12          4.40          6.28         5.60 o                         
  -8   3  12          2.19          4.64         6.90 o                         
  -7   3  12         14.47         14.39         4.53 o                         
  -6   3  12          4.08          1.24         3.72 o                         
  -5   3  12        377.05        378.80         9.15 o                         
  -4   3  12          3.55          7.53         2.16 o                         
  -3   3  12        391.65        377.22         5.94 o                         
  -2   3  12       1021.87        987.37         9.92 o                         
  -1   3  12         15.75          9.60         1.68 o                         
   0   3  12         87.01        103.26         3.25 o                         
   1   3  12        252.77        263.18         5.12 o                         
   2   3  12        227.79        245.32         4.67 o                         
   3   3  12        186.19        182.28         4.71 o                         
   4   3  12        299.84        311.48         6.51 o                         
   5   3  12         60.73         62.09         3.34 o                         
   6   3  12          4.32          1.95         3.36 o                         
   7   3  12          0.42         -0.46         3.83 o                         
   8   3  12          0.00          4.03         7.24 o                         
  -8   4  12          0.01          5.90         7.58 o                         
  -7   4  12          0.41         -5.37         5.37 o                         
  -6   4  12         27.10         17.17         4.03 o                         
  -5   4  12          8.40          5.52         3.24 o                         
  -4   4  12        228.41        238.28         6.10 o                         
  -3   4  12        313.04        320.91         6.46 o                         
  -2   4  12         27.23         29.22         2.37 o                         
  -1   4  12        274.57        273.81         5.02 o                         
   0   4  12         66.84         68.28         2.71 o                         
   1   4  12          0.17          1.83         1.60 o                         
   2   4  12         85.21         81.93         3.43 o                         
   3   4  12         16.47         11.95         2.05 o                         
   4   4  12          9.84          6.30         2.43 o                         
   5   4  12          1.33          0.36         2.54 o                         
   6   4  12          2.24          1.43         2.92 o                         
   7   4  12          3.40          7.18         4.29 o                         
   8   4  12          0.87         -8.25         8.25 o                         
  -8   5  12          6.51         16.51        16.95 o                         
  -7   5  12          0.11         -3.60         6.12 o                         
  -6   5  12         50.40         40.17         4.77 o                         
  -5   5  12         63.53         59.00         4.67 o                         
  -4   5  12        268.05        270.80         7.63 o                         
  -3   5  12        251.33        261.83         6.55 o                         
  -2   5  12         69.13         65.28         3.99 o                         
  -1   5  12         46.35         54.27         3.22 o                         
   0   5  12          8.42          2.78         1.98 o                         
   1   5  12         15.16         16.22         2.05 o                         
   2   5  12          4.31         -0.39         2.13 o                         
   3   5  12         42.48         46.32         2.98 o                         
   4   5  12          0.74         -0.07         2.77 o                         
   5   5  12          0.29         -2.98         2.98 o                         
   6   5  12          2.26          6.99         3.33 o                         
   7   5  12          3.36          0.74         5.04 o                         
  -7   6  12          2.45          4.74         7.35 o                         
  -6   6  12          4.96          3.78         4.95 o                         
  -5   6  12          0.40          0.85         4.20 o                         
  -4   6  12          7.87          7.44         3.17 o                         
  -3   6  12          0.11          6.46         2.82 o                         
  -2   6  12         81.31         74.06         4.05 o                         
  -1   6  12          1.50          1.60         2.59 o                         
   0   6  12          5.61         13.19         2.66 o                         
   1   6  12        231.47        229.07         5.88 o                         
   2   6  12        187.13        178.13         5.96 o                         
   3   6  12         25.22         25.62         3.24 o                         
   4   6  12         14.80         14.38         3.22 o                         
   5   6  12         13.93         11.71         3.67 o                         
   6   6  12          0.88          6.32         4.44 o                         
   7   6  12          0.46          9.60         6.83 o                         
  -7   7  12          1.93         12.49         9.92 o                         
  -6   7  12          2.74         -5.68         6.29 o                         
  -5   7  12          3.27         -4.66         4.66 o                         
  -4   7  12         91.97         95.39         5.46 o                         
  -3   7  12          2.14          4.45         3.32 o                         
  -2   7  12        197.00        208.65         8.21 o                         
  -1   7  12          2.40         -0.13         3.20 o                         
   0   7  12         27.66         23.53         3.44 o                         
   1   7  12          3.62          2.85         2.65 o                         
   2   7  12        380.31        398.34         9.00 o                         
   3   7  12          1.60          2.85         2.88 o                         
   4   7  12        119.17        129.23         5.61 o                         
   5   7  12          0.47          0.67         4.63 o                         
   6   7  12          6.89         -1.82         5.56 o                         
   7   7  12          0.00         -6.29         6.29 o                         
  -6   8  12          1.84          5.44         8.25 o                         
  -5   8  12          0.23         10.25         6.63 o                         
  -4   8  12          4.05          9.18         5.19 o                         
  -3   8  12          0.00          0.92         4.07 o                         
  -2   8  12         17.37         12.40         4.50 o                         
  -1   8  12         92.42         81.66         5.13 o                         
   0   8  12         30.77         27.54         4.01 o                         
   1   8  12          1.34          0.64         3.64 o                         
   2   8  12        150.03        142.18         6.05 o                         
   3   8  12         10.12          2.79         3.55 o                         
   4   8  12          0.13         -3.92         3.92 o                         
   5   8  12          5.88          7.14         5.10 o                         
   6   8  12          0.14         -1.43         6.48 o                         
  -6   9  12          1.63         14.09        21.41 o                         
  -5   9  12          6.32         15.72         7.84 o                         
  -4   9  12          0.02         -5.85         5.85 o                         
  -3   9  12          0.05          4.92         4.98 o                         
  -2   9  12        127.10        103.88         6.59 o                         
  -1   9  12          8.84          9.91         4.47 o                         
   0   9  12         58.96         56.91         6.10 o                         
   1   9  12          0.28          5.17         4.58 o                         
   2   9  12          0.74          7.36         3.92 o                         
   3   9  12          4.11          1.39         4.22 o                         
   4   9  12          0.14         -1.38         5.51 o                         
   5   9  12          0.13         11.43         8.96 o                         
  -5  10  12          0.04         16.86        12.14 o                         
  -4  10  12          4.87          0.29         7.00 o                         
  -3  10  12          0.05         12.67         7.13 o                         
  -2  10  12          0.64          2.83         6.09 o                         
  -1  10  12         19.48         22.21         5.32 o                         
   0  10  12         11.82         15.29         4.87 o                         
   1  10  12          1.04          3.53         4.39 o                         
   2  10  12          3.11         -0.22         4.86 o                         
   3  10  12          0.95         -0.91         5.79 o                         
   4  10  12          0.70          0.55         8.16 o                         
   5  10  12          8.44          5.72        12.90 o                         
  -4  11  12          1.72        -19.68        23.22 o                         
  -3  11  12          0.01          1.58         7.99 o                         
  -2  11  12         37.48         47.64        10.54 o                         
  -1  11  12          0.05          3.03         6.30 o                         
   0  11  12          2.31          4.86         6.49 o                         
   1  11  12          0.63         -1.84         8.09 o                         
   2  11  12         22.75         24.75        10.66 o                         
   3  11  12          8.86         27.54         9.44 o                         
  -2  12  12          4.38          2.05        19.13 o                         
  -1  12  12          0.00         10.29        12.13 o                         
   0  12  12          7.53          8.20        10.02 o                         
   1  12  12          5.49         10.42        10.32 o                         
   2  12  12          3.37         -1.60        24.74 o                         
  -7   0  13          0.13         -5.60         5.60 o                         
  -5   0  13         18.63         14.37         3.33 o                         
  -3   0  13         21.69         19.50         3.18 o                         
  -1   0  13        154.41        138.60         4.93 o                         
   1   0  13        538.28        586.74         9.66 o                         
   3   0  13        736.00        772.07        12.05 o                         
   5   0  13         66.40         76.09         4.92 o                         
   7   0  13          8.47          6.52         4.35 o                         
  -8   1  13          4.27         10.49         7.44 o                         
  -7   1  13          0.03         -1.04         4.17 o                         
  -6   1  13         58.70         63.99         4.02 o                         
  -5   1  13         91.64         74.04         3.76 o                         
  -4   1  13         13.75         12.17         2.50 o                         
  -3   1  13         34.32         38.88         2.59 o                         
  -2   1  13        102.94        104.08         3.08 o                         
  -1   1  13        152.52        192.98         4.17 o                         
   0   1  13        865.20        854.58         8.78 o                         
   1   1  13        849.17        826.89         8.68 o                         
   2   1  13        132.92        129.54         3.48 o                         
   3   1  13         13.16         19.11         1.95 o                         
   4   1  13          5.23          4.78         1.86 o                         
   5   1  13         72.23         69.44         3.46 o                         
   6   1  13          1.17         -2.17         2.99 o                         
   7   1  13         11.36         10.87         3.59 o                         
   8   1  13          3.27          8.25         5.30 o                         
  -8   2  13          0.58          1.43         7.47 o                         
  -7   2  13         17.98          8.63         4.54 o                         
  -6   2  13          0.31         -0.05         3.19 o                         
  -5   2  13          2.07          1.66         2.42 o                         
  -4   2  13         11.16          9.21         2.40 o                         
  -3   2  13        236.90        254.54         6.26 o                         
  -2   2  13          0.54         -0.37         1.59 o                         
  -1   2  13        184.12        193.71         4.30 o                         
   0   2  13          0.03          0.31         1.54 o                         
   1   2  13         16.05         16.89         1.77 o                         
   2   2  13         50.09         47.32         2.38 o                         
   3   2  13          6.60         10.51         1.94 o                         
   4   2  13          5.65          6.84         1.89 o                         
   5   2  13        104.34         96.65         3.69 o                         
   6   2  13          9.00          8.31         2.78 o                         
   7   2  13          6.98          3.72         3.08 o                         
   8   2  13          0.45          3.54         7.65 o                         
  -8   3  13          0.02          4.56        12.06 o                         
  -7   3  13          8.68          3.72         5.55 o                         
  -6   3  13          0.60         -2.67         3.39 o                         
  -5   3  13         12.22          7.67         2.72 o                         
  -4   3  13          0.93          5.31         3.14 o                         
  -3   3  13         85.91        100.29         3.68 o                         
  -2   3  13        168.96        168.79         4.37 o                         
  -1   3  13         72.03         66.34         2.74 o                         
   0   3  13        139.65        133.59         4.45 o                         
   1   3  13          0.69          1.16         1.59 o                         
   2   3  13        163.46        173.39         5.15 o                         
   3   3  13         30.73         27.72         2.84 o                         
   4   3  13         43.88         44.94         2.82 o                         
   5   3  13         13.73         11.67         2.63 o                         
   6   3  13          0.05          7.09         3.04 o                         
   7   3  13          0.02          0.91         4.09 o                         
   8   3  13          2.63          8.66         6.80 o                         
  -8   4  13          1.54         -1.72         9.22 o                         
  -7   4  13          1.82          1.43         5.77 o                         
  -6   4  13          0.17         -0.98         3.83 o                         
  -5   4  13         53.85         47.66         3.58 o                         
  -4   4  13         93.21         97.80         4.59 o                         
  -3   4  13        922.22        823.82        11.26 o                         
  -2   4  13        466.61        476.57         8.48 o                         
  -1   4  13       1266.14       1196.11        13.37 o                         
   0   4  13        315.85        323.35         6.23 o                         
   1   4  13         45.25         55.62         3.17 o                         
   2   4  13         18.98         18.17         2.56 o                         
   3   4  13        391.86        370.14         7.35 o                         
   4   4  13         20.24         22.38         3.06 o                         
   5   4  13         36.84         41.98         3.45 o                         
   6   4  13          7.03          6.98         3.25 o                         
   7   4  13          2.38          4.12         4.74 o                         
   8   4  13          0.05         -5.84         8.57 o                         
  -7   5  13          0.01          0.35         6.70 o                         
  -6   5  13         17.26          5.00         5.16 o                         
  -5   5  13         17.50         12.07         3.40 o                         
  -4   5  13         60.29         67.27         4.17 o                         
  -3   5  13         10.59          6.82         2.65 o                         
  -2   5  13        102.24        103.12         4.34 o                         
  -1   5  13        490.22        483.42         8.14 o                         
   0   5  13          0.42          0.45         2.14 o                         
   1   5  13        541.62        568.17         9.34 o                         
   2   5  13         61.85         62.54         4.24 o                         
   3   5  13        145.80        160.97         5.35 o                         
   4   5  13          1.34         -2.70         2.70 o                         
   5   5  13          3.65          4.32         3.11 o                         
   6   5  13          1.04         -1.85         4.31 o                         
   7   5  13          2.93          0.10         5.42 o                         
  -7   6  13          0.34         -7.39         7.39 o                         
  -6   6  13          0.01          2.93         5.62 o                         
  -5   6  13          1.09         -4.03         4.49 o                         
  -4   6  13         71.14         72.55         4.70 o                         
  -3   6  13          7.61          7.93         3.15 o                         
  -2   6  13        249.95        249.75         7.15 o                         
  -1   6  13         81.47         77.75         4.09 o                         
   0   6  13         34.41         36.46         4.04 o                         
   1   6  13          5.09          6.15         2.44 o                         
   2   6  13          7.53         16.31         3.19 o                         
   3   6  13         61.62         54.89         3.72 o                         
   4   6  13         50.36         45.24         3.92 o                         
   5   6  13          0.03          0.99         3.67 o                         
   6   6  13          7.13          0.60         4.34 o                         
   7   6  13          0.30          2.75         5.88 o                         
  -7   7  13          0.43         -4.47        32.18 o                         
  -6   7  13          1.06         -4.97         6.71 o                         
  -5   7  13          0.67          3.39         5.15 o                         
  -4   7  13          0.00         -0.09         4.06 o                         
  -3   7  13          3.62          1.28         3.55 o                         
  -2   7  13          5.18          6.71         3.64 o                         
  -1   7  13          5.81         -0.26         3.38 o                         
   0   7  13         15.99         13.96         3.61 o                         
   1   7  13         23.26         21.78         3.48 o                         
   2   7  13          1.45          2.35         3.23 o                         
   3   7  13          0.18         -3.19         3.19 o                         
   4   7  13         12.38         18.72         3.80 o                         
   5   7  13         16.63         16.16         4.53 o                         
   6   7  13          3.94          3.09         5.87 o                         
  -6   8  13          1.14          3.51         8.51 o                         
  -5   8  13          1.74         13.06         7.38 o                         
  -4   8  13          7.44         17.78         5.06 o                         
  -3   8  13          4.46          6.30         4.42 o                         
  -2   8  13          5.99          8.28         4.23 o                         
  -1   8  13        128.43        121.84         6.49 o                         
   0   8  13          4.27         -0.13         3.71 o                         
   1   8  13          9.92         18.36         3.86 o                         
   2   8  13         55.26         55.71         4.79 o                         
   3   8  13         75.52         84.94         4.89 o                         
   4   8  13         23.79         19.01         4.52 o                         
   5   8  13          8.90         17.66         5.72 o                         
   6   8  13          1.73         -6.59         6.59 o                         
  -5   9  13          6.90         10.08        10.32 o                         
  -4   9  13          6.50          3.85         6.65 o                         
  -3   9  13          0.04         -5.15         5.15 o                         
  -2   9  13          8.20         11.26         4.91 o                         
  -1   9  13         30.06         28.45         5.53 o                         
   0   9  13          5.41          7.66         4.38 o                         
   1   9  13         16.16         19.15         4.30 o                         
   2   9  13          3.64          2.95         4.26 o                         
   3   9  13          9.45         15.25         5.03 o                         
   4   9  13          0.89         -3.26         6.75 o                         
   5   9  13          3.62          8.73         7.86 o                         
  -4  10  13          0.38          6.97         7.58 o                         
  -3  10  13         17.34         35.17         7.83 o                         
  -2  10  13         12.29          8.60         6.15 o                         
  -1  10  13         45.19         45.93         6.46 o                         
   0  10  13          2.38         -4.62         5.12 o                         
   1  10  13          0.91         -3.85         4.64 o                         
   2  10  13          7.14          1.37         5.12 o                         
   3  10  13         14.74         16.97         7.04 o                         
   4  10  13          7.62         12.79         7.51 o                         
  -3  11  13          3.27         -3.89         8.55 o                         
  -2  11  13          2.63          9.89         8.16 o                         
  -1  11  13          3.48         11.61         6.57 o                         
   0  11  13          0.65          4.93         7.03 o                         
   1  11  13          0.61          9.54         6.53 o                         
   2  11  13          0.43          6.14         7.01 o                         
   3  11  13          0.23         11.13         9.50 o                         
  -1  12  13          0.72         21.45        18.21 o                         
   0  12  13          5.67         -6.21        12.00 o                         
   1  12  13          0.05         34.56        39.00 o                         
  -8   0  14          3.58          5.47        10.50 o                         
  -6   0  14        139.00        159.88         7.89 o                         
  -4   0  14        309.76        338.99         8.67 o                         
  -2   0  14          4.44          5.61         2.48 o                         
   0   0  14         19.12         23.95         2.73 o                         
   2   0  14        136.92        141.39         5.58 o                         
   4   0  14         38.14         35.97         3.64 o                         
   6   0  14         25.96         22.02         4.99 o                         
   8   0  14          1.09          2.90         7.30 o                         
  -8   1  14          0.43          6.08         7.91 o                         
  -7   1  14         11.61         14.43         5.49 o                         
  -6   1  14          1.82          1.67         3.20 o                         
  -5   1  14          1.48         -0.37         2.58 o                         
  -4   1  14          3.14          1.40         2.08 o                         
  -3   1  14         32.52         36.25         2.63 o                         
  -2   1  14         15.97         19.11         1.96 o                         
  -1   1  14        131.27        129.86         3.67 o                         
   0   1  14        181.06        165.26         4.73 o                         
   1   1  14        122.83        130.98         3.77 o                         
   2   1  14         37.84         45.96         2.54 o                         
   3   1  14        201.63        205.89         4.90 o                         
   4   1  14          0.44          2.13         1.94 o                         
   5   1  14        201.59        221.30         6.41 o                         
   6   1  14          1.36         -0.37         2.97 o                         
   7   1  14         15.08         10.26         4.45 o                         
   8   1  14          0.21         -6.90         6.90 o                         
  -8   2  14          0.02         -3.15         8.42 o                         
  -7   2  14          0.07          0.59         5.82 o                         
  -6   2  14          6.66          8.13         3.88 o                         
  -5   2  14         26.22         23.96         2.95 o                         
  -4   2  14         37.87         35.22         2.85 o                         
  -3   2  14         61.30         63.51         3.17 o                         
  -2   2  14        389.69        390.57         6.73 o                         
  -1   2  14         40.62         43.46         2.47 o                         
   0   2  14         62.59         57.80         2.60 o                         
   1   2  14         34.38         34.90         2.31 o                         
   2   2  14        278.30        270.28         5.58 o                         
   3   2  14          0.64         -0.55         1.97 o                         
   4   2  14        230.54        249.59         5.21 o                         
   5   2  14          0.95          3.33         2.47 o                         
   6   2  14          0.08          0.20         2.86 o                         
   7   2  14          0.05          2.85         3.63 o                         
   8   2  14          0.32         -7.04         7.04 o                         
  -8   3  14          0.08         -2.05         9.72 o                         
  -7   3  14          0.05          5.41         6.28 o                         
  -6   3  14          1.00          3.45         4.19 o                         
  -5   3  14          9.39         11.82         3.03 o                         
  -4   3  14         93.41         87.11         4.31 o                         
  -3   3  14         57.76         57.45         3.27 o                         
  -2   3  14          0.72          0.30         1.99 o                         
  -1   3  14        544.04        501.16         7.38 o                         
   0   3  14        783.50        807.18         9.89 o                         
   1   3  14        370.98        378.21         6.65 o                         
   2   3  14         23.26         20.84         2.48 o                         
   3   3  14         17.84         20.67         2.79 o                         
   4   3  14         41.12         44.66         3.27 o                         
   5   3  14          9.15          9.46         3.01 o                         
   6   3  14          6.01          3.09         3.45 o                         
   7   3  14         21.56         15.96         6.27 o                         
   8   3  14          1.32         -8.84         8.84 o                         
  -7   4  14          0.94         19.92         7.28 o                         
  -6   4  14          0.00         -1.41         4.19 o                         
  -5   4  14          1.11          3.10         3.18 o                         
  -4   4  14         58.59         56.91         3.88 o                         
  -3   4  14         48.62         46.85         3.46 o                         
  -2   4  14        198.04        214.87         6.74 o                         
  -1   4  14          0.00         -2.08         2.08 o                         
   0   4  14         13.26         17.91         2.52 o                         
   1   4  14        150.62        141.13         4.98 o                         
   2   4  14          0.98          6.17         2.47 o                         
   3   4  14         67.44         68.03         3.94 o                         
   4   4  14         14.38         14.14         2.61 o                         
   5   4  14          0.04         -1.64         3.17 o                         
   6   4  14          0.48          0.91         3.74 o                         
   7   4  14          0.01         -4.17         4.65 o                         
  -7   5  14          2.37         11.79         6.99 o                         
  -6   5  14          0.72         -0.54         4.94 o                         
  -5   5  14          2.37          1.88         3.58 o                         
  -4   5  14          0.85          3.58         3.17 o                         
  -3   5  14         47.64         42.65         3.87 o                         
  -2   5  14        242.71        241.27         6.45 o                         
  -1   5  14        994.89        943.21        12.45 o                         
   0   5  14         27.88         26.58         3.07 o                         
   1   5  14        118.40        116.05         4.79 o                         
   2   5  14         93.70         94.96         4.65 o                         
   3   5  14          1.76          3.15         2.80 o                         
   4   5  14          3.00          6.73         3.44 o                         
   5   5  14         27.53         30.90         4.05 o                         
   6   5  14          8.17          9.43         4.06 o                         
   7   5  14          0.90          8.92         6.57 o                         
  -7   6  14          0.31         -6.26         8.29 o                         
  -6   6  14          0.05         -3.96         6.49 o                         
  -5   6  14          1.65          1.23         3.95 o                         
  -4   6  14         13.25          9.35         3.65 o                         
  -3   6  14          1.90         -0.38         3.20 o                         
  -2   6  14         35.79         29.72         3.67 o                         
  -1   6  14          2.42          3.44         2.87 o                         
   0   6  14         37.24         36.60         3.91 o                         
   1   6  14         14.10         10.52         2.52 o                         
   2   6  14          1.51          1.39         3.36 o                         
   3   6  14         23.55         25.93         3.50 o                         
   4   6  14          0.08         -0.80         2.97 o                         
   5   6  14          8.08         10.39         3.95 o                         
   6   6  14         11.62          3.10         5.15 o                         
   7   6  14          0.05          3.71        11.21 o                         
  -6   7  14          1.30         -7.80         7.80 o                         
  -5   7  14          9.74          7.13         6.19 o                         
  -4   7  14          7.51          9.57         4.15 o                         
  -3   7  14          2.06          0.29         3.68 o                         
  -2   7  14        113.08        118.37         5.68 o                         
  -1   7  14          1.15          3.31         3.30 o                         
   0   7  14        392.34        420.99        12.05 o                         
   1   7  14          7.67         12.89         3.60 o                         
   2   7  14          9.78         10.03         3.29 o                         
   3   7  14          0.41          1.28         3.37 o                         
   4   7  14         57.50         56.61         4.39 o                         
   5   7  14          0.06         -3.22         4.63 o                         
   6   7  14         19.23         29.89         7.31 o                         
  -6   8  14          1.44         -9.66         9.66 o                         
  -5   8  14          5.74          6.11         6.44 o                         
  -4   8  14          0.09          2.56         4.98 o                         
  -3   8  14          1.83          2.12         4.50 o                         
  -2   8  14          0.75         -0.98         4.44 o                         
  -1   8  14          4.83          3.72         4.07 o                         
   0   8  14         23.73         25.67         4.42 o                         
   1   8  14          0.00         -3.77         3.77 o                         
   2   8  14         17.64         16.99         4.45 o                         
   3   8  14          0.01          4.35         3.86 o                         
   4   8  14          6.86         -0.43         4.38 o                         
   5   8  14          0.45          0.73         6.61 o                         
   6   8  14          1.06         -7.75         7.75 o                         
  -5   9  14          0.02         21.01        10.44 o                         
  -4   9  14          4.29          3.23         6.56 o                         
  -3   9  14          5.20         -4.95         5.85 o                         
  -2   9  14          1.57          0.29         4.96 o                         
  -1   9  14         23.24         14.07         5.07 o                         
   0   9  14          6.69          3.69         4.71 o                         
   1   9  14          0.35         -0.49         4.36 o                         
   2   9  14          8.63          3.84         4.47 o                         
   3   9  14          0.23          0.53         4.94 o                         
   4   9  14          5.04          4.49         6.22 o                         
   5   9  14          0.00          7.19         8.93 o                         
  -4  10  14          1.24          2.18         8.07 o                         
  -3  10  14          7.22         18.17         8.37 o                         
  -2  10  14          3.88         15.47         6.77 o                         
  -1  10  14         13.80          2.75         6.65 o                         
   0  10  14          7.22          6.08         5.77 o                         
   1  10  14          2.63          6.63         4.95 o                         
   2  10  14          4.50          8.82         5.95 o                         
   3  10  14          1.57          3.03         6.24 o                         
   4  10  14          0.00         -9.21         9.21 o                         
  -3  11  14          4.30         -2.84        14.14 o                         
  -2  11  14          0.12          7.08         8.39 o                         
  -1  11  14          4.32         -7.50         7.50 o                         
   0  11  14         17.09         26.18         6.84 o                         
   1  11  14          5.11          2.50         7.32 o                         
   2  11  14          2.76          8.70         7.29 o                         
   3  11  14          0.98         -5.15        14.59 o                         
  -7   0  15         28.75         26.73        10.00 o                         
  -5   0  15        215.47        237.91        11.56 o                         
  -3   0  15         19.19         20.15         3.54 o                         
  -1   0  15        328.75        351.73         8.16 o                         
   1   0  15        598.44        582.67        13.80 o                         
   3   0  15          2.70         14.86         2.93 o                         
   5   0  15        142.84        120.32         8.50 o                         
   7   0  15         47.94         52.21         9.68 o                         
  -8   1  15          0.46         16.97        10.51 o                         
  -7   1  15          0.48          4.91         6.42 o                         
  -6   1  15          3.34          1.29         3.59 o                         
  -5   1  15         47.57         54.17         3.93 o                         
  -4   1  15        102.44        115.65         4.60 o                         
  -3   1  15        208.82        205.20         5.71 o                         
  -2   1  15        152.23        143.22         4.60 o                         
  -1   1  15        396.87        413.67         6.32 o                         
   0   1  15        148.44        155.16         4.06 o                         
   1   1  15        123.12        124.98         4.14 o                         
   2   1  15         61.73         55.65         3.13 o                         
   3   1  15        243.55        234.76         5.14 o                         
   4   1  15        203.63        187.95         5.27 o                         
   5   1  15         24.82         26.58         3.05 o                         
   6   1  15         11.54         15.72         3.45 o                         
   7   1  15          1.69         -2.40         4.64 o                         
   8   1  15          0.97          3.67         6.09 o                         
  -8   2  15          0.96        -10.51        10.51 o                         
  -7   2  15          0.19         -6.74         6.74 o                         
  -6   2  15          7.47          8.10         4.19 o                         
  -5   2  15          0.38          1.72         2.94 o                         
  -4   2  15          0.25          0.61         2.64 o                         
  -3   2  15          0.28          0.98         2.26 o                         
  -2   2  15        133.55        134.66         4.97 o                         
  -1   2  15          0.05          1.77         2.14 o                         
   0   2  15          7.54         13.09         2.07 o                         
   1   2  15         22.74         20.35         2.52 o                         
   2   2  15          0.01         -0.33         2.07 o                         
   3   2  15         47.17         49.87         3.09 o                         
   4   2  15         28.97         33.32         2.90 o                         
   5   2  15          2.06          2.54         2.96 o                         
   6   2  15          0.03          0.47         2.88 o                         
   7   2  15          8.37          4.29         4.17 o                         
  -7   3  15          0.86         -2.17         6.62 o                         
  -6   3  15          1.56         -4.17         4.17 o                         
  -5   3  15         26.88         40.05         3.39 o                         
  -4   3  15         16.63         11.02         3.04 o                         
  -3   3  15         29.09         28.13         2.86 o                         
  -2   3  15        114.24         96.04         4.09 o                         
  -1   3  15         15.33         14.79         2.56 o                         
   0   3  15        221.42        228.08         6.47 o                         
   1   3  15         28.80         31.47         2.83 o                         
   2   3  15         36.52         34.00         3.37 o                         
   3   3  15          3.60          5.32         2.49 o                         
   4   3  15          1.09          5.06         2.51 o                         
   5   3  15          1.36          5.74         3.17 o                         
   6   3  15          5.09          9.60         3.74 o                         
   7   3  15          0.00          6.15         4.44 o                         
  -7   4  15          3.57          2.93         6.76 o                         
  -6   4  15          2.38          4.02         5.14 o                         
  -5   4  15         16.11         19.41         3.83 o                         
  -4   4  15         15.61         18.04         3.13 o                         
  -3   4  15         33.42         38.23         3.38 o                         
  -2   4  15         67.18         70.93         3.91 o                         
  -1   4  15        155.37        154.08         5.49 o                         
   0   4  15        205.90        199.28         5.96 o                         
   1   4  15       1605.64       1550.47        18.16 o                         
   2   4  15        271.14        307.78         7.77 o                         
   3   4  15        171.74        185.80         6.63 o                         
   4   4  15          3.39          6.94         3.77 o                         
   5   4  15         22.05         12.78         3.57 o                         
   6   4  15          3.89          5.16         3.82 o                         
   7   4  15          7.43          1.56         5.43 o                         
  -7   5  15          0.09         -6.89         7.70 o                         
  -6   5  15          0.07         -2.49         5.55 o                         
  -5   5  15          4.32          4.46         3.87 o                         
  -4   5  15          0.15         -1.53         3.42 o                         
  -3   5  15          4.68          1.83         3.00 o                         
  -2   5  15         16.30         10.69         3.05 o                         
  -1   5  15          0.95         -2.13         2.60 o                         
   0   5  15        118.96        121.52         5.25 o                         
   1   5  15         83.95         87.87         5.26 o                         
   2   5  15         54.53         42.27         3.89 o                         
   3   5  15        137.95        152.57         5.60 o                         
   4   5  15          0.94         -2.91         2.91 o                         
   5   5  15         41.77         43.74         4.52 o                         
   6   5  15          0.08         -4.09         4.56 o                         
   7   5  15          0.56         -1.68         5.67 o                         
  -7   6  15          4.24        -10.46        22.83 o                         
  -6   6  15          3.40          5.03         6.87 o                         
  -5   6  15          0.05          0.65         4.34 o                         
  -4   6  15          5.27          1.39         4.12 o                         
  -3   6  15          2.67          4.03         3.55 o                         
  -2   6  15          4.55          5.92         3.45 o                         
  -1   6  15          7.43          8.48         3.15 o                         
   0   6  15         54.29         68.24         4.66 o                         
   1   6  15          1.23          0.60         3.33 o                         
   2   6  15         55.97         48.23         4.30 o                         
   3   6  15         14.33         17.22         3.53 o                         
   4   6  15         19.15         22.61         3.74 o                         
   5   6  15          5.89          6.61         4.46 o                         
   6   6  15          3.42         -5.10         5.10 o                         
  -6   7  15          0.12         -4.18         8.07 o                         
  -5   7  15         18.55         15.71         6.11 o                         
  -4   7  15          2.15          9.48         4.60 o                         
  -3   7  15          2.99         -0.69         4.19 o                         
  -2   7  15          0.86         -0.20         4.22 o                         
  -1   7  15         14.93         17.54         4.39 o                         
   0   7  15          3.79          6.99         3.28 o                         
   1   7  15         16.19          6.64         4.00 o                         
   2   7  15          6.19         -2.02         3.83 o                         
   3   7  15          0.00         -3.51         3.51 o                         
   4   7  15          8.88          4.03         3.87 o                         
   5   7  15          0.65         -3.69         6.50 o                         
   6   7  15          3.70          6.24         5.89 o                         
  -5   8  15          1.30         -8.71         8.71 o                         
  -4   8  15         15.19         17.72         5.67 o                         
  -3   8  15         13.94         19.34         5.16 o                         
  -2   8  15         19.77         35.67         4.92 o                         
  -1   8  15          0.46         -0.33         4.45 o                         
   0   8  15         12.97         13.43         4.56 o                         
   1   8  15         24.78         34.70         4.34 o                         
   2   8  15         42.77         46.58         5.22 o                         
   3   8  15          0.14         -1.91         4.12 o                         
   4   8  15         10.61          9.63         5.14 o                         
   5   8  15          4.06         -3.56         5.95 o                         
  -5   9  15          3.78         22.45        13.51 o                         
  -4   9  15          0.11         -2.85         6.60 o                         
  -3   9  15         17.14         25.41         6.30 o                         
  -2   9  15         11.85         15.69         5.64 o                         
  -1   9  15         16.35         20.63         5.29 o                         
   0   9  15          0.02         -4.88         4.88 o                         
   1   9  15          2.04          4.83         5.42 o                         
   2   9  15         14.94         24.94         5.90 o                         
   3   9  15          9.06         10.09         6.43 o                         
   4   9  15          5.28          0.87         7.77 o                         
   5   9  15          3.41         12.05        11.96 o                         
  -4  10  15          0.66          0.07        10.64 o                         
  -3  10  15          3.36         -2.15         7.59 o                         
  -2  10  15          1.99          9.01         7.23 o                         
  -1  10  15          2.45          8.13         6.50 o                         
   0  10  15          1.49         -6.68         6.68 o                         
   1  10  15         45.25         51.86         7.00 o                         
   2  10  15          0.58         -1.22         6.31 o                         
   3  10  15          9.75         -2.44         7.77 o                         
   4  10  15          0.04        -15.47        15.47 o                         
  -2  11  15          9.48         17.26         9.89 o                         
  -1  11  15         16.36         11.54         8.22 o                         
   0  11  15          0.36         -0.07         7.15 o                         
   1  11  15          1.82          6.10         8.15 o                         
   2  11  15          2.98         11.14         8.99 o                         
  -6   0  16          8.68          6.35         4.78 o                         
  -4   0  16          0.10         -0.05         3.65 o                         
  -2   0  16        157.64        168.94         7.09 o                         
   0   0  16         35.95         40.48         4.01 o                         
   2   0  16        492.54        472.05        10.14 o                         
   4   0  16         24.72         27.50         4.16 o                         
   6   0  16          6.69          9.35         5.15 o                         
  -7   1  16          0.21         -4.60         6.70 o                         
  -6   1  16          7.99         12.01         3.36 o                         
  -5   1  16         36.99         37.21         3.98 o                         
  -4   1  16         16.38         16.54         2.81 o                         
  -3   1  16        132.58        130.35         4.78 o                         
  -2   1  16         28.91         27.26         2.85 o                         
  -1   1  16          1.97          3.45         1.99 o                         
   0   1  16          4.44          2.60         2.11 o                         
   1   1  16        180.85        171.65         5.36 o                         
   2   1  16         77.60         87.66         3.82 o                         
   3   1  16         94.96         95.82         3.84 o                         
   4   1  16         42.89         33.80         3.23 o                         
   5   1  16          0.05         -2.74         2.74 o                         
   6   1  16          7.34          9.50         3.53 o                         
   7   1  16         16.08         13.00         4.86 o                         
  -7   2  16          0.30         -0.46         6.96 o                         
  -6   2  16          0.00         -4.23         4.23 o                         
  -5   2  16          4.35         -0.39         3.18 o                         
  -4   2  16         17.55         14.35         2.91 o                         
  -3   2  16          0.35         -2.41         2.41 o                         
  -2   2  16        192.19        214.24         6.34 o                         
  -1   2  16         53.14         57.11         3.52 o                         
   0   2  16         81.61         81.81         5.14 o                         
   1   2  16         43.67         48.65         3.25 o                         
   2   2  16        168.42        151.65         5.05 o                         
   3   2  16        107.32        108.63         4.17 o                         
   4   2  16         42.88         52.14         3.48 o                         
   5   2  16          9.42         12.02         3.04 o                         
   6   2  16         23.73         24.90         5.18 o                         
   7   2  16          0.20          6.37         4.68 o                         
  -7   3  16          1.74         -0.27         7.54 o                         
  -6   3  16         12.12         10.06         4.84 o                         
  -5   3  16          7.07         15.28         3.40 o                         
  -4   3  16         72.31         82.16         5.42 o                         
  -3   3  16          0.62         -1.04         2.66 o                         
  -2   3  16         45.46         44.96         3.41 o                         
  -1   3  16        130.36        113.33         4.70 o                         
   0   3  16        475.95        484.44         9.58 o                         
   1   3  16         99.63         92.13         4.43 o                         
   2   3  16        578.44        603.87        10.09 o                         
   3   3  16         83.78         78.87         4.63 o                         
   4   3  16         10.84         12.26         2.97 o                         
   5   3  16         10.23          9.88         3.45 o                         
   6   3  16          4.84          6.25         4.07 o                         
   7   3  16          0.07          3.48         7.68 o                         
  -7   4  16          4.51         -0.96         7.16 o                         
  -6   4  16          9.67         14.47         5.76 o                         
  -5   4  16         12.20         16.21         4.16 o                         
  -4   4  16          0.01          2.65         3.45 o                         
  -3   4  16          0.09         -0.99         2.93 o                         
  -2   4  16        135.04        116.25         4.80 o                         
  -1   4  16         20.35         19.87         2.87 o                         
   0   4  16        169.04        164.35         6.68 o                         
   1   4  16          6.83          7.00         2.87 o                         
   2   4  16          6.90         15.55         3.13 o                         
   3   4  16          0.06          7.86         3.45 o                         
   4   4  16         11.20         11.56         3.17 o                         
   5   4  16         12.78         16.94         3.75 o                         
   6   4  16          1.75          3.11         4.56 o                         
   7   4  16          1.53          9.33         8.32 o                         
  -7   5  16          5.44         -3.54         9.13 o                         
  -6   5  16          0.01         -6.95         6.95 o                         
  -5   5  16         10.40         -0.95         4.50 o                         
  -4   5  16          0.60          3.34         3.68 o                         
  -3   5  16         27.27         26.37         3.86 o                         
  -2   5  16         10.52          5.53         3.45 o                         
  -1   5  16         35.09         37.99         3.77 o                         
   0   5  16         42.79         41.27         3.87 o                         
   1   5  16        204.61        193.10         7.32 o                         
   2   5  16          0.29         -1.09         4.07 o                         
   3   5  16        191.64        175.83         6.78 o                         
   4   5  16         61.37         52.24         4.13 o                         
   5   5  16         30.26         28.23         5.12 o                         
   6   5  16          9.89          3.36         5.10 o                         
   7   5  16          0.79         -4.47         7.84 o                         
  -6   6  16          0.56         -3.92         7.34 o                         
  -5   6  16          0.35         -0.28         5.23 o                         
  -4   6  16          5.00          3.50         4.20 o                         
  -3   6  16         14.60         14.01         4.01 o                         
  -2   6  16         17.15         16.88         3.94 o                         
  -1   6  16          1.20          1.04         3.38 o                         
   0   6  16          0.51          2.74         3.45 o                         
   1   6  16          9.90          4.80         3.40 o                         
   2   6  16         46.69         37.73         4.33 o                         
   3   6  16         35.17         33.33         3.97 o                         
   4   6  16          2.64         -3.77         3.77 o                         
   5   6  16          3.31         -1.78         4.67 o                         
   6   6  16          1.90         12.67         7.21 o                         
  -6   7  16          0.04         -7.80        11.00 o                         
  -5   7  16          0.48         -1.04         6.43 o                         
  -4   7  16         35.23         44.64         5.54 o                         
  -3   7  16          0.11         -4.21         4.47 o                         
  -2   7  16         13.66         12.79         4.21 o                         
  -1   7  16          1.55          1.71         4.30 o                         
   0   7  16          4.48          0.89         3.55 o                         
   1   7  16          1.25         -3.73         3.73 o                         
   2   7  16        142.90        132.66         8.12 o                         
   3   7  16          8.67         13.44         3.99 o                         
   4   7  16          4.74          4.90         4.24 o                         
   5   7  16          0.10          2.35         6.59 o                         
   6   7  16          1.56        -12.47        12.47 o                         
  -5   8  16          2.62         -8.20         8.20 o                         
  -4   8  16          0.16         -0.28         6.23 o                         
  -3   8  16         27.13         33.94         5.64 o                         
  -2   8  16         28.62         38.08         5.17 o                         
  -1   8  16          3.81          4.97         4.54 o                         
   0   8  16         19.09         21.49         4.47 o                         
   1   8  16          3.70         -2.73         3.85 o                         
   2   8  16         12.14          3.18         4.59 o                         
   3   8  16          0.22         -4.50         4.70 o                         
   4   8  16         18.63         20.07         5.76 o                         
   5   8  16          0.68         12.96        10.11 o                         
  -4   9  16          0.17          0.87         7.56 o                         
  -3   9  16          1.60          3.26         7.33 o                         
  -2   9  16          2.26          7.28         7.39 o                         
  -1   9  16          0.01          4.62         5.40 o                         
   0   9  16          8.83          6.61         5.28 o                         
   1   9  16          1.44         -4.65         5.45 o                         
   2   9  16         13.23         15.92         5.53 o                         
   3   9  16          4.49          4.02         6.01 o                         
   4   9  16          0.56          0.55         7.01 o                         
  -3  10  16          2.27         -5.97         8.15 o                         
  -2  10  16          6.70          1.68         8.81 o                         
  -1  10  16          2.52          0.73         6.96 o                         
   0  10  16          1.09          2.67         7.05 o                         
   1  10  16          0.37         -1.12         6.40 o                         
   2  10  16          9.36         12.59         7.03 o                         
   3  10  16          1.00         -7.42         7.42 o                         
  -1  11  16          4.36          8.00         8.97 o                         
   0  11  16          9.01         21.18         9.83 o                         
   1  11  16          1.97         -3.82        11.65 o                         
  -7   0  17          5.47          3.58        11.14 o                         
  -5   0  17          0.09          5.00         4.69 o                         
  -3   0  17        222.85        240.39        10.43 o                         
  -1   0  17        346.26        354.66        10.13 o                         
   1   0  17         34.36         26.92         3.62 o                         
   3   0  17        123.30        141.11         6.67 o                         
   5   0  17          3.00          4.70         4.24 o                         
   7   0  17          0.01          7.33         6.87 o                         
  -7   1  17          0.06          7.37         6.99 o                         
  -6   1  17          0.70          3.70         3.89 o                         
  -5   1  17         32.68         27.93         3.90 o                         
  -4   1  17          0.01         -0.13         3.02 o                         
  -3   1  17         58.89         64.07         4.10 o                         
  -2   1  17          0.16         -2.50         2.50 o                         
  -1   1  17         30.62         35.17         3.11 o                         
   0   1  17         98.00         95.01         4.29 o                         
   1   1  17         18.81         18.81         2.80 o                         
   2   1  17         52.65         56.53         3.35 o                         
   3   1  17         24.35         23.11         3.23 o                         
   4   1  17          1.06          1.06         2.59 o                         
   5   1  17          1.08          0.38         3.05 o                         
   6   1  17          4.06          0.34         3.89 o                         
   7   1  17          1.47          0.91         4.91 o                         
  -7   2  17          0.01          9.13         8.31 o                         
  -6   2  17          3.26          4.15         4.14 o                         
  -5   2  17          3.55          7.69         3.93 o                         
  -4   2  17         10.11         18.14         3.24 o                         
  -3   2  17         95.12         83.77         5.32 o                         
  -2   2  17         14.34          9.70         2.96 o                         
  -1   2  17        129.13        124.80         5.39 o                         
   0   2  17         89.12         85.06         4.35 o                         
   1   2  17         11.06          5.07         2.58 o                         
   2   2  17        120.17        120.65         4.73 o                         
   3   2  17         17.48         16.28         3.13 o                         
   4   2  17          1.67          1.05         2.94 o                         
   5   2  17         37.36         36.89         3.69 o                         
   6   2  17          7.40          1.66         4.38 o                         
   7   2  17          0.00          1.81         5.99 o                         
  -7   3  17          2.71          4.74         8.03 o                         
  -6   3  17          9.91         15.10         6.21 o                         
  -5   3  17         16.60         16.44         4.05 o                         
  -4   3  17          4.52         -1.39         3.46 o                         
  -3   3  17          0.26          4.30         3.40 o                         
  -2   3  17         58.39         58.73         3.93 o                         
  -1   3  17         99.04         94.32         4.80 o                         
   0   3  17          4.74          7.93         2.89 o                         
   1   3  17         18.99         19.74         3.09 o                         
   2   3  17         86.04         75.82         5.37 o                         
   3   3  17         28.12         18.78         3.78 o                         
   4   3  17         82.84         96.07         4.66 o                         
   5   3  17         13.38         12.97         3.87 o                         
   6   3  17          5.61          5.02         4.56 o                         
   7   3  17          0.37          2.99         5.66 o                         
  -7   4  17          3.61         18.58        10.94 o                         
  -6   4  17          1.33          2.41         7.03 o                         
  -5   4  17          0.96          9.53         4.01 o                         
  -4   4  17          1.53         -2.50         3.88 o                         
  -3   4  17         21.47         19.47         4.10 o                         
  -2   4  17        198.82        217.42         7.19 o                         
  -1   4  17         33.51         36.36         3.69 o                         
   0   4  17          0.93         -1.27         3.09 o                         
   1   4  17          0.08          4.48         3.22 o                         
   2   4  17        140.51        129.29         5.60 o                         
   3   4  17        262.79        281.03         7.96 o                         
   4   4  17        129.26        147.95         5.73 o                         
   5   4  17         42.81         49.93         4.68 o                         
   6   4  17         11.02         10.17         5.06 o                         
   7   4  17          1.31         -8.23         8.23 o                         
  -6   5  17          0.02          1.24         6.73 o                         
  -5   5  17          2.12         -4.98         4.98 o                         
  -4   5  17         28.73         24.19         4.34 o                         
  -3   5  17         12.25         20.93         4.53 o                         
  -2   5  17          1.08          0.25         3.27 o                         
  -1   5  17         73.50         62.10         5.26 o                         
   0   5  17         14.08         14.07         3.51 o                         
   1   5  17          0.17         -1.45         3.21 o                         
   2   5  17         14.48         10.46         3.56 o                         
   3   5  17         33.93         32.24         4.34 o                         
   4   5  17          3.03         -1.64         3.61 o                         
   5   5  17         15.25         13.99         5.07 o                         
   6   5  17          0.52          1.73         5.37 o                         
  -6   6  17          0.29         -7.98         7.98 o                         
  -5   6  17          0.38          5.02         6.39 o                         
  -4   6  17          9.76          6.55         4.84 o                         
  -3   6  17          1.55          2.34         4.21 o                         
  -2   6  17          2.45         -1.18         3.77 o                         
  -1   6  17          4.63          4.89         3.50 o                         
   0   6  17         12.68         18.76         3.93 o                         
   1   6  17          5.17         10.67         3.48 o                         
   2   6  17          4.29         -3.00         3.82 o                         
   3   6  17          0.24         -2.06         3.77 o                         
   4   6  17          4.33          4.31         4.54 o                         
   5   6  17         14.18         15.00         6.45 o                         
   6   6  17          2.26          4.81         6.63 o                         
  -5   7  17          2.33         -5.76         7.43 o                         
  -4   7  17          0.86          3.62         5.30 o                         
  -3   7  17          3.32          5.64         4.75 o                         
  -2   7  17          4.03          3.41         4.44 o                         
  -1   7  17          2.11         -0.64         4.16 o                         
   0   7  17          2.81         -4.16         4.16 o                         
   1   7  17          0.48         -3.23         3.90 o                         
   2   7  17          0.44         -4.17         4.17 o                         
   3   7  17          0.52         -3.09         4.17 o                         
   4   7  17          0.06          3.50         5.09 o                         
   5   7  17          3.04          6.88         6.00 o                         
  -5   8  17          0.32         -1.58        11.21 o                         
  -4   8  17          0.00         -0.49         6.29 o                         
  -3   8  17          0.82          1.96         5.53 o                         
  -2   8  17         25.77         35.34         6.92 o                         
  -1   8  17          0.40          3.23         4.86 o                         
   0   8  17         27.35         32.75         4.93 o                         
   1   8  17         22.80         24.19         5.16 o                         
   2   8  17          9.51          5.97         5.42 o                         
   3   8  17         15.27         22.54         5.53 o                         
   4   8  17          3.40          4.43         6.25 o                         
   5   8  17          0.26          2.46         9.36 o                         
  -4   9  17          5.04         10.62         9.42 o                         
  -3   9  17          2.82         -5.84         6.87 o                         
  -2   9  17          0.16         -3.08         6.50 o                         
  -1   9  17         51.97         56.17         6.95 o                         
   0   9  17          4.11         -0.53         5.54 o                         
   1   9  17         10.36         11.12         5.33 o                         
   2   9  17          0.30          2.43         6.88 o                         
   3   9  17          2.63          6.30         6.35 o                         
   4   9  17          0.44         18.05        13.94 o                         
  -3  10  17          0.37          5.18        18.21 o                         
  -2  10  17          4.10          2.37         7.71 o                         
  -1  10  17          0.51          2.46         7.12 o                         
   0  10  17          0.20         -1.30         6.81 o                         
   1  10  17          0.63          7.17         7.15 o                         
   2  10  17          1.57          3.02         7.64 o                         
  -6   0  18          0.60          0.56         6.74 o                         
  -4   0  18         14.42         15.73         6.01 o                         
  -2   0  18         56.83         52.72         5.29 o                         
   0   0  18         11.13         13.21         3.60 o                         
   2   0  18         65.24         57.97         5.26 o                         
   4   0  18         20.18         27.04         4.52 o                         
   6   0  18          5.32          3.74         7.33 o                         
  -7   1  18          1.51          3.32         8.08 o                         
  -6   1  18         15.10         16.54         5.05 o                         
  -5   1  18          1.13         -1.16         4.50 o                         
  -4   1  18          3.96          9.26         3.44 o                         
  -3   1  18          0.40         -2.98         2.98 o                         
  -2   1  18         67.52         69.18         4.16 o                         
  -1   1  18        119.70        116.32         4.82 o                         
   0   1  18          1.39          3.16         2.63 o                         
   1   1  18        173.92        182.97         6.20 o                         
   2   1  18          2.47          4.89         3.35 o                         
   3   1  18         51.33         38.44         3.29 o                         
   4   1  18          1.05         -2.65         2.65 o                         
   5   1  18         44.64         47.34         3.82 o                         
   6   1  18          2.57          2.30         4.64 o                         
   7   1  18          3.15         10.04         5.34 o                         
  -7   2  18          0.26          3.30         9.16 o                         
  -6   2  18          6.16          7.19         5.42 o                         
  -5   2  18         11.18         13.70         5.29 o                         
  -4   2  18         62.38         77.59         4.46 o                         
  -3   2  18          7.46          7.19         3.24 o                         
  -2   2  18         30.28         29.41         3.77 o                         
  -1   2  18          9.64         11.10         3.27 o                         
   0   2  18         96.98         97.92         4.72 o                         
   1   2  18          1.09          6.42         4.83 o                         
   2   2  18        162.58        164.66         6.34 o                         
   3   2  18          0.82          4.73         3.15 o                         
   4   2  18         11.97          8.04         3.17 o                         
   5   2  18         10.87         15.42         3.84 o                         
   6   2  18          7.57          6.30         5.00 o                         
   7   2  18          5.84         -4.93         6.40 o                         
  -7   3  18          6.92         18.56        10.29 o                         
  -6   3  18          9.14         11.06         6.93 o                         
  -5   3  18          0.59         -3.95         3.95 o                         
  -4   3  18          0.89          0.56         3.52 o                         
  -3   3  18          8.46          7.49         3.39 o                         
  -2   3  18         36.46         32.40         4.22 o                         
  -1   3  18         60.04         50.45         4.56 o                         
   0   3  18         92.09         98.58         4.90 o                         
   1   3  18          0.04         -0.47         3.44 o                         
   2   3  18         75.81         69.94         4.68 o                         
   3   3  18          5.71          1.70         3.24 o                         
   4   3  18        282.45        284.81         7.76 o                         
   5   3  18         37.14         36.72         4.44 o                         
   6   3  18         22.70         20.70         5.38 o                         
   7   3  18          6.79         -4.60        11.91 o                         
  -6   4  18          0.08         -3.20         6.73 o                         
  -5   4  18          3.59         19.18         5.03 o                         
  -4   4  18          0.85          1.98         4.04 o                         
  -3   4  18         34.45         33.40         5.13 o                         
  -2   4  18         28.40         24.90         3.81 o                         
  -1   4  18         85.50         83.97         5.29 o                         
   0   4  18         99.84        102.10         5.34 o                         
   1   4  18         16.99         14.69         3.52 o                         
   2   4  18         50.94         57.73         4.39 o                         
   3   4  18         18.27         20.44         4.07 o                         
   4   4  18          0.65         -0.67         3.75 o                         
   5   4  18          5.78          6.07         4.58 o                         
   6   4  18          6.97         12.56         5.99 o                         
  -6   5  18          0.00          6.53         7.34 o                         
  -5   5  18          9.98          7.73         5.85 o                         
  -4   5  18          1.09          2.68         4.33 o                         
  -3   5  18          3.11          8.78         4.11 o                         
  -2   5  18          7.14         12.35         4.46 o                         
  -1   5  18          0.90          1.23         3.52 o                         
   0   5  18          0.36         -1.32         3.43 o                         
   1   5  18          0.08         -2.55         3.48 o                         
   2   5  18          1.10         -0.97         3.83 o                         
   3   5  18          1.47          5.23         3.80 o                         
   4   5  18          0.17          4.20         3.92 o                         
   5   5  18         12.60          7.05         5.68 o                         
   6   5  18          8.83          0.38         6.19 o                         
  -6   6  18          0.05          3.09        11.11 o                         
  -5   6  18          4.62          0.96         6.89 o                         
  -4   6  18          1.02          2.82         5.04 o                         
  -3   6  18          7.80          9.47         4.53 o                         
  -2   6  18          0.87         -1.58         3.87 o                         
  -1   6  18          0.35          8.36         3.85 o                         
   0   6  18         51.39         53.51         5.03 o                         
   1   6  18         25.44         28.38         4.37 o                         
   2   6  18          8.06          9.40         4.30 o                         
   3   6  18          0.07         -4.71         4.71 o                         
   4   6  18         12.03          9.46         4.86 o                         
   5   6  18         14.43         11.77         6.67 o                         
   6   6  18          0.42        -18.46        18.46 o                         
  -5   7  18          0.78         -6.19         7.26 o                         
  -4   7  18          2.86         -1.88         6.05 o                         
  -3   7  18          0.06          0.13         5.04 o                         
  -2   7  18         22.45         22.55         5.29 o                         
  -1   7  18          0.81         -4.12         4.12 o                         
   0   7  18          8.98          7.89         4.89 o                         
   1   7  18          8.78          8.80         4.54 o                         
   2   7  18          1.00         -0.98         4.94 o                         
   3   7  18          1.81          6.78         4.66 o                         
   4   7  18          8.47          3.55         5.83 o                         
   5   7  18          5.44         -3.02         6.75 o                         
  -4   8  18          0.31         -3.77         6.87 o                         
  -3   8  18          3.11         -3.01         6.03 o                         
  -2   8  18          3.52         12.71         5.75 o                         
  -1   8  18          5.44         -1.88         5.21 o                         
   0   8  18          7.52         12.53         5.32 o                         
   1   8  18          3.57         -4.22         4.70 o                         
   2   8  18          6.34          8.02         5.35 o                         
   3   8  18          2.40          8.98         7.58 o                         
   4   8  18          1.29         12.10         6.74 o                         
  -3   9  18          2.25          4.58         7.49 o                         
  -2   9  18          1.70          7.72         6.62 o                         
  -1   9  18          2.76          8.93         6.61 o                         
   0   9  18          3.17          7.35         6.29 o                         
   1   9  18          5.11          6.48         6.86 o                         
   2   9  18          3.23         15.68         6.59 o                         
   3   9  18          3.17          3.09         7.47 o                         
  -2  10  18          0.07         -9.46        10.14 o                         
  -1  10  18          0.40         16.53         8.56 o                         
   0  10  18          0.85         12.83         8.66 o                         
   1  10  18          5.42          7.24         8.71 o                         
   2  10  18          0.85          8.11        10.85 o                         
  -7   0  19          6.28        -19.85        26.48 o                         
  -5   0  19         23.06         33.81         6.08 o                         
  -3   0  19         59.85         65.62         6.22 o                         
  -1   0  19        289.21        322.46        11.74 o                         
   1   0  19         97.92         97.24         8.92 o                         
   3   0  19          7.19          8.89         4.78 o                         
   5   0  19         41.72         50.40         7.26 o                         
   7   0  19          2.55        -14.14        14.14 o                         
  -7   1  19          0.06         10.47        13.15 o                         
  -6   1  19          3.04         -2.27         5.70 o                         
  -5   1  19         21.46         16.28         4.42 o                         
  -4   1  19          5.38         19.75         4.19 o                         
  -3   1  19          0.24          1.04         3.41 o                         
  -2   1  19          8.91          3.05         3.32 o                         
  -1   1  19          0.56          3.17         3.24 o                         
   0   1  19         13.66         12.58         3.87 o                         
   1   1  19        189.14        200.76         7.67 o                         
   2   1  19         10.29          1.92         3.07 o                         
   3   1  19         16.30         19.62         3.28 o                         
   4   1  19          0.91         -1.89         3.17 o                         
   5   1  19          0.18         -1.01         3.50 o                         
   6   1  19          1.47          2.10         4.66 o                         
   7   1  19          0.08         23.45        22.16 o                         
  -6   2  19          7.32          7.33         5.98 o                         
  -5   2  19         15.41          9.89         4.40 o                         
  -4   2  19          1.18         -3.82         3.82 o                         
  -3   2  19         33.66         24.47         4.09 o                         
  -2   2  19         69.96         63.96         4.50 o                         
  -1   2  19          3.41          5.91         3.43 o                         
   0   2  19         15.04         12.14         4.20 o                         
   1   2  19        191.61        170.86         7.30 o                         
   2   2  19          1.26          8.96         3.38 o                         
   3   2  19        110.03        122.67         5.26 o                         
   4   2  19         34.17         34.82         3.96 o                         
   5   2  19          0.56          2.81         4.08 o                         
   6   2  19         24.88         20.64         5.41 o                         
  -6   3  19          0.00         -0.34         7.04 o                         
  -5   3  19          8.12          9.88         4.60 o                         
  -4   3  19         18.44         14.84         3.94 o                         
  -3   3  19          5.92          4.16         3.78 o                         
  -2   3  19         46.13         45.46         4.62 o                         
  -1   3  19          5.62          3.82         3.53 o                         
   0   3  19          0.04          4.54         3.44 o                         
   1   3  19        191.11        184.21         6.89 o                         
   2   3  19          0.83         -3.32         3.32 o                         
   3   3  19          1.70          4.66         3.62 o                         
   4   3  19          5.53         -0.80         3.76 o                         
   5   3  19          4.06          6.24         4.51 o                         
   6   3  19          6.90          6.12         5.67 o                         
  -6   4  19          0.39          2.37         7.64 o                         
  -5   4  19          0.73         -0.65         5.76 o                         
  -4   4  19          5.01         -0.23         4.59 o                         
  -3   4  19          1.68          0.88         4.05 o                         
  -2   4  19         12.61          3.32         4.01 o                         
  -1   4  19         25.00         25.45         3.93 o                         
   0   4  19          3.69          4.06         3.61 o                         
   1   4  19          1.30          4.89         3.71 o                         
   2   4  19         15.39         16.13         4.11 o                         
   3   4  19          9.60          9.07         3.98 o                         
   4   4  19          0.13          0.76         3.94 o                         
   5   4  19         20.59         19.12         5.56 o                         
   6   4  19         15.02         -5.66         6.62 o                         
  -6   5  19          0.36         -7.67         9.68 o                         
  -5   5  19         12.73          9.48         6.18 o                         
  -4   5  19          0.03          6.38         4.81 o                         
  -3   5  19         11.71          7.23         5.04 o                         
  -2   5  19          1.83          2.25         3.72 o                         
  -1   5  19          4.30          6.61         4.14 o                         
   0   5  19          7.98          7.95         5.33 o                         
   1   5  19         42.21         41.52         4.48 o                         
   2   5  19          2.70         -1.63         4.01 o                         
   3   5  19          0.96         -0.24         4.42 o                         
   4   5  19          1.68          2.26         4.42 o                         
   5   5  19          4.96          0.23         5.28 o                         
   6   5  19          0.00         -8.40         8.40 o                         
  -5   6  19          0.81         -2.25         7.36 o                         
  -4   6  19          1.16         -0.70         6.39 o                         
  -3   6  19          2.53         -4.15         4.81 o                         
  -2   6  19          6.59          2.87         4.27 o                         
  -1   6  19         12.65          8.66         4.42 o                         
   0   6  19         13.76         12.93         4.36 o                         
   1   6  19          2.32         10.23         4.37 o                         
   2   6  19         17.05         10.85         5.36 o                         
   3   6  19          1.94         -3.62         4.94 o                         
   4   6  19          0.13         -4.53         4.91 o                         
   5   6  19          0.08         -6.31         6.31 o                         
  -5   7  19          0.33         -9.38         9.38 o                         
  -4   7  19          0.08         -3.43         6.40 o                         
  -3   7  19          0.35         -5.73         5.73 o                         
  -2   7  19          1.11          4.00         5.34 o                         
  -1   7  19          0.01         10.31         5.03 o                         
   0   7  19          1.48         12.00         4.93 o                         
   1   7  19          3.96          9.88         4.86 o                         
   2   7  19          9.42          7.95         5.17 o                         
   3   7  19          2.18         11.75         6.38 o                         
   4   7  19          0.32         -5.99         5.99 o                         
   5   7  19          3.78         -9.88        13.90 o                         
  -4   8  19          0.75         20.31         8.83 o                         
  -3   8  19          0.00         -6.43         6.43 o                         
  -2   8  19          0.05          2.10         6.31 o                         
  -1   8  19          2.72          0.18         5.57 o                         
   0   8  19          8.51         12.69         5.69 o                         
   1   8  19          0.62          1.34         6.06 o                         
   2   8  19          1.09          4.32         6.33 o                         
   3   8  19          2.82         -2.79         6.26 o                         
   4   8  19          2.29          3.87         9.91 o                         
  -3   9  19          0.61         -2.75         8.88 o                         
  -2   9  19          3.83          5.46         7.00 o                         
  -1   9  19          2.87          5.34         7.43 o                         
   0   9  19          0.06         -2.92         6.88 o                         
   1   9  19         24.73         40.07         8.85 o                         
   2   9  19          2.69          3.68         6.70 o                         
   3   9  19          3.72          4.24        10.47 o                         
   0  10  19          0.05         11.98        12.58 o                         
  -6   0  20         12.93          1.65         8.44 o                         
  -4   0  20          1.29          5.06         5.77 o                         
  -2   0  20         79.24         87.08         6.96 o                         
   0   0  20         16.84         13.23         4.56 o                         
   2   0  20         23.89         16.06         5.94 o                         
   4   0  20          1.02         -2.66         4.56 o                         
   6   0  20          0.12          4.95         7.58 o                         
  -6   1  20          8.04          8.12         6.08 o                         
  -5   1  20         10.64         18.14         5.49 o                         
  -4   1  20          3.87          4.17         4.57 o                         
  -3   1  20         51.07         46.00         4.85 o                         
  -2   1  20         45.09         35.64         4.00 o                         
  -1   1  20          2.02          0.38         3.47 o                         
   0   1  20          8.37          9.68         3.60 o                         
   1   1  20         40.95         34.66         3.78 o                         
   2   1  20         15.22         13.12         4.12 o                         
   3   1  20        105.33        101.03         7.27 o                         
   4   1  20         12.27         16.19         3.77 o                         
   5   1  20          5.21          8.36         4.33 o                         
   6   1  20          3.31          2.64         6.00 o                         
  -6   2  20          5.25          7.93         6.43 o                         
  -5   2  20         10.40          7.19         5.12 o                         
  -4   2  20          5.21          1.98         4.01 o                         
  -3   2  20         31.35         26.08         4.20 o                         
  -2   2  20         42.97         58.01         5.83 o                         
  -1   2  20         36.21         38.44         4.23 o                         
   0   2  20         15.14         18.27         4.02 o                         
   1   2  20          8.15          3.06         3.64 o                         
   2   2  20          7.16          3.42         3.48 o                         
   3   2  20          3.01         12.82         3.64 o                         
   4   2  20          0.60          5.96         3.83 o                         
   5   2  20          0.12         -0.81         4.59 o                         
   6   2  20          5.00          1.58         5.55 o                         
  -6   3  20          0.14         15.32         8.97 o                         
  -5   3  20          9.61          7.66         5.51 o                         
  -4   3  20          9.42         10.42         4.54 o                         
  -3   3  20          4.84          4.31         3.90 o                         
  -2   3  20          0.96          1.87         3.79 o                         
  -1   3  20          0.85          6.44         3.95 o                         
   0   3  20          2.28         -0.90         3.46 o                         
   1   3  20         16.05         20.50         4.18 o                         
   2   3  20          1.09          5.21         3.69 o                         
   3   3  20          0.54         -3.70         3.70 o                         
   4   3  20          2.17         -1.59         3.94 o                         
   5   3  20          0.03         -0.82         5.44 o                         
   6   3  20         12.55          8.40         6.15 o                         
  -6   4  20          3.10        -10.15        10.15 o                         
  -5   4  20          0.21         -3.00         5.84 o                         
  -4   4  20          4.73          8.46         6.42 o                         
  -3   4  20          0.11          5.37         4.44 o                         
  -2   4  20          3.91          0.37         3.97 o                         
  -1   4  20          5.87         11.68         4.17 o                         
   0   4  20         50.27         37.42         4.58 o                         
   1   4  20          0.11         -0.93         3.84 o                         
   2   4  20         39.52         32.67         4.55 o                         
   3   4  20         19.71         23.00         4.71 o                         
   4   4  20          4.46          4.85         4.46 o                         
   5   4  20          1.30          0.52         5.34 o                         
   6   4  20          0.27         -9.75         9.75 o                         
  -5   5  20          0.04         -5.10         6.93 o                         
  -4   5  20          3.29         -0.19         5.50 o                         
  -3   5  20          1.17         -2.22         4.49 o                         
  -2   5  20          4.25         -0.47         4.53 o                         
  -1   5  20          2.14          3.25         4.36 o                         
   0   5  20          0.13         -3.27         4.13 o                         
   1   5  20          0.02         -4.12         4.12 o                         
   2   5  20          0.53          0.84         4.48 o                         
   3   5  20          1.48          1.63         4.73 o                         
   4   5  20          0.42          1.76         9.16 o                         
   5   5  20          3.55          8.64         6.81 o                         
  -5   6  20          2.76          7.79         8.40 o                         
  -4   6  20          1.96          8.33         6.29 o                         
  -3   6  20         11.90         -2.84         5.20 o                         
  -2   6  20          1.25         -1.51         4.43 o                         
  -1   6  20         47.47         42.66         5.38 o                         
   0   6  20          2.31          6.38         4.59 o                         
   1   6  20         18.32         20.99         5.10 o                         
   2   6  20          7.76          8.14         5.16 o                         
   3   6  20          7.22          9.28         5.27 o                         
   4   6  20          3.27          9.03         5.68 o                         
   5   6  20          0.12         -3.68         7.98 o                         
  -4   7  20          9.30          9.15         6.78 o                         
  -3   7  20          0.03         10.03         6.51 o                         
  -2   7  20          1.31         -3.16         5.97 o                         
  -1   7  20          3.65          0.45         5.92 o                         
   0   7  20         13.74         15.12         5.35 o                         
   1   7  20          0.02         -5.07         5.07 o                         
   2   7  20          6.46         14.64         6.60 o                         
   3   7  20          0.05         -3.96         5.81 o                         
   4   7  20          2.46          0.94         7.09 o                         
  -3   8  20          0.40          0.92         7.28 o                         
  -2   8  20          3.77         -3.08         6.67 o                         
  -1   8  20          0.35          4.57         6.86 o                         
   0   8  20          5.20          4.62         6.53 o                         
   1   8  20          0.68          7.92         6.62 o                         
   2   8  20          3.94         -0.18         6.62 o                         
   3   8  20          0.56          5.31         6.84 o                         
  -2   9  20          0.02        -11.82        13.85 o                         
  -1   9  20          0.53         -1.61         7.78 o                         
   0   9  20          0.70          7.56         7.82 o                         
   1   9  20          0.01          6.46         8.30 o                         
   2   9  20          1.26          2.35         9.55 o                         
  -5   0  21         17.80         23.08         7.39 o                         
  -3   0  21        138.44        131.03        10.00 o                         
  -1   0  21         40.66         37.52         6.12 o                         
   1   0  21         73.21         69.16         7.29 o                         
   3   0  21         25.87         24.35         5.84 o                         
   5   0  21         33.27         33.22         7.08 o                         
  -6   1  21          1.43         -6.67         6.67 o                         
  -5   1  21          6.87         -1.79         6.26 o                         
  -4   1  21         15.00         18.02         4.50 o                         
  -3   1  21          6.01          7.83         4.29 o                         
  -2   1  21         12.62          7.62         4.32 o                         
  -1   1  21          0.10          8.92         4.23 o                         
   0   1  21          9.94         17.61         4.02 o                         
   1   1  21         47.82         46.51         4.56 o                         
   2   1  21          0.95         -3.39         3.47 o                         
   3   1  21         21.01         21.86         4.23 o                         
   4   1  21         10.75          8.60         4.12 o                         
   5   1  21          2.25          0.03         5.00 o                         
   6   1  21          0.13         -6.06         6.81 o                         
  -6   2  21          0.05          2.89         8.61 o                         
  -5   2  21          0.34          0.80         5.75 o                         
  -4   2  21          3.46          1.40         4.62 o                         
  -3   2  21          0.27          4.27         4.09 o                         
  -2   2  21         42.11         38.13         4.94 o                         
  -1   2  21         49.73         54.14         4.76 o                         
   0   2  21         12.48         10.06         3.95 o                         
   1   2  21         55.72         53.75         4.59 o                         
   2   2  21          7.58          3.70         3.85 o                         
   3   2  21         18.97         15.20         4.05 o                         
   4   2  21          0.30          0.28         4.58 o                         
   5   2  21         17.81         22.46         5.06 o                         
   6   2  21          0.07         10.16         8.33 o                         
  -6   3  21         11.62          0.24        11.63 o                         
  -5   3  21          3.39          3.42         5.84 o                         
  -4   3  21          6.52         -0.90         4.80 o                         
  -3   3  21         16.91         16.61         4.73 o                         
  -2   3  21          5.74         -0.27         4.18 o                         
  -1   3  21          0.51          2.33         4.03 o                         
   0   3  21         36.55         38.48         4.91 o                         
   1   3  21          0.23          6.24         4.07 o                         
   2   3  21          0.92          2.85         4.22 o                         
   3   3  21          6.03          7.94         4.56 o                         
   4   3  21          0.35          1.81         4.79 o                         
   5   3  21          0.00          2.49         5.76 o                         
  -5   4  21          0.34          1.91         6.36 o                         
  -4   4  21          4.08          4.67         5.60 o                         
  -3   4  21         18.17         14.55         5.07 o                         
  -2   4  21          1.95          6.87         4.65 o                         
  -1   4  21          0.62         -4.17         4.17 o                         
   0   4  21          0.65          2.40         4.21 o                         
   1   4  21         42.60         43.79         6.23 o                         
   2   4  21          1.51          0.96         4.30 o                         
   3   4  21         16.82         25.53         6.09 o                         
   4   4  21          0.08          2.46         5.46 o                         
   5   4  21          0.52         -4.31         5.94 o                         
  -5   5  21         11.06          9.06         7.83 o                         
  -4   5  21          5.27          1.88         6.06 o                         
  -3   5  21          2.14         -3.36         5.13 o                         
  -2   5  21          1.39          1.35         5.26 o                         
  -1   5  21         21.94         12.77         5.16 o                         
   0   5  21          1.09         -1.68         4.48 o                         
   1   5  21         24.48         20.81         4.89 o                         
   2   5  21         16.88         15.31         4.98 o                         
   3   5  21         13.78         10.43         5.75 o                         
   4   5  21          6.59          9.01         6.23 o                         
   5   5  21          0.27         -7.16         7.16 o                         
  -4   6  21          0.15         -3.87         6.68 o                         
  -3   6  21          0.45         -4.23         6.25 o                         
  -2   6  21         15.50          9.09         5.60 o                         
  -1   6  21          3.69         -6.49         6.49 o                         
   0   6  21         10.49          6.86         5.06 o                         
   1   6  21         13.76         23.36         5.43 o                         
   2   6  21          5.95          9.96         5.76 o                         
   3   6  21          0.47          5.05         6.99 o                         
   4   6  21         13.36         11.40         6.00 o                         
  -4   7  21          0.58          6.71         9.88 o                         
  -3   7  21         18.12         -6.56         6.56 o                         
  -2   7  21          0.27         -8.20         8.20 o                         
  -1   7  21          8.32         11.53         6.09 o                         
   0   7  21          0.29          4.77         6.44 o                         
   1   7  21          0.02          4.64         6.12 o                         
   2   7  21          1.33         -2.35         7.02 o                         
   3   7  21         20.88         36.41         6.62 o                         
  -2   8  21          2.53          8.66         7.28 o                         
  -1   8  21          0.52         -6.92         6.92 o                         
   0   8  21          0.00         -6.23         6.23 o                         
   1   8  21          0.63          0.19         6.74 o                         
   2   8  21          6.50          2.33         7.79 o                         
   0   9  21          1.02         22.41        21.78 o                         
  -6   0  22          1.25         12.05        28.85 o                         
  -4   0  22         22.73         20.60         7.20 o                         
  -2   0  22         19.50         10.14         6.09 o                         
   0   0  22          0.02          5.56         6.08 o                         
   2   0  22         15.29         25.61         6.58 o                         
   4   0  22          0.22         14.18         9.73 o                         
  -5   1  22          0.66          0.91         6.27 o                         
  -4   1  22          4.20         -3.39         5.17 o                         
  -3   1  22          2.73          7.63         4.57 o                         
  -2   1  22         37.09         41.00         4.92 o                         
  -1   1  22         18.81         15.26         4.34 o                         
   0   1  22         78.29         72.68         5.83 o                         
   1   1  22         32.40         27.03         4.69 o                         
   2   1  22         69.10         73.05         4.96 o                         
   3   1  22          0.10         -3.62         4.19 o                         
   4   1  22          7.17          7.08         4.70 o                         
   5   1  22          6.85          4.34         6.24 o                         
  -5   2  22          0.00         -0.70         6.49 o                         
  -4   2  22          1.09         12.00         5.36 o                         
  -3   2  22          0.47         -2.64         5.30 o                         
  -2   2  22          0.27          0.65         4.44 o                         
  -1   2  22          0.01         -2.37         4.22 o                         
   0   2  22          9.44         14.17         4.34 o                         
   1   2  22          2.13          1.25         4.10 o                         
   2   2  22          2.43          1.47         4.11 o                         
   3   2  22          0.57          4.14         4.28 o                         
   4   2  22          3.24          5.97         5.11 o                         
   5   2  22          0.92          3.21         5.76 o                         
  -5   3  22          0.03         -2.50         8.15 o                         
  -4   3  22          7.73         -0.93         5.52 o                         
  -3   3  22         10.78         15.07         6.13 o                         
  -2   3  22         16.30         13.58         4.79 o                         
  -1   3  22         10.00          8.21         4.48 o                         
   0   3  22          0.79          3.91         4.50 o                         
   1   3  22          2.67         -4.69         4.69 o                         
   2   3  22          1.44          3.08         4.69 o                         
   3   3  22          4.87          0.85         4.90 o                         
   4   3  22          1.02         -0.22         6.04 o                         
   5   3  22          6.53          6.78         6.05 o                         
  -5   4  22          7.87         -2.88         9.44 o                         
  -4   4  22         22.80         20.19         6.49 o                         
  -3   4  22          0.01         -3.49         5.12 o                         
  -2   4  22         21.77         28.90         5.36 o                         
  -1   4  22          0.62          3.71         4.75 o                         
   0   4  22          0.63         -0.32         4.71 o                         
   1   4  22         25.82         24.90         5.13 o                         
   2   4  22         24.48         22.78         4.98 o                         
   3   4  22          7.22         10.91         6.97 o                         
   4   4  22         25.03         20.70         5.87 o                         
   5   4  22          0.27         -1.85         9.46 o                         
  -4   5  22          2.55          1.33         6.43 o                         
  -3   5  22          0.02         -3.54         5.98 o                         
  -2   5  22          2.06         -3.04         5.33 o                         
  -1   5  22          0.44         -5.12         5.12 o                         
   0   5  22         28.13         35.28         7.06 o                         
   1   5  22          0.81          6.93         5.08 o                         
   2   5  22          9.35          9.72         5.50 o                         
   3   5  22          0.35         -5.09         5.84 o                         
   4   5  22          3.24         -5.78         5.78 o                         
  -4   6  22          0.85         -1.60         9.80 o                         
  -3   6  22         10.97         12.70         7.38 o                         
  -2   6  22          1.32         -1.58         6.15 o                         
  -1   6  22          1.89         -7.25         7.25 o                         
   0   6  22          3.25          8.62         6.02 o                         
   1   6  22          0.01          1.62         6.39 o                         
   2   6  22          3.61          9.58         7.23 o                         
   3   6  22          6.91         11.46         6.28 o                         
   4   6  22          5.15         -5.33         9.30 o                         
  -3   7  22          0.46          2.36         8.39 o                         
  -2   7  22          0.07          4.34         7.19 o                         
  -1   7  22          0.10         -0.81         6.73 o                         
   0   7  22          3.02          7.21         7.64 o                         
   1   7  22          2.79         -1.53         6.82 o                         
   2   7  22          0.63         -6.57         6.57 o                         
   3   7  22          0.27         -9.14         9.14 o                         
  -1   8  22          0.70         -9.62        10.95 o                         
   0   8  22          2.39         15.91        13.55 o                         
   1   8  22          0.13         -8.65         9.79 o                         
  -5   0  23         17.80         17.70         9.24 o                         
  -3   0  23          7.32          9.30         6.81 o                         
  -1   0  23         59.55         84.81        10.58 o                         
   1   0  23         11.91         12.32         6.76 o                         
   3   0  23          0.36         -5.73         6.54 o                         
   5   0  23          0.59          5.31         9.44 o                         
  -5   1  23          1.33          3.14         6.67 o                         
  -4   1  23          8.43          0.99         6.11 o                         
  -3   1  23          7.10          6.25         5.06 o                         
  -2   1  23         10.08         15.29         4.81 o                         
  -1   1  23          8.29          3.94         4.75 o                         
   0   1  23          6.61          7.60         4.45 o                         
   1   1  23          5.21          2.26         4.33 o                         
   2   1  23          0.52         -5.12         5.12 o                         
   3   1  23          0.05          3.97         4.83 o                         
   4   1  23          0.71          2.39         5.33 o                         
   5   1  23          2.30         -2.44         7.69 o                         
  -5   2  23          0.92          1.71         7.85 o                         
  -4   2  23          0.62         -0.87         5.81 o                         
  -3   2  23          3.15          8.07         5.14 o                         
  -2   2  23          4.62          2.64         5.05 o                         
  -1   2  23          7.30         11.13         4.76 o                         
   0   2  23          0.01          4.53         4.56 o                         
   1   2  23         17.18         14.52         4.83 o                         
   2   2  23          1.04          1.81         4.74 o                         
   3   2  23         24.47         27.38         6.03 o                         
   4   2  23          7.11          7.82         5.53 o                         
   5   2  23          1.84         10.62         8.10 o                         
  -5   3  23          4.73          9.27        10.40 o                         
  -4   3  23         18.13         22.35         6.50 o                         
  -3   3  23          8.44         18.29         6.57 o                         
  -2   3  23         28.13         34.56         5.61 o                         
  -1   3  23         15.36         18.04         5.17 o                         
   0   3  23          2.48         10.11         4.88 o                         
   1   3  23          1.47         -1.83         5.52 o                         
   2   3  23          3.06          2.67         4.96 o                         
   3   3  23         12.21         14.07         7.08 o                         
   4   3  23          0.66         -0.53         5.29 o                         
   5   3  23          3.12        -18.25        18.25 o                         
  -4   4  23          2.10         -7.01         7.01 o                         
  -3   4  23          0.00         -1.56         5.76 o                         
  -2   4  23         12.00         13.59         6.14 o                         
  -1   4  23          6.53          6.93         5.40 o                         
   0   4  23         14.12          2.71         5.66 o                         
   1   4  23          3.71          4.26         5.17 o                         
   2   4  23          9.22          2.06         6.05 o                         
   3   4  23          1.40         -0.39         5.85 o                         
   4   4  23          1.75         -5.94         5.94 o                         
  -4   5  23          1.18          0.62         9.41 o                         
  -3   5  23         21.66         31.84         7.13 o                         
  -2   5  23          6.66          3.06         6.40 o                         
  -1   5  23          1.30         -3.72         8.12 o                         
   0   5  23          0.54         -2.71         5.58 o                         
   1   5  23          0.18         -2.35         6.23 o                         
   2   5  23          2.79         -1.74         6.10 o                         
   3   5  23          1.32         -5.17         6.22 o                         
   4   5  23          0.00         -0.04         9.11 o                         
  -3   6  23          2.27         -2.53         8.36 o                         
  -2   6  23          0.43          0.31         6.37 o                         
  -1   6  23          0.44          9.73         6.47 o                         
   0   6  23          1.78          4.57         6.22 o                         
   1   6  23          4.91          4.13         8.74 o                         
   2   6  23          1.09         -1.32         6.63 o                         
   3   6  23          0.34          2.51         8.68 o                         
  -2   7  23          0.03         15.33         9.11 o                         
  -1   7  23          4.55          6.34         6.95 o                         
   0   7  23          0.19         -6.87         6.87 o                         
   1   7  23          2.93          5.74         7.18 o                         
   2   7  23          1.08          2.97        10.20 o                         
  -4   0  24          0.01         22.27        11.69 o                         
  -2   0  24         45.70         21.35         9.28 o                         
   0   0  24         36.37         56.56        12.37 o                         
   2   0  24          5.16         -6.82         6.82 o                         
   4   0  24          2.36         10.71         8.77 o                         
  -4   1  24          0.05         11.58         7.46 o                         
  -3   1  24         12.60          6.13         5.89 o                         
  -2   1  24          0.40         -0.15         5.02 o                         
  -1   1  24          0.68         -4.21         5.44 o                         
   0   1  24         20.79         20.64         5.16 o                         
   1   1  24         14.63         15.76         5.31 o                         
   2   1  24          3.18          8.83         4.99 o                         
   3   1  24          6.02          8.56         5.33 o                         
   4   1  24          1.66          1.91         5.92 o                         
  -4   2  24          4.64         -3.10         6.38 o                         
  -3   2  24         10.14          4.50         5.70 o                         
  -2   2  24         15.58         19.08         5.51 o                         
  -1   2  24          2.43         11.72         5.27 o                         
   0   2  24          1.35          0.32         4.94 o                         
   1   2  24          3.32          4.87         5.03 o                         
   2   2  24          0.60         -1.95         5.30 o                         
   3   2  24          0.83          8.30         6.55 o                         
   4   2  24          0.23         -6.56         6.56 o                         
  -4   3  24          6.52         10.20         7.07 o                         
  -3   3  24          0.83          5.75         6.17 o                         
  -2   3  24          9.41          8.03         6.24 o                         
  -1   3  24          0.20         -5.33         5.33 o                         
   0   3  24         22.96         22.30         5.60 o                         
   1   3  24          3.89          3.38         5.19 o                         
   2   3  24          0.20         -5.81         5.81 o                         
   3   3  24          2.84          3.03         6.06 o                         
   4   3  24          0.06          3.59         6.97 o                         
  -4   4  24          2.34         11.04         8.78 o                         
  -3   4  24          1.75          1.31         6.73 o                         
  -2   4  24          3.29         12.60         6.72 o                         
  -1   4  24          9.73          7.35         6.39 o                         
   0   4  24         31.62         26.65         6.88 o                         
   1   4  24         13.92          9.63         6.39 o                         
   2   4  24          4.08          6.82         7.52 o                         
   3   4  24          0.00          1.03         6.44 o                         
   4   4  24          0.00        -24.73        24.73 o                         
  -3   5  24          2.89          0.97         7.69 o                         
  -2   5  24          1.12         -4.40         6.48 o                         
  -1   5  24          3.67          3.69         6.22 o                         
   0   5  24          0.82          1.49         6.21 o                         
   1   5  24          1.80          7.46         6.54 o                         
   2   5  24          6.28          4.27         6.55 o                         
   3   5  24          0.45        -11.71        12.89 o                         
  -2   6  24          8.25         -4.04        10.36 o                         
  -1   6  24         11.40          2.69         7.19 o                         
   0   6  24          0.33          4.41         6.93 o                         
   1   6  24          0.01          3.52         7.01 o                         
   2   6  24          6.18          3.83        10.10 o                         
   0   7  24          7.20         15.54        33.29 o                         
  -3   0  25          9.31         -1.62         8.57 o                         
  -1   0  25          1.48          6.60         8.02 o                         
   1   0  25          6.57          5.65         8.37 o                         
   3   0  25          4.83         -6.66         8.12 o                         
  -4   1  25          0.85         -1.77         7.54 o                         
  -3   1  25          8.96          9.79         6.21 o                         
  -2   1  25          0.50          1.98         5.71 o                         
  -1   1  25          0.77          8.14         5.84 o                         
   0   1  25         23.81         19.03         5.86 o                         
   1   1  25          8.36          9.16         6.92 o                         
   2   1  25         12.40         19.49         5.73 o                         
   3   1  25          0.93          0.88         5.78 o                         
   4   1  25          0.99         -9.56         9.56 o                         
  -4   2  25          1.16          0.26         8.06 o                         
  -3   2  25          1.01         -0.60         6.48 o                         
  -2   2  25          6.35          2.75         6.23 o                         
  -1   2  25          3.40         -0.20         6.31 o                         
   0   2  25          0.09         -4.36         5.90 o                         
   1   2  25          1.45          0.50         6.54 o                         
   2   2  25          1.52         -2.71         5.62 o                         
   3   2  25          8.75         -2.96         6.26 o                         
   4   2  25          1.01          8.84        19.49 o                         
  -3   3  25          2.14          2.79         7.03 o                         
  -2   3  25          2.17         13.29         6.93 o                         
  -1   3  25          6.82          8.66         7.39 o                         
   0   3  25          4.46         11.87         6.26 o                         
   1   3  25         37.86         47.70         6.74 o                         
   2   3  25          3.29          7.27         6.11 o                         
   3   3  25          3.51         11.49         7.11 o                         
  -3   4  25          2.64         -0.42         9.05 o                         
  -2   4  25          0.07          3.43         6.68 o                         
  -1   4  25          5.74         18.92         6.67 o                         
   0   4  25          1.49          6.29         7.46 o                         
   1   4  25          2.12         -0.58         6.20 o                         
   2   4  25          0.00          2.54         7.07 o                         
   3   4  25          0.19         -8.78        11.05 o                         
  -2   5  25          0.01         -2.47         8.12 o                         
  -1   5  25          1.46         10.81         7.25 o                         
   0   5  25          5.49         -2.59         6.83 o                         
   1   5  25          0.02         -3.57         7.26 o                         
   2   5  25          1.52          5.27        11.85 o                         
   0   6  25          1.17          0.37        14.21 o                         
  -2   0  26          3.97          8.28        10.46 o                         
   0   0  26          6.37          2.62         9.34 o                         
   2   0  26         26.42         18.94         9.10 o                         
  -3   1  26          0.87         -3.56         7.70 o                         
  -2   1  26          2.97          2.86         6.29 o                         
  -1   1  26          4.52          3.58         8.46 o                         
   0   1  26          0.14          1.71         6.48 o                         
   1   1  26          2.37         -1.02         6.04 o                         
   2   1  26          1.80          4.92         8.30 o                         
   3   1  26          0.93         -6.96         8.47 o                         
  -3   2  26          0.43         -0.32         8.12 o                         
  -2   2  26          2.16          6.22         7.45 o                         
  -1   2  26          3.57         -6.37         6.37 o                         
   0   2  26          3.86          4.01         6.43 o                         
   1   2  26          8.00         11.70         6.36 o                         
   2   2  26          0.97         -2.65         7.29 o                         
   3   2  26          1.24         -0.84         9.74 o                         
  -2   3  26          1.81         -3.80         7.09 o                         
  -1   3  26          0.09          8.42         6.74 o                         
   0   3  26          8.24         16.53         6.81 o                         
   1   3  26          0.75          7.08         6.77 o                         
   2   3  26          0.01          2.99         9.62 o                         
  -2   4  26          0.12          2.50         8.79 o                         
  -1   4  26          1.44         -5.43         8.36 o                         
   0   4  26          2.19          8.84         7.18 o                         
   1   4  26          0.07         -1.12         8.93 o                         
   2   4  26          8.63        -12.55        12.55 o                         
  -1   0  27          1.21         -8.05         9.73 o                         
   1   0  27          0.49          1.63         9.57 o                         
  -2   1  27          8.29          4.55         8.31 o                         
  -1   1  27          2.05         -0.14         6.80 o                         
   0   1  27          1.11         -6.75         6.75 o                         
   1   1  27          1.19          7.54         7.15 o                         
   2   1  27          3.07         14.09        15.80 o                         
  -2   2  27          0.05         11.40        10.28 o                         
  -1   2  27          3.13         -1.94         7.36 o                         
   0   2  27          0.74          1.74         6.93 o                         
   1   2  27          3.49         -0.96         9.02 o                         
  -1   3  27          3.96          0.18        10.28 o                         
   0   3  27          1.39         -1.80        12.03 o                         
   1   3  27          0.73          0.80        11.71 o                         
                                                                                
